# Supplementary material for: Optical control of gene expression using a DNA G-quadruplex targeting reversible photoswitch
Source: Nat Chem. 2025 Apr 3;17(6):875–82. doi: 10.1038/s41557-025-01792-1 (PMC12141046; doi:10.1038/s41557-025-01792-1)
Supplement: Supplementary file 3 — The expression of all genes downregulated (q ≤ 0.05) by 9 under all treatment conditions, compared with the dark-adapted DMSO control. [file 41557_2025_1792_MOESM3_ESM.xlsx]

## Sheet: DMSO_dark vs 9_405 nm
Expression of genes down-regulated by 9 under 405 nm illumination compared to dark-adapted DMSO control (fold change >2, q <0.05)
Gene ID	Gene Symbol	Log2FC	p val.	q val.
ENSG00000001629	ANKIB1	-3.2004	0.011018	0.098025
ENSG00000004766	VPS50	-3.15809	1.30733e-06	0.000101183
ENSG00000006652	IFRD1	-1.31913	0.0117667	0.0992282
ENSG00000007944	MYLIP	-1.45309	2.35659e-08	2.81555e-06
ENSG00000011114	BTBD7	-1.19797	0.00386639	0.0517734
ENSG00000011260	UTP18	-3.25761	0.000544423	0.0137288
ENSG00000011426	ANLN	-3.11897	0.000105669	0.00398452
ENSG00000013588	GPRC5A	-1.84187	4.282e-05	0.00186859
ENSG00000017260	ATP2C1	-3.61712	0.00130915	0.0244467
ENSG00000018699	TTC27	-3.17523	7.46368e-05	0.00299179
ENSG00000019549	SNAI2	-1.49544	1.33236e-05	0.000741747
ENSG00000020256	ZFP64	-3.22709	0.00770152	0.0798441
ENSG00000023734	STRAP	-2.48359	0.00834512	0.0841763
ENSG00000029363	BCLAF1	-1.1343	0.00148267	0.0265199
ENSG00000039139	DNAH5	-4.48897	0.00358179	0.0488079
ENSG00000043514	TRIT1	-3.1214	0.00755226	0.0793008
ENSG00000049130	KITLG	-1.88273	0.00802079	0.0820481
ENSG00000049192	ADAMTS6	-1.28089	2.86429e-05	0.00142129
ENSG00000052802	MSMO1	-2.04565	8.65498e-08	9.18174e-06
ENSG00000053501	USE1	-3.29971	0.000143666	0.0049942
ENSG00000054598	FOXC1	-1.07138	0.00332694	0.0466029
ENSG00000054611	TBC1D22A	-3.02361	0.00137519	0.0254703
ENSG00000059728	MXD1	-3.40164	1.99486e-07	1.97974e-05
ENSG00000059804	SLC2A3	-1.10561	0.00108818	0.0220249
ENSG00000061936	SFSWAP	-2.02278	0.000734188	0.0168562
ENSG00000066427	ATXN3	-3.04903	0.00907559	0.0873488
ENSG00000067082	KLF6	-1.0932	5.32273e-08	6.00931e-06
ENSG00000070081	NUCB2	-2.88137	0.00296684	0.0428521
ENSG00000070669	ASNS	-2.97858	0.00445383	0.0565623
ENSG00000072364	AFF4	-3.20717	0.0119257	0.0998349
ENSG00000072736	NFATC3	-1.03593	0.00830352	0.0841013
ENSG00000073756	PTGS2	-4.46543	7.19452e-54	4.42679e-50
ENSG00000074657	ZNF532	-3.90862	0.00755382	0.0793008
ENSG00000075539	FRYL	-3.78504	3.47402e-06	0.000234897
ENSG00000075785	RAB7A	-1.20917	0.00114268	0.022717
ENSG00000079459	FDFT1	-2.72308	0.0001295	0.00456626
ENSG00000079819	EPB41L2	-2.52809	0.0021683	0.0342092
ENSG00000080345	RIF1	-1.13797	0.00370325	0.0500793
ENSG00000081019	RSBN1	-1.14679	0.00117279	0.0231287
ENSG00000081087	OSTM1	-3.81592	0.00339598	0.0472215
ENSG00000083520	DIS3	-2.06136	0.0114271	0.0990805
ENSG00000083937	CHMP2B	-1.02414	0.00609577	0.0693936
ENSG00000087074	PPP1R15A	-3.60314	5.10101e-40	7.84663e-37
ENSG00000087086	FTL	-1.68568	1.86256e-18	6.19478e-16
ENSG00000087494	PTHLH	-1.62728	0.000261343	0.00798037
ENSG00000088448	ANKRD10	-2.46812	8.87331e-05	0.00342304
ENSG00000090776	EFNB1	-2.03964	0.00711946	0.0770602
ENSG00000091164	TXNL1	-1.32582	0.0039317	0.0523065
ENSG00000091656	ZFHX4	-1.69913	0.011191	0.0983121
ENSG00000092108	SCFD1	-2.99184	5.47667e-05	0.00231601
ENSG00000092531	SNAP23	-4.45032	1.61823e-05	0.000854677
ENSG00000096717	SIRT1	-1.19425	0.00436682	0.0561526
ENSG00000099194	SCD	-1.13984	0.000111174	0.00413326
ENSG00000099399	MAGEB2	-1.21478	0.00639368	0.071398
ENSG00000099995	SF3A1	-3.18386	0.000108956	0.00406308
ENSG00000100292	HMOX1	-4.96377	7.53109e-45	1.32397e-41
ENSG00000100519	PSMC6	-1.09853	0.00955552	0.0897635
ENSG00000100578	KIAA0586	-2.32828	0.000340762	0.00965945
ENSG00000100664	EIF5	-1.82909	5.32944e-06	0.000339814
ENSG00000101247	NDUFAF5	-2.6421	0.00608475	0.0693324
ENSG00000101343	CRNKL1	-1.88377	0.00810794	0.0825963
ENSG00000101347	SAMHD1	-2.64036	0.00148084	0.0265199
ENSG00000102786	INTS6	-1.96927	0.000246825	0.00759356
ENSG00000102804	TSC22D1	-1.50584	2.33313e-06	0.000165962
ENSG00000104549	SQLE	-1.52296	7.08411e-05	0.0029059
ENSG00000104643	MTMR9	-1.91602	0.00514549	0.062303
ENSG00000104671	DCTN6	-3.42379	0.00200642	0.0324882
ENSG00000105327	BBC3	-2.12799	4.16064e-12	7.7577e-10
ENSG00000105835	NAMPT	-3.75096	0.000965592	0.0203121
ENSG00000107290	SETX	-1.53096	0.00240258	0.0369116
ENSG00000107521	HPS1	-3.37803	0.00154246	0.0271165
ENSG00000107854	TNKS2	-2.44057	0.00436045	0.0561526
ENSG00000107938	EDRF1	-2.86238	0.000271442	0.00814724
ENSG00000109046	WSB1	-2.83751	0.000568326	0.0140778
ENSG00000109220	CHIC2	-1.53433	0.0040808	0.053767
ENSG00000109536	FRG1	-3.11438	0.00596728	0.0683535
ENSG00000109814	UGDH	-1.66862	3.40905e-05	0.00157982
ENSG00000109971	HSPA8	-1.95267	0.000166247	0.0055745
ENSG00000110852	CLEC2B	-4.57441	0.000240606	0.00745819
ENSG00000111011	RSRC2	-1.34475	6.49721e-05	0.00271033
ENSG00000111266	DUSP16	-1.33307	3.81282e-05	0.00169883
ENSG00000111300	NAA25	-2.87371	7.36873e-06	0.000451142
ENSG00000111371	SLC38A1	-2.10803	0.000676519	0.0158274
ENSG00000111412	SPRING1	-1.25015	0.00321667	0.0457094
ENSG00000111775	COX6A1	-1.44336	0.000459916	0.0120164
ENSG00000112081	SRSF3	-1.22283	2.78909e-11	5.12277e-09
ENSG00000112414	ADGRG6	-2.518	0.00944479	0.0890903
ENSG00000112701	SENP6	-1.56212	0.00992634	0.0921412
ENSG00000112893	MAN2A1	-1.54073	0.00042737	0.011483
ENSG00000112972	HMGCS1	-2.05916	2.31032e-10	3.64497e-08
ENSG00000113300	CNOT6	-1.7367	0.00171226	0.0288251
ENSG00000113369	ARRDC3	-1.46075	1.48495e-05	0.000791071
ENSG00000113387	SUB1	-1.58851	6.10497e-05	0.00256894
ENSG00000113552	GNPDA1	-1.08523	0.00514055	0.062303
ENSG00000113615	SEC24A	-1.81766	0.00947453	0.0892753
ENSG00000113811	SELENOK	-3.13769	7.38779e-05	0.0029906
ENSG00000114796	KLHL24	-3.32737	0.000900474	0.0194067
ENSG00000115419	GLS	-1.03436	0.00632484	0.0711996
ENSG00000115520	COQ10B	-1.3932	0.00139604	0.0255286
ENSG00000115524	SF3B1	-1.25629	0.000850736	0.0188633
ENSG00000115875	SRSF7	-1.77913	0.00213915	0.0340159
ENSG00000115970	THADA	-3.58915	0.00118439	0.0232828
ENSG00000116044	NFE2L2	-3.04448	1.04505e-06	8.24382e-05
ENSG00000116285	ERRFI1	-1.20529	0.00166165	0.0283439
ENSG00000117000	RLF	-1.12875	2.18246e-05	0.00112374
ENSG00000117139	KDM5B	-2.31738	0.00132236	0.024656
ENSG00000117394	SLC2A1	-1.02838	0.000124972	0.00453661
ENSG00000117616	RSRP1	-1.31978	0.00075751	0.0172159
ENSG00000118515	SGK1	-2.79708	4.93852e-29	3.57491e-26
ENSG00000118855	MFSD1	-4.43062	0.000443928	0.0118173
ENSG00000118961	LDAH	-3.82073	0.00309528	0.0443946
ENSG00000119801	YPEL5	-1.60059	0.00158648	0.0275752
ENSG00000119906	SLF2	-1.70484	0.00084709	0.0188164
ENSG00000120129	DUSP1	-1.168	1.33811e-05	0.000741747
ENSG00000120533	ENY2	-2.20085	0.000758251	0.0172159
ENSG00000120616	EPC1	-1.2515	1.8751e-07	1.8914e-05
ENSG00000120686	UFM1	-1.27789	0.00853154	0.084874
ENSG00000120694	HSPH1	-1.04859	0.00516407	0.0624254
ENSG00000120697	ALG5	-3.91209	0.00916571	0.0880509
ENSG00000120705	ETF1	-2.83738	0.00253285	0.0384805
ENSG00000120709	FAM53C	-1.67667	0.000114981	0.00423641
ENSG00000120727	PAIP2	-1.7135	0.00169803	0.0287033
ENSG00000120738	EGR1	-3.00976	1.20074e-14	2.73635e-12
ENSG00000122877	EGR2	-4.98469	9.39912e-26	5.78328e-23
ENSG00000122882	ECD	-1.31015	0.0106347	0.0959463
ENSG00000123983	ACSL3	-1.21215	0.000964253	0.0203121
ENSG00000124216	SNAI1	-1.11035	1.02245e-05	0.000599157
ENSG00000124299	PEPD	-3.62172	0.00627675	0.070929
ENSG00000124762	CDKN1A	-1.98196	5.81654e-09	7.30391e-07
ENSG00000125144	MT1G	-2.91927	1.47568e-05	0.000789552
ENSG00000125148	MT2A	-2.03146	6.03598e-11	1.06113e-08
ENSG00000125657	TNFSF9	-1.81664	1.23402e-07	1.29794e-05
ENSG00000125686	MED1	-1.5065	0.0025181	0.0383512
ENSG00000125740	FOSB	-3.84309	0.00173806	0.0291001
ENSG00000126453	BCL2L12	-3.23691	0.00421915	0.0549427
ENSG00000126756	UXT	-3.847	2.37685e-06	0.000168101
ENSG00000126860	EVI2A	-4.17073	1.73791e-06	0.000131207
ENSG00000128016	ZFP36	-3.14063	7.07916e-21	2.8102e-18
ENSG00000129028	THAP10	-2.22064	0.0110393	0.098025
ENSG00000129757	CDKN1C	-2.77249	0.000323403	0.00923386
ENSG00000130066	SAT1	-2.68833	0.000568558	0.0140778
ENSG00000130164	LDLR	-1.31923	2.63713e-06	0.000183347
ENSG00000130176	CNN1	-1.08796	0.0114597	0.0990805
ENSG00000130766	SESN2	-1.40691	0.000753989	0.0172159
ENSG00000131018	SYNE1	-3.12542	0.00547301	0.0644339
ENSG00000131051	RBM39	-1.68129	5.16407e-06	0.000330985
ENSG00000131174	COX7B	-1.34872	0.00593797	0.0682246
ENSG00000131725	WDR44	-3.86884	0.000530197	0.0134806
ENSG00000132475	H3-3B	-1.52916	8.0032e-24	4.4767e-21
ENSG00000132780	NASP	-2.47426	3.74097e-05	0.00168632
ENSG00000132823	OSER1	-1.52023	2.52844e-05	0.00129646
ENSG00000133112	TPT1	-2.07854	2.55656e-08	3.0251e-06
ENSG00000133639	BTG1	-2.55921	1.09886e-23	5.87939e-21
ENSG00000134186	PRPF38B	-1.45164	0.00971572	0.0909906
ENSG00000134294	SLC38A2	-1.11289	3.60393e-06	0.000242349
ENSG00000134313	KIDINS220	-5.34778	2.88979e-05	0.00142247
ENSG00000134871	COL4A2	-2.7352	5.08141e-06	0.000327392
ENSG00000135486	HNRNPA1	-3.18179	0.00196268	0.0319315
ENSG00000135541	AHI1	-3.94922	0.00699619	0.076123
ENSG00000135625	EGR4	-4.84319	1.69448e-08	2.04434e-06
ENSG00000135919	SERPINE2	-2.26213	0.00600429	0.0686062
ENSG00000135968	GCC2	-2.99162	2.9137e-07	2.71522e-05
ENSG00000136273	HUS1	-3.01872	7.57469e-05	0.00301664
ENSG00000136527	TRA2B	-1.24328	0.00257963	0.0389594
ENSG00000136997	MYC	-1.34632	2.6349e-10	4.05313e-08
ENSG00000137094	DNAJB5	-1.5276	2.03918e-06	0.000148486
ENSG00000137575	SDCBP	-2.05707	3.08118e-05	0.00148113
ENSG00000137692	DCUN1D5	-2.72364	0.00129267	0.0243235
ENSG00000137947	GTF2B	-1.54242	0.000275897	0.00826081
ENSG00000138166	DUSP5	-1.07829	0.00688162	0.0754512
ENSG00000138867	GUCD1	-1.08971	0.000434835	0.0116581
ENSG00000139112	GABARAPL1	-1.62728	0.011354	0.0989536
ENSG00000139211	AMIGO2	-1.19732	5.29561e-09	6.85977e-07
ENSG00000139289	PHLDA1	-1.34855	0.00415921	0.0545082
ENSG00000140025	EFCAB11	-2.45	0.000190806	0.00620925
ENSG00000140403	DNAJA4	-2.64712	0.00171919	0.0288627
ENSG00000140455	USP3	-4.16194	1.40617e-08	1.73044e-06
ENSG00000140632	GLYR1	-4.03936	0.000343018	0.00965945
ENSG00000140941	MAP1LC3B	-3.10738	6.75263e-17	1.93251e-14
ENSG00000141543	EIF4A3	-1.44954	3.47663e-07	3.16915e-05
ENSG00000141682	PMAIP1	-1.60871	7.37144e-11	1.2599e-08
ENSG00000142731	PLK4	-2.52729	0.00149853	0.0266378
ENSG00000143337	TOR1AIP1	-1.13815	0.0109305	0.0976059
ENSG00000143507	DUSP10	-3.32354	5.7217e-11	1.03546e-08
ENSG00000143878	RHOB	-1.08367	1.41379e-07	1.47441e-05
ENSG00000144036	EXOC6B	-2.65963	0.00329782	0.0464336
ENSG00000144224	UBXN4	-2.94895	0.00119486	0.0234138
ENSG00000144381	HSPD1	-1.87751	0.000865282	0.0190486
ENSG00000144802	NFKBIZ	-1.74721	4.5023e-07	4.04418e-05
ENSG00000145284	SCD5	-2.34573	0.00225355	0.0352828
ENSG00000145780	FEM1C	-1.14402	0.0025802	0.0389594
ENSG00000146535	GNA12	-1.10902	0.0118408	0.0996849
ENSG00000148677	ANKRD1	-1.30138	1.44748e-07	1.49686e-05
ENSG00000148841	ITPRIP	-1.23701	0.000120862	0.00441344
ENSG00000149968	MMP3	-5.67438	0.000105878	0.00398452
ENSG00000150991	UBC	-2.07048	1.54171e-18	5.27007e-16
ENSG00000151151	IPMK	-1.56057	0.000562677	0.0140168
ENSG00000151929	BAG3	-1.34323	5.76242e-07	5.09809e-05
ENSG00000152104	PTPN14	-2.94194	1.04614e-05	0.000610133
ENSG00000152137	HSPB8	-1.15796	0.00828052	0.0839375
ENSG00000153187	HNRNPU	-1.85974	0.000896604	0.0193912
ENSG00000153234	NR4A2	-2.92163	0.00614797	0.069855
ENSG00000153487	ING1	-1.43417	1.28463e-05	0.000738725
ENSG00000153714	LURAP1L	-5.60626	9.46351e-06	0.000557215
ENSG00000153721	CNKSR3	-2.71757	0.00144373	0.0260889
ENSG00000153914	SREK1	-2.01416	0.00153873	0.0271165
ENSG00000153922	CHD1	-2.85561	2.11861e-06	0.000152466
ENSG00000154642	C21orf91	-2.16413	0.00118092	0.0232518
ENSG00000154734	ADAMTS1	-1.30382	0.000177985	0.00590371
ENSG00000156026	MCU	-2.05219	0.00267611	0.0397212
ENSG00000156052	GNAQ	-2.13152	0.00291184	0.0421566
ENSG00000157514	TSC22D3	-2.48771	0.00105388	0.0215433
ENSG00000157557	ETS2	-1.20683	0.0060264	0.0687949
ENSG00000157654	PALM2AKAP2	-2.69582	0.000815495	0.0182707
ENSG00000159200	RCAN1	-3.14392	1.4733e-21	6.25189e-19
ENSG00000160710	ADAR	-2.96213	3.5331e-05	0.0016284
ENSG00000160888	IER2	-1.71809	2.77323e-17	8.75061e-15
ENSG00000162601	MYSM1	-1.90156	0.00761961	0.079666
ENSG00000162616	DNAJB4	-2.17586	3.34805e-09	4.43022e-07
ENSG00000162772	ATF3	-4.76439	9.13067e-37	1.02147e-33
ENSG00000162981	LRATD1	-4.41632	0.000339238	0.00964125
ENSG00000163291	PAQR3	-1.61504	0.00256304	0.0388433
ENSG00000163393	SLC22A15	-2.63889	0.0111941	0.0983121
ENSG00000163659	TIPARP	-2.15036	2.58118e-09	3.49055e-07
ENSG00000163660	CCNL1	-1.98049	9.34976e-11	1.55484e-08
ENSG00000163714	U2SURP	-3.46744	0.00878704	0.0863685
ENSG00000163808	KIF15	-2.04346	0.00132737	0.024712
ENSG00000164144	ARFIP1	-2.10112	0.0037892	0.050906
ENSG00000164211	STARD4	-2.10839	0.00739525	0.078793
ENSG00000164258	NDUFS4	-2.56038	0.00653698	0.0722768
ENSG00000164442	CITED2	-1.67401	3.08226e-08	3.61241e-06
ENSG00000164463	CREBRF	-1.65378	0.00137865	0.0254703
ENSG00000164733	CTSB	-3.32651	0.0014228	0.0257864
ENSG00000164949	GEM	-2.55052	5.73467e-14	1.28311e-11
ENSG00000165195	PIGA	-2.38718	0.00209085	0.0335901
ENSG00000165434	PGM2L1	-1.17218	0.0102828	0.0942586
ENSG00000165480	SKA3	-2.96259	2.59666e-07	2.50933e-05
ENSG00000165891	E2F7	-4.20128	0.00792423	0.0814667
ENSG00000166439	RNF169	-2.08429	0.000827384	0.0184453
ENSG00000166900	STX3	-1.44684	0.00409807	0.0538791
ENSG00000167552	TUBA1A	-1.91277	0.00757096	0.0793008
ENSG00000167881	SRP68	-4.82268	5.24892e-05	0.00222836
ENSG00000167996	FTH1	-1.54099	4.16155e-16	1.11331e-13
ENSG00000168175	MAPK1IP1L	-1.38144	0.00620301	0.0702247
ENSG00000168209	DDIT4	-2.57259	1.16415e-20	4.47687e-18
ENSG00000168259	DNAJC7	-2.84458	0.000668547	0.0157006
ENSG00000168672	LRATD2	-1.37281	0.0106475	0.0959915
ENSG00000168944	CEP120	-2.62994	0.00087126	0.0190943
ENSG00000169621	APLF	-4.47101	0.000401215	0.0109476
ENSG00000169715	MT1E	-1.1939	4.61554e-05	0.00199294
ENSG00000170144	HNRNPA3	-1.59304	0.00229074	0.0355623
ENSG00000170315	UBB	-1.183	6.29361e-06	0.000393143
ENSG00000170345	FOS	-4.66644	1.36222e-49	5.58783e-46
ENSG00000170836	PPM1D	-1.34374	5.65336e-08	6.21163e-06
ENSG00000171867	PRNP	-1.16305	0.000599577	0.0145533
ENSG00000172216	CEBPB	-1.53476	4.83389e-09	6.32828e-07
ENSG00000173226	IQCB1	-3.82548	1.69631e-05	0.000892086
ENSG00000173889	PHC3	-1.30578	0.00821342	0.0833947
ENSG00000174799	CEP135	-2.41343	0.00831739	0.0841726
ENSG00000175197	DDIT3	-2.93138	7.31594e-23	3.46269e-20
ENSG00000175793	SFN	-1.2595	2.8196e-05	0.0014169
ENSG00000175895	PLEKHF2	-1.70007	0.000643275	0.0153117
ENSG00000177606	JUN	-2.86334	2.87969e-29	2.53124e-26
ENSG00000178150	ZNF114	-2.9206	0.000342967	0.00965945
ENSG00000179562	GCC1	-1.375	0.00720471	0.077231
ENSG00000180447	GAS1	-2.82736	5.49041e-09	7.03802e-07
ENSG00000180573	H2AC6	-3.91222	0.000147416	0.00506732
ENSG00000180730	SHISA2	-4.10984	1.46512e-05	0.000789552
ENSG00000182827	ACBD3	-1.15422	0.00282012	0.0414134
ENSG00000183336	BOLA2	-4.31067	3.54179e-07	3.2048e-05
ENSG00000183508	TENT5C	-2.67662	2.46681e-06	0.000173466
ENSG00000183696	UPP1	-1.9203	0.00278861	0.041105
ENSG00000184203	PPP1R2	-1.77755	0.0064692	0.0718942
ENSG00000184432	COPB2	-1.79944	0.00216034	0.0342092
ENSG00000185022	MAFF	-1.52874	7.29881e-05	0.00296433
ENSG00000185222	TCEAL9	-1.60292	0.000483885	0.0125362
ENSG00000186132	C2orf76	-4.61081	0.00337551	0.0471388
ENSG00000186395	KRT10	-1.35137	0.00101494	0.0210622
ENSG00000186480	INSIG1	-2.97043	6.63646e-35	6.80569e-32
ENSG00000186566	GPATCH8	-1.36534	0.00704994	0.0765725
ENSG00000186834	HEXIM1	-1.24181	7.9292e-06	0.00047901
ENSG00000187193	MT1X	-1.81479	0.00339599	0.0472215
ENSG00000187479	C11orf96	-3.06878	2.53028e-10	3.94147e-08
ENSG00000196550	FAM72A	-1.7548	0.00396158	0.0526471
ENSG00000196776	CD47	-2.7122	0.00683173	0.0749966
ENSG00000197329	PELI1	-1.60891	0.000271426	0.00814724
ENSG00000197746	PSAP	-1.49488	0.00210193	0.0336801
ENSG00000197892	KIF13B	-3.62024	0.000150714	0.00515189
ENSG00000198040	ZNF84	-3.33581	0.00261286	0.0394043
ENSG00000198576	ARC	-2.17362	1.54588e-07	1.5853e-05
ENSG00000198586	TLK1	-3.3508	7.87069e-05	0.00310438
ENSG00000198836	OPA1	-3.47126	7.71102e-05	0.00305118
ENSG00000203668	CHML	-1.15906	0.00795306	0.0816267
ENSG00000204386	NEU1	-2.03371	8.66823e-06	0.000520347
ENSG00000204388	HSPA1B	-2.49328	1.69607e-09	2.3718e-07
ENSG00000204389	HSPA1A	-2.54758	1.1599e-10	1.87811e-08
ENSG00000204463	BAG6	-3.48323	0.00400326	0.0528586
ENSG00000205189	ZBTB10	-1.06984	0.00719585	0.077231
ENSG00000206503	HLA-A	-2.42705	0.00638993	0.071398
ENSG00000212724	KRTAP2-3	-3.87587	6.67803e-17	1.93251e-14
ENSG00000216937	CCDC7	-4.81521	4.74183e-05	0.00203321
ENSG00000229292	RFPL4AL1	-2.71795	6.48819e-11	1.12456e-08
ENSG00000233822	H2BC15	-3.79655	0.00102799	0.0212613
ENSG00000249222	ATP5MGL	-2.69169	0.00427143	0.055389
ENSG00000255112	CHMP1B	-1.51821	0.00058393	0.0144005
ENSG00000256045	MTRNR2L10	-3.48933	0.00141223	0.0257847
ENSG00000256618	MTRNR2L1	-2.46746	0.00818498	0.0831745
ENSG00000270672	MTRNR2L6	-3.93676	0.00720101	0.077231
ENSG00000271723	MROH7-TTC4	-2.85845	9.63948e-07	7.70282e-05
ENSG00000284989	AL451062.2	-3.13793	0.000387942	0.0107041
ENSG00000286190	AC055839.2	-3.10844	0.0101213	0.0933677

## Sheet: DMSO_dark vs 9_dark
Expression of genes down-regulated by 9 in the dark compared to dark-adapted DMSO control (fold change >2, q <0.05)
Gene ID	Gene Symbol	Log2FC	p val.	q val.
ENSG00000001630	CYP51A1	-1.23689	0.000383828	0.0193505
ENSG00000019995	ZRANB1	-1.34542	0.000368354	0.0192579
ENSG00000052802	MSMO1	-1.39086	6.59202e-05	0.0059573
ENSG00000073756	PTGS2	-2.18576	2.41209e-08	1.22564e-05
ENSG00000085415	SEH1L	-1.29645	0.00613074	0.0945929
ENSG00000087074	PPP1R15A	-1.37313	2.11895e-06	0.00045656
ENSG00000099194	SCD	-1.40906	2.55371e-08	1.22564e-05
ENSG00000101608	MYL12A	-1.11457	9.544e-05	0.00799841
ENSG00000104549	SQLE	-1.30313	0.00019545	0.0131534
ENSG00000105974	CAV1	-1.40415	0.00200799	0.0467006
ENSG00000108061	SHOC2	-1.44573	0.000506144	0.0221447
ENSG00000110048	OSBP	-1.18672	0.0051403	0.0823228
ENSG00000112972	HMGCS1	-1.36195	2.13342e-05	0.00236772
ENSG00000113369	ARRDC3	-1.67529	1.47579e-08	1.22564e-05
ENSG00000113580	NR3C1	-1.02936	0.0015306	0.0399928
ENSG00000116133	DHCR24	-2.1562	1.80842e-05	0.00204287
ENSG00000116754	SRSF11	-1.32055	0.00252208	0.0525986
ENSG00000118515	SGK1	-2.28464	3.24264e-07	7.88959e-05
ENSG00000120616	EPC1	-1.09965	5.73607e-07	0.000134394
ENSG00000120738	EGR1	-1.92648	0.000738452	0.0281412
ENSG00000122877	EGR2	-3.1784	3.69598e-06	0.000556684
ENSG00000123473	STIL	-1.37801	0.00291001	0.0580717
ENSG00000124193	SRSF6	-1.03239	0.00356013	0.0650906
ENSG00000125952	MAX	-1.18006	0.002659	0.053913
ENSG00000130164	LDLR	-1.20865	1.47041e-07	3.87575e-05
ENSG00000130749	ZC3H4	-1.25016	0.00164287	0.0410782
ENSG00000131051	RBM39	-1.05298	0.0017566	0.0432382
ENSG00000131236	CAP1	-1.21842	0.00461547	0.0768354
ENSG00000133112	TPT1	-1.87232	1.35532e-08	1.22564e-05
ENSG00000134531	EMP1	-1.11748	6.80419e-05	0.00606244
ENSG00000140374	ETFA	-1.52663	0.00316094	0.0609969
ENSG00000141030	COPS3	-1.13113	0.00350856	0.0645208
ENSG00000143457	GOLPH3L	-1.46088	0.00229713	0.0495961
ENSG00000143933	CALM2	-2.08049	0.000745105	0.0282248
ENSG00000147164	SNX12	-1.50929	0.000632367	0.0256433
ENSG00000147872	PLIN2	-1.19795	0.00662927	0.0989272
ENSG00000151151	IPMK	-1.10346	0.00263033	0.0536758
ENSG00000151414	NEK7	-1.5621	0.00166662	0.0415079
ENSG00000152193	OBI1	-1.14835	0.000537634	0.0226738
ENSG00000152795	HNRNPDL	-1.15955	3.80693e-08	1.22564e-05
ENSG00000153187	HNRNPU	-1.4852	0.00214521	0.0486834
ENSG00000179029	TMEM107	-2.37392	0.0056591	0.0264181
ENSG00000158246	TENT5B	-1.71734	0.00144622	0.0381199
ENSG00000159200	RCAN1	-2.13104	0.000465068	0.0220989
ENSG00000160888	IER2	-1.10805	4.72532e-06	0.000679372
ENSG00000162772	ATF3	-1.22577	0.00108117	0.0333632
ENSG00000163660	CCNL1	-2.26361	2.16516e-06	0.00045656
ENSG00000167552	TUBA1A	-2.12821	0.000101018	0.00808913
ENSG00000168175	MAPK1IP1L	-1.15954	0.00609065	0.094204
ENSG00000169016	E2F6	-1.09964	0.00295893	0.0584943
ENSG00000169242	EFNA1	-1.82032	1.86149e-08	1.22564e-05
ENSG00000169908	TM4SF1	-1.35608	0.004944	0.0804003
ENSG00000175348	TMEM9B	-1.54737	0.000263255	0.0156741
ENSG00000175793	SFN	-1.11143	9.13539e-07	0.000206395
ENSG00000178741	COX5A	-1.26696	0.000880082	0.029899
ENSG00000181904	C5orf24	-1.29205	0.00445966	0.0758381
ENSG00000186395	KRT10	-1.11715	0.000135606	0.0103355
ENSG00000186480	INSIG1	-1.9833	2.20197e-14	1.26964e-10
ENSG00000187479	C11orf96	-2.4503	2.14297e-07	5.42258e-05
ENSG00000196655	TRAPPC4	-1.23195	0.0056308	0.0875195
ENSG00000265972	TXNIP	-1.8034	8.20728e-09	1.22564e-05

## Sheet: DMSO_dark vs 9_405 + 525 nm
Expression of genes down-regulated by 9 under 405 + 525 nm illumination compared to dark-adapted DMSO control (fold change >2, q <0.05)
Gene ID	Gene Symbol	Log2FC	p val.	q val.
ENSG00000003137	CYP26B1	-1.97492	0.0011928	0.0894073
ENSG00000005436	GCFC2	-4.55605	4.61065e-06	0.00122486
ENSG00000007944	MYLIP	-1.22252	7.62941e-06	0.00196016
ENSG00000011260	UTP18	-3.69639	1.28251e-05	0.00282963
ENSG00000011426	ANLN	-3.018	5.46942e-05	0.00975305
ENSG00000013588	GPRC5A	-1.64574	0.000277063	0.0351294
ENSG00000018699	TTC27	-2.90542	0.000723189	0.0628997
ENSG00000019549	SNAI2	-1.25886	2.38342e-05	0.00495092
ENSG00000031698	SARS1	-3.64318	0.000383248	0.0408423
ENSG00000049192	ADAMTS6	-1.30553	0.000142626	0.0217571
ENSG00000052802	MSMO1	-2.06099	1.3324e-08	5.71791e-06
ENSG00000053501	USE1	-3.34929	3.08333e-05	0.00623888
ENSG00000059728	MXD1	-2.68291	0.000225298	0.0300284
ENSG00000065809	FAM107B	-5.20234	0.000485503	0.048284
ENSG00000067082	KLF6	-1.18976	5.71675e-09	2.53694e-06
ENSG00000068697	LAPTM4A	-1.12806	0.000624977	0.0561071
ENSG00000069869	NEDD4	-3.86583	0.000516958	0.0491054
ENSG00000070756	PABPC1	-3.08433	2.60944e-06	0.000727884
ENSG00000073756	PTGS2	-3.25906	2.19594e-21	4.76421e-18
ENSG00000087074	PPP1R15A	-3.105	3.27753e-43	3.19985e-39
ENSG00000088448	ANKRD10	-2.05634	0.000980915	0.0803075
ENSG00000092108	SCFD1	-3.13946	8.60798e-07	0.000249007
ENSG00000100292	HMOX1	-2.06167	5.82593e-08	2.1668e-05
ENSG00000100629	CEP128	-4.57508	0.00108028	0.086449
ENSG00000101608	MYL12A	-1.13673	0.000358361	0.0396451
ENSG00000105327	BBC3	-2.64238	1.26901e-16	1.59862e-13
ENSG00000105821	DNAJC2	-2.63144	0.000330491	0.0380718
ENSG00000105835	NAMPT	-1.08725	0.00113317	0.0886829
ENSG00000111266	DUSP16	-1.03711	0.00132439	0.0958228
ENSG00000111412	SPRING1	-1.51702	7.93695e-05	0.0134763
ENSG00000111859	NEDD9	-1.31217	0.000356091	0.0396451
ENSG00000112245	PTP4A1	-1.1186	4.33057e-10	2.45097e-07
ENSG00000112972	HMGCS1	-1.37066	0.000418098	0.0438913
ENSG00000113161	HMGCR	-1.23713	0.000815931	0.0694199
ENSG00000113369	ARRDC3	-2.36148	7.75037e-17	1.08096e-13
ENSG00000114796	KLHL24	-3.5288	7.51658e-05	0.012927
ENSG00000115355	CCDC88A	-4.91056	0.000195781	0.0274013
ENSG00000118482	PHF3	-5.15856	0.000326921	0.0380718
ENSG00000118515	SGK1	-2.25623	5.12899e-20	9.53798e-17
ENSG00000118855	MFSD1	-5.04024	9.58678e-06	0.00227033
ENSG00000119844	AFTPH	-1.36119	0.00118675	0.0894073
ENSG00000120616	EPC1	-1.064	9.53566e-05	0.0156465
ENSG00000120738	EGR1	-2.94195	8.26739e-17	1.1133e-13
ENSG00000122877	EGR2	-4.62269	4.12012e-29	1.60899e-25
ENSG00000124762	CDKN1A	-2.38819	2.89195e-15	3.05233e-12
ENSG00000125144	MT1G	-2.41051	0.00115929	0.0887941
ENSG00000125148	MT2A	-1.54014	1.36423e-09	6.57725e-07
ENSG00000125740	FOSB	-3.90588	0.000669503	0.0594214
ENSG00000125835	SNRPB	-1.74903	0.000157778	0.023077
ENSG00000126756	UXT	-3.86228	8.36897e-07	0.000243899
ENSG00000128016	ZFP36	-2.21233	1.17588e-12	8.66426e-10
ENSG00000128165	ADM2	-3.54135	3.5527e-05	0.00707857
ENSG00000128965	CHAC1	-1.98822	0.000918266	0.0766242
ENSG00000130513	GDF15	-3.96312	0.000354296	0.0396451
ENSG00000130522	JUND	-1.39354	1.17006e-05	0.0025962
ENSG00000130749	ZC3H4	-1.98873	6.09596e-06	0.00158523
ENSG00000130766	SESN2	-1.83424	1.50881e-09	7.18559e-07
ENSG00000131051	RBM39	-1.5664	3.71729e-05	0.00734591
ENSG00000132467	UTP3	-1.0898	0.000187224	0.0264611
ENSG00000132475	H3-3B	-1.1233	8.8061e-05	0.0145719
ENSG00000133112	TPT1	-1.71507	1.80687e-05	0.00387703
ENSG00000133639	BTG1	-1.77888	1.08207e-10	7.28566e-08
ENSG00000134186	PRPF38B	-1.93226	0.000241206	0.0312943
ENSG00000134294	SLC38A2	-1.30246	8.48495e-09	3.72308e-06
ENSG00000134531	EMP1	-1.47734	1.08679e-09	5.4263e-07
ENSG00000135111	TBX3	-1.14474	0.000114592	0.0179721
ENSG00000135241	PNPLA8	-2.33082	1.05946e-05	0.00236424
ENSG00000135486	HNRNPA1	-4.45685	2.20646e-07	7.42815e-05
ENSG00000135625	EGR4	-3.76035	0.000210698	0.0288709
ENSG00000135679	MDM2	-1.3738	4.51946e-05	0.00852628
ENSG00000135968	GCC2	-2.36064	0.000214212	0.0292497
ENSG00000136051	WASHC4	-2.71431	0.000243666	0.0315087
ENSG00000136158	SPRY2	-1.23767	0.00040332	0.042454
ENSG00000136273	HUS1	-2.56923	4.18593e-05	0.00800367
ENSG00000136997	MYC	-1.62927	8.29443e-29	2.94467e-25
ENSG00000137094	DNAJB5	-1.35567	4.15128e-05	0.007986
ENSG00000137193	PIM1	-1.18103	0.000390838	0.0413632
ENSG00000137504	CREBZF	-1.08809	1.53669e-05	0.00335256
ENSG00000137575	SDCBP	-2.6304	2.9576e-13	2.31e-10
ENSG00000137601	NEK1	-2.51062	0.00126386	0.0926011
ENSG00000137692	DCUN1D5	-2.79201	0.000216527	0.0293604
ENSG00000139211	AMIGO2	-1.33634	1.21921e-12	8.81717e-10
ENSG00000140025	EFCAB11	-2.68855	1.0023e-05	0.00228899
ENSG00000140264	SERF2	-3.96066	0.000420694	0.0440454
ENSG00000140455	USP3	-3.27646	4.22195e-05	0.00800367
ENSG00000140941	MAP1LC3B	-2.05832	4.4976e-08	1.73901e-05
ENSG00000141030	COPS3	-1.53559	0.000340066	0.038945
ENSG00000141682	PMAIP1	-1.48233	1.61972e-10	1.07209e-07
ENSG00000143507	DUSP10	-2.34076	0.000188369	0.0264611
ENSG00000143933	CALM2	-2.17589	0.00102875	0.0838718
ENSG00000144036	EXOC6B	-3.77835	1.29759e-06	0.000367198
ENSG00000144357	UBR3	-2.86597	8.20004e-06	0.00206653
ENSG00000144802	NFKBIZ	-1.27384	0.000397162	0.0419189
ENSG00000146278	PNRC1	-1.62234	0.000281915	0.035629
ENSG00000146535	GNA12	-1.38899	0.000722739	0.0628997
ENSG00000147862	NFIB	-1.78605	0.00038849	0.0412264
ENSG00000148841	ITPRIP	-1.07057	0.00119182	0.0894073
ENSG00000149968	MMP3	-7.0521	4.50336e-10	2.49476e-07
ENSG00000150991	UBC	-1.31023	2.35296e-10	1.50636e-07
ENSG00000151151	IPMK	-1.61572	0.000360563	0.0397325
ENSG00000152795	HNRNPDL	-1.32927	5.4435e-10	2.8727e-07
ENSG00000153113	CAST	-2.76945	3.74331e-05	0.00734591
ENSG00000153187	HNRNPU	-1.85724	0.000666512	0.0594214
ENSG00000153721	CNKSR3	-2.89798	0.00048919	0.048284
ENSG00000153914	SREK1	-2.43338	0.000201916	0.0280613
ENSG00000154359	LONRF1	-2.39966	8.37309e-05	0.0139143
ENSG00000154734	ADAMTS1	-1.44847	9.70198e-05	0.0157867
ENSG00000159200	RCAN1	-3.18897	3.04747e-29	1.60899e-25
ENSG00000160710	ADAR	-2.80442	2.95329e-06	0.000817955
ENSG00000160789	LMNA	-3.51463	7.58037e-05	0.012927
ENSG00000160888	IER2	-1.43228	2.60178e-16	3.07893e-13
ENSG00000162601	MYSM1	-2.54744	0.000152488	0.0225567
ENSG00000162772	ATF3	-4.05145	1.38749e-49	2.7092e-45
ENSG00000163659	TIPARP	-2.12775	3.1386e-10	1.82938e-07
ENSG00000163660	CCNL1	-5.89461	3.62501e-06	0.000979326
ENSG00000164024	METAP1	-4.94788	1.01709e-05	0.00229593
ENSG00000164167	LSM6	-3.81175	0.00126017	0.0925038
ENSG00000164442	CITED2	-1.38227	1.08308e-07	3.95292e-05
ENSG00000164463	CREBRF	-2.57631	2.49564e-10	1.54698e-07
ENSG00000164949	GEM	-1.45894	0.000383825	0.0408423
ENSG00000167447	SMG8	-1.06133	0.0011575	0.0887941
ENSG00000168003	SLC3A2	-1.13276	3.15295e-06	0.000867107
ENSG00000168209	DDIT4	-2.70199	1.18258e-25	3.29871e-22
ENSG00000168259	DNAJC7	-2.98313	9.42091e-06	0.00227033
ENSG00000170345	FOS	-2.72152	3.12061e-25	7.61662e-22
ENSG00000170836	PPM1D	-1.28841	4.37402e-06	0.00116996
ENSG00000172216	CEBPB	-1.14542	5.59499e-07	0.000172044
ENSG00000173068	BNC2	-1.74943	0.000287569	0.0361844
ENSG00000173226	IQCB1	-3.31708	0.000276706	0.0351294
ENSG00000175197	DDIT3	-2.67187	4.29873e-17	6.21755e-14
ENSG00000175793	SFN	-1.57661	9.90851e-09	4.29941e-06
ENSG00000177370	TIMM22	-2.27078	0.000351577	0.0396451
ENSG00000177606	JUN	-1.35294	5.05851e-16	5.81014e-13
ENSG00000180447	GAS1	-2.10271	2.2871e-05	0.00477624
ENSG00000183891	TTC32	-2.51975	0.00122444	0.0916033
ENSG00000185022	MAFF	-1.34092	5.37586e-05	0.00963019
ENSG00000185070	FLRT2	-3.14682	1.44401e-05	0.00316805
ENSG00000185115	NSMCE3	-1.19141	0.000292902	0.0363124
ENSG00000185515	BRCC3	-4.98664	0.0012373	0.092388
ENSG00000186132	C2orf76	-4.7231	0.00047409	0.0475942
ENSG00000186480	INSIG1	-2.37736	6.62142e-18	1.17083e-14
ENSG00000187479	C11orf96	-2.74457	7.89226e-07	0.000231736
ENSG00000188677	PARVB	-4.87517	0.000303876	0.037164
ENSG00000198000	NOL8	-3.54083	0.00023234	0.0304474
ENSG00000204569	PPP1R10	-1.31231	4.98995e-07	0.000154657
ENSG00000205189	ZBTB10	-1.72416	2.65068e-07	8.55489e-05
ENSG00000212724	KRTAP2-3	-3.5811	6.8957e-18	1.17083e-14
ENSG00000228474	OST4	-2.58868	2.48879e-07	8.16741e-05
ENSG00000247315	ZCCHC3	-1.11354	3.53604e-06	0.00096566
ENSG00000255112	CHMP1B	-1.57393	0.000995062	0.0812953
ENSG00000265241	RBM8A	-5.92913	3.63624e-06	0.000979326
ENSG00000265303	AC099850.2	-1.0518	0.00125756	0.0925038
ENSG00000266412	NCOA4	-1.0071	0.00125057	0.0925038
ENSG00000271723	MROH7-TTC4	-2.76431	9.17957e-07	0.000263589
ENSG00000283239	KBTBD11-OT1	-2.87527	1.86418e-05	0.00397815
ENSG00000285976	AL135905.2	-1.13323	2.47827e-10	1.54698e-07

## Sheet: DMSO_dark vs 9_525 nm
Expression of genes down-regulated by 9 under 525 nm illumination compared to dark-adapted DMSO control (fold change >2, q <0.05)
Gene ID	Gene Symbol	Log2FC	p val.	q val.
ENSG00000001630	CYP51A1	-1.23235	0.000262319	0.0148342
ENSG00000010278	CD9	-2.49104	9.36559e-05	0.00687113
ENSG00000011405	PIK3C2A	-1.61029	0.00454054	0.0808123
ENSG00000026025	VIM	-1.07245	0.00462477	0.0808123
ENSG00000036257	CUL3	-2.42743	0.00127854	0.0380191
ENSG00000052802	MSMO1	-1.98012	3.99523e-09	1.42337e-06
ENSG00000068784	SRBD1	-1.9569	0.00454637	0.0808123
ENSG00000073756	PTGS2	-2.05576	0.00127962	0.0380191
ENSG00000074603	DPP8	-2.19081	0.000501261	0.0245967
ENSG00000087074	PPP1R15A	-1.02101	2.29329e-05	0.00211299
ENSG00000099194	SCD	-1.79182	5.04233e-15	3.84946e-12
ENSG00000100554	ATP6V1D	-1.68888	0.00406191	0.0757656
ENSG00000100644	HIF1A	-1.03572	4.31549e-06	0.000524135
ENSG00000100664	EIF5	-1.00136	0.00585395	0.0949423
ENSG00000102786	INTS6	-1.25258	0.00439152	0.0795277
ENSG00000104549	SQLE	-1.31008	0.000126115	0.00875272
ENSG00000105327	BBC3	-1.14726	3.25137e-05	0.00287195
ENSG00000105866	SP4	-1.13928	0.00445096	0.0798186
ENSG00000105974	CAV1	-1.30335	0.000775303	0.0307681
ENSG00000107779	BMPR1A	-1.55447	0.00526067	0.088267
ENSG00000107854	TNKS2	-2.10095	0.00474604	0.0815525
ENSG00000109180	OCIAD1	-1.79682	0.00456274	0.0808123
ENSG00000109929	SC5D	-1.70222	0.00158731	0.0426261
ENSG00000109971	HSPA8	-1.6434	0.000171396	0.0108395
ENSG00000110321	EIF4G2	-1.33234	4.26983e-05	0.00356239
ENSG00000112972	HMGCS1	-1.73182	1.97825e-09	7.55127e-07
ENSG00000113161	HMGCR	-1.49999	1.00494e-07	2.192e-05
ENSG00000113360	DROSHA	-2.53239	0.00138207	0.0390782
ENSG00000113369	ARRDC3	-1.55451	8.18232e-09	2.275e-06
ENSG00000114346	ECT2	-1.15955	0.000861245	0.0326418
ENSG00000115009	CCL20	-2.29236	0.00016189	0.0104663
ENSG00000115368	WDR75	-1.5855	0.00484392	0.0831009
ENSG00000115524	SF3B1	-1.00171	0.0006065	0.0264583
ENSG00000116133	DHCR24	-1.68925	0.000866172	0.0327125
ENSG00000116754	SRSF11	-1.31628	0.00224539	0.0522233
ENSG00000117133	RPF1	-1.34664	0.00041882	0.0223817
ENSG00000118515	SGK1	-1.92905	1.01004e-05	0.00101754
ENSG00000119707	RBM25	-1.37949	1.20778e-07	2.53112e-05
ENSG00000119965	C10orf88	-2.37529	0.00319908	0.0663917
ENSG00000120738	EGR1	-2.21755	2.73333e-05	0.00247575
ENSG00000122877	EGR2	-3.53992	6.14016e-16	5.25934e-13
ENSG00000123473	STIL	-1.52916	0.000238891	0.0137272
ENSG00000123983	ACSL3	-1.20743	4.333e-05	0.00356239
ENSG00000124762	CDKN1A	-1.26304	1.67401e-05	0.00159669
ENSG00000128016	ZFP36	-1.43587	8.2451e-06	0.000881236
ENSG00000130164	LDLR	-1.52077	1.26993e-09	5.02706e-07
ENSG00000130338	TULP4	-1.35422	0.00309496	0.0647337
ENSG00000133112	TPT1	-1.44036	4.75747e-06	0.000571324
ENSG00000134324	LPIN1	-1.72948	0.000605804	0.0264583
ENSG00000134531	EMP1	-1.15314	4.92919e-09	1.69946e-06
ENSG00000137509	PRCP	-2.37799	0.00156591	0.0424401
ENSG00000137575	SDCBP	-1.41894	0.000597058	0.0264583
ENSG00000139163	ETNK1	-1.58149	0.000912939	0.0339425
ENSG00000140374	ETFA	-1.64927	0.000459883	0.0241613
ENSG00000141543	EIF4A3	-1.5648	3.87185e-05	0.00331551
ENSG00000143368	SF3B4	-1.67866	0.00601063	0.0966039
ENSG00000143756	FBXO28	-1.17612	0.00189059	0.0471016
ENSG00000143889	HNRNPLL	-1.91015	0.00253013	0.054741
ENSG00000144580	CNOT9	-1.82268	0.00350771	0.070257
ENSG00000144655	CSRNP1	-1.02524	0.000461162	0.0241613
ENSG00000149925	ALDOA	-1.30974	0.00588777	0.0953462
ENSG00000152795	HNRNPDL	-1.21587	1.51803e-10	7.37487e-08
ENSG00000153113	CAST	-1.29343	0.00466385	0.0809371
ENSG00000153147	SMARCA5	-1.66244	0.00256556	0.0552837
ENSG00000154359	LONRF1	-1.5526	0.00616563	0.0986501
ENSG00000157514	TSC22D3	-2.15995	0.000759213	0.0303913
ENSG00000159200	RCAN1	-1.42148	0.00267804	0.0570176
ENSG00000160888	IER2	-1.10029	3.48067e-07	6.7639e-05
ENSG00000161547	SRSF2	-1.07208	0.00379895	0.0734234
ENSG00000162441	LZIC	-1.70331	0.00382792	0.0734564
ENSG00000162772	ATF3	-1.77514	0.000758379	0.0303913
ENSG00000163625	WDFY3	-1.88631	0.00552514	0.0914129
ENSG00000163659	TIPARP	-1.11755	0.00317272	0.0659729
ENSG00000163660	CCNL1	-2.16816	2.27435e-06	0.000311645
ENSG00000163874	ZC3H12A	-1.17073	0.00100464	0.0359605
ENSG00000164111	ANXA5	-1.30064	0.00072319	0.0297287
ENSG00000164211	STARD4	-2.15588	0.000221146	0.0128457
ENSG00000167447	SMG8	-1.08868	5.32119e-06	0.00063192
ENSG00000168556	ING2	-1.11661	0.0023525	0.0538405
ENSG00000169242	EFNA1	-1.44588	7.22445e-05	0.00559528
ENSG00000170345	FOS	-1.66936	0.00328168	0.0678426
ENSG00000172071	EIF2AK3	-1.39147	0.00625191	0.099732
ENSG00000172262	ZNF131	-1.53608	1.82676e-06	0.000271959
ENSG00000175793	SFN	-1.04044	2.14231e-06	0.000298187
ENSG00000011295	TTC19	-1.44659	0.00072369	0.0358062
ENSG00000177954	RPS27	-3.04425	9.52466e-05	0.00687113
ENSG00000185022	MAFF	-1.18927	8.10977e-06	0.000881236
ENSG00000185222	TCEAL9	-1.20166	0.00347348	0.0701787
ENSG00000185246	PRPF39	-1.9832	0.00098267	0.0355725
ENSG00000186468	RPS23	-1.38096	0.00254797	0.0550156
ENSG00000186480	INSIG1	-2.23658	1.73739e-25	9.28459e-22
ENSG00000187479	C11orf96	-2.15485	9.21874e-06	0.000975544
ENSG00000197265	GTF2E2	-1.68156	0.0010992	0.0366732
ENSG00000213694	S1PR3	-1.6926	0.00263203	0.0566019
ENSG00000243927	MRPS6	-1.61043	0.00379769	0.0734234
ENSG00000255302	EID1	-1.57985	0.00337644	0.0692647
ENSG00000265303	AC099850.2	-1.07866	6.26701e-06	0.000712572
ENSG00000265972	TXNIP	-2.5637	8.3015e-26	8.87265e-22

## Sheet: 55 unique genes_ED Fig. 4d 
55 unique genes down-regulated by 9 under 405 + 525 nm illumination compared to dark-adapted DMSO control (fold change >2, q <0.05)
Gene ID	Gene Symbol	Log2FC	p val.	q val.
ENSG00000283239	KBTBD11-OT1	-2.87527	1.86e-05	0.00397815
ENSG00000266412	NCOA4	-1.0071	0.00125057	0.0925038
ENSG00000265303	AC099850.2	-1.0518	0.00125756	0.0925038
ENSG00000265241	RBM8A	-5.92913	3.64e-06	0.000979326
ENSG00000247315	ZCCHC3	-1.11354	3.54e-06	0.00096566
ENSG00000228474	OST4	-2.58868	2.49e-07	8.17e-05
ENSG00000204569	PPP1R10	-1.31231	4.99e-07	0.000154657
ENSG00000198000	NOL8	-3.54083	0.00023234	0.0304474
ENSG00000188677	PARVB	-4.87517	0.000303876	0.037164
ENSG00000185515	BRCC3	-4.98664	0.0012373	0.092388
ENSG00000185115	NSMCE3	-1.19141	0.000292902	0.0363124
ENSG00000185070	FLRT2	-3.14682	1.44e-05	0.00316805
ENSG00000183891	TTC32	-2.51975	0.00122444	0.0916033
ENSG00000177370	TIMM22	-2.27078	0.000351577	0.0396451
ENSG00000173068	BNC2	-1.74943	0.000287569	0.0361844
ENSG00000168003	SLC3A2	-1.13276	3.15e-06	0.000867107
ENSG00000167447	SMG8	-1.06133	0.0011575	0.0887941
ENSG00000164167	LSM6	-3.81175	0.00126017	0.0925038
ENSG00000164024	METAP1	-4.94788	1.02e-05	0.00229593
ENSG00000160789	LMNA	-3.51463	7.58e-05	0.012927
ENSG00000154359	LONRF1	-2.39966	8.37e-05	0.0139143
ENSG00000153113	CAST	-2.76945	3.74e-05	0.00734591
ENSG00000147862	NFIB	-1.78605	0.00038849	0.0412264
ENSG00000146278	PNRC1	-1.62234	0.000281915	0.0356289
ENSG00000144357	UBR3	-2.86597	8.2e-06	0.00206653
ENSG00000140264	SERF2	-3.96066	0.000420694	0.0440454
ENSG00000137601	NEK1	-2.51062	0.00126386	0.0926011
ENSG00000137504	CREBZF	-1.08809	1.54e-05	0.00335256
ENSG00000137193	PIM1	-1.18103	0.000390838	0.0413632
ENSG00000136158	SPRY2	-1.23767	0.00040332	0.042454
ENSG00000136051	WASHC4	-2.71431	0.000243666	0.0315087
ENSG00000135679	MDM2	-1.3738	4.52e-05	0.00852628
ENSG00000135241	PNPLA8	-2.33082	1.06e-05	0.00236424
ENSG00000135111	TBX3	-1.14474	0.000114592	0.0179721
ENSG00000132467	UTP3	-1.0898	0.000187224	0.0264611
ENSG00000130522	JUND	-1.39354	1.17e-05	0.0025962
ENSG00000130513	GDF15	-3.96312	0.000354296	0.0396451
ENSG00000128965	CHAC1	-1.98822	0.000918266	0.0766242
ENSG00000128165	ADM2	-3.54135	3.55e-05	0.00707857
ENSG00000125835	SNRPB	-1.74903	0.000157778	0.023077
ENSG00000119844	AFTPH	-1.36119	0.00118675	0.0894073
ENSG00000118482	PHF3	-5.15856	0.000326921	0.0380718
ENSG00000115355	CCDC88A	-4.91056	0.000195781	0.0274013
ENSG00000113161	HMGCR	-1.23713	0.000815931	0.0694199
ENSG00000112245	PTP4A1	-1.1186	4.33e-10	2.45e-07
ENSG00000111859	NEDD9	-1.31217	0.000356091	0.0396451
ENSG00000105821	DNAJC2	-2.63144	0.000330491	0.0380718
ENSG00000100629	CEP128	-4.57508	0.00108028	0.086449
ENSG00000070756	PABPC1	-3.08433	2.61e-06	0.000727884
ENSG00000069869	NEDD4	-3.86583	0.000516958	0.0491054
ENSG00000068697	LAPTM4A	-1.12806	0.000624977	0.0561071
ENSG00000065809	FAM107B	-5.20234	0.000485503	0.048284
ENSG00000031698	SARS1	-3.64318	0.000383248	0.0408423
ENSG00000005436	GCFC2	-4.55605	4.61e-06	0.00122486
ENSG00000003137	CYP26B1	-1.97492	0.0011928	0.0894073

## Sheet: 52 unique genes_SI Fig. 6a 
52 unique genes down-regulated by 9 under 525 nm illumination compared to dark-adapted DMSO control (fold change >2, q <0.05)
Gene ID	Gene Symbol	Log2FC	p val.	q val.
ENSG00000265303	AC099850.2	-1.07866	6.27e-06	0.000712572
ENSG00000255302	EID1	-1.57985	0.00337645	0.0692647
ENSG00000243927	MRPS6	-1.61043	0.00379769	0.0734234
ENSG00000213694	S1PR3	-1.6926	0.00263203	0.0566019
ENSG00000197265	GTF2E2	-1.68156	0.0010992	0.0366732
ENSG00000186468	RPS23	-1.38096	0.00254797	0.0550156
ENSG00000185246	PRPF39	-1.9832	0.00098267	0.0355725
ENSG00000177954	RPS27	-3.04425	9.52e-05	0.00687113
ENSG00000172262	ZNF131	-1.53608	1.83e-06	0.000271959
ENSG00000172071	EIF2AK3	-1.39147	0.00625191	0.099732
ENSG00000168556	ING2	-1.11661	0.0023525	0.0538405
ENSG00000167447	SMG8	-1.08868	5.32e-06	0.00063192
ENSG00000164111	ANXA5	-1.30064	0.00072319	0.0297287
ENSG00000163874	ZC3H12A	-1.17073	0.00100464	0.0359605
ENSG00000163625	WDFY3	-1.88631	0.00552514	0.0914129
ENSG00000162441	LZIC	-1.70331	0.00382792	0.0734564
ENSG00000161547	SRSF2	-1.07208	0.00379895	0.0734234
ENSG00000154359	LONRF1	-1.5526	0.00616563	0.0986501
ENSG00000153147	SMARCA5	-1.66244	0.00256556	0.0552837
ENSG00000153113	CAST	-1.29343	0.00466385	0.0809371
ENSG00000149925	ALDOA	-1.30974	0.00588777	0.0953462
ENSG00000144655	CSRNP1	-1.02524	0.000461162	0.0241613
ENSG00000144580	CNOT9	-1.82268	0.00350771	0.070257
ENSG00000143889	HNRNPLL	-1.91015	0.00253013	0.054741
ENSG00000179029	TMEM107	-2.37392	0.0056591	0.0264181
ENSG00000143756	FBXO28	-1.17612	0.00189059	0.0471016
ENSG00000143368	SF3B4	-1.67866	0.00601063	0.0966039
ENSG00000139163	ETNK1	-1.58149	0.000912939	0.0339425
ENSG00000137509	PRCP	-2.37799	0.00156591	0.0424401
ENSG00000134324	LPIN1	-1.72948	0.000605804	0.0264583
ENSG00000130338	TULP4	-1.35422	0.00309496	0.0647337
ENSG00000119965	C10orf88	-2.37529	0.00319908	0.0663917
ENSG00000119707	RBM25	-1.37949	1.21e-07	2.53e-05
ENSG00000117133	RPF1	-1.34664	0.00041882	0.0223817
ENSG00000115368	WDR75	-1.5855	0.00484392	0.0831009
ENSG00000115009	CCL20	-2.29236	0.00016189	0.0104663
ENSG00000114346	ECT2	-1.15955	0.000861245	0.0326418
ENSG00000113360	DROSHA	-2.53239	0.00138207	0.0390782
ENSG00000113161	HMGCR	-1.49999	1e-07	2.19e-05
ENSG00000110321	EIF4G2	-1.33234	4.27e-05	0.00356239
ENSG00000109929	SC5D	-1.70222	0.00158731	0.0426261
ENSG00000109180	OCIAD1	-1.79682	0.00456274	0.0808123
ENSG00000107779	BMPR1A	-1.55447	0.00526067	0.088267
ENSG00000105866	SP4	-1.13928	0.00445096	0.0798186
ENSG00000100644	HIF1A	-1.03572	4.32e-06	0.000524135
ENSG00000100554	ATP6V1D	-1.68888	0.00406191	0.0757656
ENSG00000074603	DPP8	-2.19081	0.000501261	0.0245967
ENSG00000068784	SRBD1	-1.9569	0.00454637	0.0808123
ENSG00000036257	CUL3	-2.42743	0.00127854	0.0380191
ENSG00000026025	VIM	-1.07245	0.00462477	0.0808123
ENSG00000011405	PIK3C2A	-1.61029	0.00454054	0.0808123
ENSG00000010278	CD9	-2.49104	9.37e-05	0.00687113
