# Supplementary material for: Optical control of gene expression using a DNA G-quadruplex targeting reversible photoswitch
Source: Nat Chem. 2025 Apr 3;17(6):875–82. doi: 10.1038/s41557-025-01792-1 (PMC12141046; doi:10.1038/s41557-025-01792-1)
Supplement: Supplementary file 4 — Source data for Supplementary Fig. 3. [file 41557_2025_1792_MOESM4_ESM.xlsx]

## Sheet: Source data for SI Fig. 3a
Supplementary Fig. 3a CD spectra of G4 KIT1
	CD buffer (10 mM Tris HCl, pH 7.4, 100 mM LiCl) absorbance				G4 KIT1 (10 μM) alone				9 : G4 KIT1 (10 μM) = 0.5 : 1 (405 nm)				9 : G4 KIT1 (10 μM) = 1 : 1 (405 nm)				9 : G4 KIT1 (10 μM) = 1.5 : 1 (405 nm)				9 : G4 KIT1 (10 μM) = 2 : 1 (405 nm)				9 : G4 KIT1 (10 μM) = 2.5 : 1 (405 nm)				9 : G4 KIT1 (10 μM) = 3 : 1 (405 nm)
Wavelength (nm)	Molar ellipticity θ (× 105 deg cm2 dmol-1)				Molar ellipticity θ (× 105 deg cm2 dmol-1)				Molar ellipticity θ (× 105 deg cm2 dmol-1)				Molar ellipticity θ (× 105 deg cm2 dmol-1)				Molar ellipticity θ (× 105 deg cm2 dmol-1)				Molar ellipticity θ (× 105 deg cm2 dmol-1)				Molar ellipticity θ (× 105 deg cm2 dmol-1)				Molar ellipticity θ (× 105 deg cm2 dmol-1)
	scan 1	scan 2	scan 3		scan 1	scan 2	scan 3		scan 1	scan 2	scan 3		scan 1	scan 2	scan 3		scan 1	scan 2	scan 3		scan 1	scan 2	scan 3		scan 1	scan 2	scan 3		scan 1	scan 2	scan 3
450	-0.753511	-0.910887	-0.988889		-1.4716	-1.65837	-1.70973		-0.685991	-1.08696	-1.13402		-0.889327	-1.24632	-1.34577		-1.16796	-1.66012	-1.6941		-1.14934	-1.57709	-1.76632		-0.384405	-1.04721	-1.32669		0.0109624	-0.518471	-0.753843
449	-0.576175	-0.902591	-0.81286		-1.61486	-1.73651	-1.67916		-0.803174	-1.01786	-1.17899		-0.877367	-1.42261	-1.25284		-1.17653	-1.57806	-1.62652		-1.0014	-1.58655	-1.67732		-0.332601	-1.15372	-1.13816		0.0564473	-0.682444	-0.669645
448	-0.782107	-0.844537	-0.895182		-1.69173	-1.71919	-1.68347		-0.608871	-1.09237	-1.17905		-0.97226	-1.24427	-1.30079		-1.33694	-1.58585	-1.59046		-1.07352	-1.71324	-1.71645		-0.282129	-0.995724	-1.42883		-0.171401	-0.565525	-0.719526
447	-0.707069	-0.863278	-0.848976		-1.72187	-1.67695	-1.66827		-0.725842	-1.0592	-1.0275		-0.817093	-1.34261	-1.30334		-1.28081	-1.62567	-1.54935		-0.957226	-1.70826	-1.53391		-0.299419	-1.02379	-1.08354		0.0584883	-0.473821	-0.70913
446	-0.662003	-0.752966	-0.664464		-1.43327	-1.63913	-1.69643		-0.557185	-1.08816	-1.03788		-0.791056	-1.19867	-1.32074		-1.16014	-1.6022	-1.7896		-1.08311	-1.51134	-1.56951		-0.42637	-0.936382	-1.17313		-0.0111808	-0.534911	-0.691161
445	-0.713189	-0.629369	-0.705114		-1.42071	-1.62457	-1.6658		-0.682158	-0.867328	-0.928148		-0.933947	-1.22303	-1.40009		-1.30178	-1.48844	-1.61378		-1.01166	-1.51002	-1.68411		-0.215776	-0.981871	-1.32138		0.0197512	-0.424965	-0.754969
444	-0.599338	-0.784639	-0.924255		-1.48839	-1.5989	-1.72652		-0.598354	-1.06683	-1.00471		-0.817146	-1.25564	-1.2427		-1.29778	-1.51784	-1.63536		-1.18133	-1.44514	-1.6932		-0.413217	-1.01281	-1.13555		-0.162169	-0.64544	-0.700644
443	-0.6705	-0.849692	-0.752541		-1.49227	-1.49365	-1.58318		-0.592405	-1.1451	-1.11704		-0.892212	-1.16386	-1.20971		-1.07223	-1.51116	-1.56041		-1.10249	-1.54238	-1.4471		-0.352269	-0.974984	-1.17824		-0.000498696	-0.681185	-0.599966
442	-0.662074	-0.676941	-0.713803		-1.61353	-1.6269	-1.65843		-0.592616	-1.02281	-1.06653		-0.621548	-1.10923	-1.4042		-1.35976	-1.48033	-1.59971		-1.14674	-1.59314	-1.58468		-0.199946	-0.983707	-0.981706		-0.0320183	-0.537863	-0.701488
441	-0.604478	-0.745142	-0.747258		-1.51153	-1.5923	-1.68875		-0.629505	-0.992699	-1.10366		-0.690257	-1.23009	-1.23669		-1.23084	-1.47418	-1.47137		-1.14274	-1.55956	-1.66287		-0.303722	-0.920709	-1.27714		-0.0878921	-0.517747	-0.62282
440	-0.546633	-0.697383	-0.734516		-1.33902	-1.57464	-1.6278		-0.699732	-0.975569	-1.1432		-0.888263	-1.20652	-1.19433		-1.16349	-1.42064	-1.64771		-1.21531	-1.5767	-1.76531		-0.439317	-0.941054	-1.10491		0.037932	-0.486426	-0.728512
439	-0.604385	-0.728914	-0.694303		-1.48927	-1.39918	-1.61368		-0.727346	-1.05667	-1.03977		-0.896586	-1.04193	-1.07254		-1.13105	-1.43351	-1.567		-1.19554	-1.4803	-1.59462		-0.348228	-0.995706	-1.1992		-0.10473	-0.45805	-0.815221
438	-0.569722	-0.617486	-0.730422		-1.54779	-1.56222	-1.6138		-0.629491	-0.936946	-1.10434		-0.668791	-1.17484	-1.13798		-1.1356	-1.38472	-1.43796		-1.08035	-1.42363	-1.50283		-0.369353	-1.04128	-1.23288		-0.147008	-0.602356	-0.690703
437	-0.576603	-0.628686	-0.767729		-1.52206	-1.46259	-1.59101		-0.619458	-1.11134	-1.14807		-0.926637	-1.09225	-1.22009		-1.25367	-1.5859	-1.4701		-1.17325	-1.55247	-1.7238		-0.435469	-1.12084	-1.14303		-0.0249386	-0.612075	-0.769685
436	-0.655197	-0.576529	-0.71896		-1.53511	-1.55778	-1.53621		-0.491308	-0.925236	-1.05798		-0.860627	-1.21881	-1.19048		-1.21549	-1.37775	-1.45073		-1.07716	-1.4555	-1.63373		-0.270471	-1.04419	-1.12053		0.0491028	-0.522832	-0.758654
435	-0.648501	-0.70141	-0.816089		-1.41652	-1.46241	-1.49258		-0.584837	-1.01788	-1.14936		-0.990931	-1.22015	-1.14121		-1.16502	-1.35027	-1.61794		-1.23998	-1.66299	-1.76917		-0.448966	-1.00211	-1.21507		-0.182468	-0.464389	-0.726454
434	-0.55261	-0.496118	-0.696033		-1.39335	-1.40984	-1.4122		-0.565911	-0.954187	-1.01887		-0.892593	-1.04886	-1.16182		-1.16749	-1.42142	-1.34266		-1.12559	-1.54354	-1.62051		-0.518177	-0.862515	-1.13117		-0.0598975	-0.491834	-0.66412
433	-0.628419	-0.579185	-0.695157		-1.39114	-1.63222	-1.42863		-0.63956	-0.949293	-1.01334		-0.799472	-0.872082	-1.11863		-1.20047	-1.44202	-1.37876		-1.18656	-1.58913	-1.67819		-0.413215	-0.910461	-1.09148		-0.210285	-0.528954	-0.772567
432	-0.573191	-0.62901	-0.621025		-1.40411	-1.56979	-1.58043		-0.638281	-0.916411	-0.985968		-0.882692	-1.05289	-1.13167		-1.29857	-1.3025	-1.42455		-0.983649	-1.56854	-1.46847		-0.40056	-1.02029	-1.10562		-0.20368	-0.530186	-0.657874
431	-0.50813	-0.650726	-0.615025		-1.51946	-1.50255	-1.49807		-0.703276	-0.870157	-0.967317		-0.991322	-1.09429	-1.01822		-1.20071	-1.40809	-1.36442		-1.23673	-1.56092	-1.69381		-0.542772	-0.936702	-1.07973		-0.127611	-0.639122	-0.760031
430	-0.680869	-0.65908	-0.687632		-1.33259	-1.45832	-1.40943		-0.495585	-0.923854	-0.971959		-0.763932	-1.20782	-1.03805		-1.21617	-1.42688	-1.32553		-1.14052	-1.49298	-1.75297		-0.340124	-0.905059	-1.00966		-0.205074	-0.49948	-0.624699
429	-0.581785	-0.714442	-0.757794		-1.43126	-1.5268	-1.46233		-0.590118	-0.953347	-1.01362		-0.842938	-1.23245	-1.29617		-1.05166	-1.45284	-1.52703		-1.16132	-1.45794	-1.6047		-0.364707	-0.871359	-1.17358		-0.121926	-0.626397	-0.678688
428	-0.608749	-0.683929	-0.508968		-1.41421	-1.51345	-1.36979		-0.466978	-1.04023	-0.888869		-0.941128	-1.17947	-1.25499		-1.04509	-1.34714	-1.52785		-1.30671	-1.57714	-1.63979		-0.383503	-1.07498	-1.24774		-0.198416	-0.511578	-0.722377
427	-0.618819	-0.514784	-0.665741		-1.25782	-1.36327	-1.57942		-0.565564	-0.918901	-1.06702		-0.611102	-1.23987	-1.11789		-1.35384	-1.33564	-1.50309		-1.20766	-1.5491	-1.62537		-0.541724	-1.11057	-1.20167		-0.350552	-0.516002	-0.699892
426	-0.635677	-0.706379	-0.598345		-1.42265	-1.4912	-1.43958		-0.563527	-0.972593	-1.01354		-0.86007	-1.06699	-1.13741		-1.16575	-1.3867	-1.47969		-1.23203	-1.42613	-1.60215		-0.560868	-0.919515	-1.13207		-0.0842488	-0.548245	-0.700967
425	-0.704551	-0.437893	-0.759691		-1.49644	-1.56474	-1.4348		-0.664518	-0.935774	-0.899574		-0.990295	-1.12807	-1.26543		-1.41796	-1.27224	-1.30518		-1.09538	-1.63715	-1.58646		-0.486253	-1.08317	-1.15356		-0.190756	-0.583179	-0.706802
424	-0.650035	-0.633919	-0.648669		-1.45747	-1.50064	-1.50964		-0.725284	-0.863592	-1.05045		-0.836174	-1.07167	-0.964432		-1.18443	-1.31033	-1.52015		-1.32048	-1.43854	-1.75666		-0.477315	-0.946137	-1.11566		-0.135609	-0.541776	-0.754413
423	-0.572948	-0.561808	-0.637672		-1.44613	-1.37084	-1.45232		-0.619318	-0.912195	-1.01591		-0.847964	-1.03164	-1.19318		-1.21713	-1.33052	-1.3534		-1.11703	-1.49681	-1.62066		-0.494473	-0.955972	-1.08596		-0.211964	-0.549982	-0.589922
422	-0.547287	-0.625449	-0.619928		-1.51006	-1.36755	-1.56783		-0.661082	-0.971297	-0.883677		-0.931099	-1.21361	-1.05267		-1.16752	-1.2802	-1.56908		-1.26654	-1.57407	-1.56141		-0.491245	-0.992767	-1.09861		-0.299346	-0.590728	-0.777025
421	-0.458015	-0.62858	-0.73636		-1.44637	-1.42537	-1.36859		-0.779867	-0.901977	-0.92449		-0.831475	-1.04265	-1.20409		-1.25396	-1.3113	-1.38878		-1.21866	-1.43614	-1.57219		-0.508632	-1.09905	-1.10336		-0.255493	-0.580038	-0.75992
420	-0.633738	-0.635829	-0.583229		-1.45966	-1.40562	-1.51737		-0.780003	-0.933563	-0.979499		-0.978101	-1.10142	-1.21633		-1.35383	-1.32488	-1.46679		-1.3658	-1.56667	-1.69549		-0.606826	-0.963629	-1.09156		-0.256196	-0.597734	-0.590581
419	-0.551469	-0.590305	-0.639681		-1.47256	-1.44044	-1.56006		-0.476928	-0.886517	-0.951389		-0.895233	-1.15083	-1.15992		-1.30781	-1.40963	-1.56304		-1.31411	-1.60174	-1.65587		-0.630504	-1.07033	-1.16353		-0.383462	-0.615147	-0.634865
418	-0.473113	-0.630032	-0.625897		-1.33878	-1.4573	-1.40996		-0.6906	-1.01398	-0.909584		-0.79889	-1.11091	-1.27775		-1.30993	-1.42061	-1.55386		-1.3337	-1.63087	-1.69915		-0.598235	-1.04584	-1.05037		-0.261595	-0.489213	-0.601042
417	-0.580902	-0.681599	-0.532674		-1.38808	-1.42707	-1.34647		-0.689515	-0.988001	-0.965838		-0.805941	-1.12831	-1.21685		-1.25633	-1.40442	-1.34814		-1.18499	-1.5154	-1.58958		-0.614537	-1.11034	-1.21475		-0.301102	-0.572425	-0.583147
416	-0.561569	-0.670752	-0.584814		-1.42099	-1.33094	-1.4432		-0.613659	-0.943705	-1.00489		-0.884846	-1.20143	-1.19965		-1.14504	-1.44387	-1.59546		-1.25591	-1.56849	-1.69413		-0.70121	-1.06962	-1.08571		-0.301538	-0.627953	-0.592503
415	-0.632917	-0.589757	-0.58945		-1.38632	-1.2403	-1.47962		-0.566568	-0.999802	-0.8932		-0.888734	-1.12714	-1.06812		-1.32844	-1.31422	-1.53146		-1.30866	-1.57547	-1.65164		-0.579498	-0.946097	-1.08546		-0.363898	-0.593944	-0.676437
414	-0.506013	-0.634842	-0.639163		-1.4571	-1.45091	-1.55815		-0.789293	-0.852006	-1.00155		-0.914117	-1.07136	-1.18008		-1.18771	-1.341	-1.50462		-1.36832	-1.66821	-1.5947		-0.651493	-1.16282	-1.21423		-0.266842	-0.630575	-0.635038
413	-0.447625	-0.580501	-0.755935		-1.40918	-1.5036	-1.38029		-0.698912	-1.02619	-0.977063		-0.929736	-1.07658	-1.07988		-1.17921	-1.35066	-1.35487		-1.33595	-1.5569	-1.55644		-0.73116	-1.03317	-1.11715		-0.272654	-0.563607	-0.531911
412	-0.599049	-0.546745	-0.577373		-1.42929	-1.55628	-1.31187		-0.662862	-0.853801	-0.884406		-0.944433	-1.17632	-1.29004		-1.23896	-1.35497	-1.41037		-1.4172	-1.63946	-1.66283		-0.522096	-0.945876	-1.01377		-0.319291	-0.637063	-0.65536
411	-0.673674	-0.65927	-0.550056		-1.4885	-1.48381	-1.35087		-0.750445	-0.922974	-1.09405		-0.697839	-1.03098	-1.22093		-1.2187	-1.45865	-1.38028		-1.14151	-1.71599	-1.66838		-0.579597	-1.00748	-1.23406		-0.45175	-0.591786	-0.697011
410	-0.597832	-0.657984	-0.413126		-1.3472	-1.51731	-1.46948		-0.728047	-0.70654	-0.94919		-0.927698	-1.18144	-1.13772		-1.30145	-1.31434	-1.41689		-1.28123	-1.61283	-1.61274		-0.751362	-1.02232	-1.15275		-0.304377	-0.556267	-0.74732
409	-0.576171	-0.566805	-0.583657		-1.32787	-1.39895	-1.45879		-0.794811	-0.936452	-0.98718		-0.954915	-1.00866	-1.1071		-1.24338	-1.37699	-1.48234		-1.29791	-1.55875	-1.51836		-0.53124	-1.05428	-1.20054		-0.186577	-0.61839	-0.642072
408	-0.523189	-0.46532	-0.683536		-1.46619	-1.54804	-1.46084		-0.840572	-0.888236	-0.992616		-0.883304	-0.956877	-1.06539		-1.16509	-1.4252	-1.47104		-1.25125	-1.52911	-1.5132		-0.768897	-1.13609	-1.17392		-0.254009	-0.587013	-0.687295
407	-0.570657	-0.528453	-0.64022		-1.26237	-1.3953	-1.52697		-0.614661	-0.884392	-0.993729		-0.828354	-1.09851	-1.08406		-1.21039	-1.44012	-1.37968		-1.37137	-1.47104	-1.48993		-0.70175	-1.01992	-0.956714		-0.309249	-0.493208	-0.734322
406	-0.596116	-0.582591	-0.476397		-1.39565	-1.46166	-1.50054		-0.757048	-0.936092	-0.996741		-0.831715	-1.1641	-1.3141		-1.10061	-1.40723	-1.35789		-1.29584	-1.58354	-1.54973		-0.71503	-1.00695	-1.20531		-0.452783	-0.711996	-0.637232
405	-0.566737	-0.513581	-0.630223		-1.39676	-1.35977	-1.44375		-0.683808	-0.917743	-1.02533		-0.832015	-1.11185	-1.14072		-1.26044	-1.28699	-1.46124		-1.40781	-1.47049	-1.62591		-0.781347	-1.10113	-1.10725		-0.372392	-0.607125	-0.78302
404	-0.51426	-0.533431	-0.781232		-1.38555	-1.35109	-1.45995		-0.740242	-0.908215	-1.03749		-0.920863	-1.06159	-1.05763		-1.09261	-1.38529	-1.38119		-1.3137	-1.65585	-1.64773		-0.583768	-0.955389	-1.25876		-0.299281	-0.493473	-0.679273
403	-0.449427	-0.58455	-0.59814		-1.44871	-1.43027	-1.43104		-0.730488	-0.795859	-1.03178		-0.921923	-1.08583	-0.967735		-1.21494	-1.28394	-1.44357		-1.2788	-1.54662	-1.67353		-0.688435	-1.23144	-1.12937		-0.496121	-0.5533	-0.737453
402	-0.586677	-0.608667	-0.556929		-1.35434	-1.45768	-1.39289		-0.496259	-0.962039	-0.961928		-0.961574	-1.23618	-1.20042		-1.14555	-1.42478	-1.37124		-1.30926	-1.51351	-1.55035		-0.687324	-1.07194	-1.15526		-0.387671	-0.565452	-0.781476
401	-0.435968	-0.618213	-0.432506		-1.35715	-1.35495	-1.3573		-0.714329	-0.888732	-1.08991		-0.929417	-1.11551	-1.18895		-1.19241	-1.30871	-1.46473		-1.27613	-1.63101	-1.54841		-0.76419	-1.12161	-1.07173		-0.300318	-0.611135	-0.627201
400	-0.502135	-0.522566	-0.544165		-1.28323	-1.3264	-1.32282		-0.640626	-0.948283	-0.859957		-1.00787	-1.16425	-1.05609		-1.25295	-1.40274	-1.37829		-1.315	-1.60637	-1.63896		-0.752174	-0.919204	-1.10687		-0.388522	-0.567523	-0.600655
399	-0.412051	-0.607735	-0.541069		-1.41399	-1.37806	-1.43115		-0.715851	-0.878987	-1.00511		-0.836822	-1.10579	-1.01147		-1.18922	-1.1675	-1.37323		-1.28752	-1.38128	-1.52996		-0.656055	-1.01187	-1.19143		-0.348526	-0.460893	-0.676999
398	-0.486883	-0.357228	-0.553026		-1.28916	-1.40602	-1.33955		-0.63331	-0.937842	-0.843974		-0.93447	-1.11805	-1.13452		-1.1965	-1.25817	-1.43464		-1.33143	-1.46105	-1.52642		-0.577263	-1.07498	-1.12669		-0.359114	-0.619153	-0.625478
397	-0.415399	-0.680078	-0.56514		-1.1546	-1.3432	-1.30142		-0.757838	-0.865061	-1.05022		-0.941054	-1.01515	-1.13425		-1.19105	-1.41794	-1.31689		-1.3435	-1.49733	-1.55798		-0.738866	-1.15436	-1.00218		-0.353347	-0.534942	-0.653603
396	-0.428234	-0.420751	-0.69552		-1.37218	-1.39744	-1.32359		-0.730519	-0.821302	-0.961111		-0.954378	-0.899323	-1.07076		-1.07449	-1.39974	-1.34292		-1.34481	-1.47245	-1.7128		-0.850503	-1.05894	-1.10521		-0.290014	-0.531997	-0.52976
395	-0.427955	-0.603127	-0.592548		-1.33554	-1.37262	-1.40243		-0.766227	-0.931312	-0.889183		-0.884819	-1.07122	-1.04972		-1.24542	-1.32016	-1.26294		-1.36799	-1.56541	-1.57648		-0.77707	-1.05359	-1.16972		-0.373522	-0.609297	-0.543557
394	-0.481459	-0.43778	-0.688584		-1.25513	-1.37927	-1.46893		-0.78133	-0.731305	-0.826341		-0.874159	-1.09709	-1.13886		-1.17089	-1.25965	-1.41797		-1.27676	-1.43247	-1.6293		-0.694013	-0.982217	-1.05834		-0.325651	-0.58186	-0.639702
393	-0.309108	-0.607754	-0.545896		-1.32792	-1.31987	-1.40699		-0.720663	-0.85834	-0.973878		-0.836903	-1.03809	-1.09583		-1.32706	-1.43268	-1.39981		-1.35548	-1.45051	-1.56081		-0.686807	-1.12557	-1.13734		-0.251988	-0.548696	-0.600553
392	-0.418006	-0.552033	-0.449794		-1.36141	-1.33792	-1.39001		-0.612941	-0.800754	-0.870603		-0.870161	-1.00105	-1.03569		-1.20264	-1.20547	-1.37221		-1.3284	-1.45502	-1.48637		-0.59615	-0.941484	-1.10839		-0.364429	-0.517596	-0.547251
391	-0.443907	-0.51732	-0.387635		-1.33489	-1.33245	-1.52346		-0.662686	-0.866728	-0.793705		-0.837718	-1.05977	-1.08813		-1.18675	-1.25125	-1.34557		-1.31751	-1.58189	-1.63845		-0.71546	-0.931705	-1.09757		-0.385024	-0.579598	-0.706763
390	-0.355352	-0.620913	-0.513366		-1.33052	-1.31216	-1.51856		-0.556662	-0.908375	-0.952337		-0.855734	-0.975253	-1.15037		-1.15328	-1.16871	-1.43151		-1.2715	-1.56315	-1.60864		-0.604697	-0.980196	-1.11582		-0.348864	-0.616703	-0.668694
389	-0.424402	-0.352509	-0.491862		-1.28422	-1.35207	-1.60784		-0.595848	-0.835375	-0.92289		-0.923684	-1.0326	-1.08059		-1.21526	-1.38444	-1.30638		-1.24441	-1.65637	-1.56659		-0.696564	-1.02118	-1.116		-0.302324	-0.557907	-0.617989
388	-0.420139	-0.496312	-0.529867		-1.33613	-1.26328	-1.18314		-0.704678	-0.756629	-0.868935		-0.826127	-1.12844	-1.05833		-1.2464	-1.35976	-1.32678		-1.35472	-1.49861	-1.7088		-0.703138	-0.886106	-0.988912		-0.398905	-0.579444	-0.694308
387	-0.418069	-0.595855	-0.462972		-1.27174	-1.29848	-1.35486		-0.688775	-0.958144	-0.860915		-0.947937	-1.09929	-0.99802		-1.20241	-1.27973	-1.35207		-1.32454	-1.4248	-1.61484		-0.750233	-0.983974	-1.07409		-0.342415	-0.660707	-0.521925
386	-0.44441	-0.388886	-0.546519		-1.41612	-1.33133	-1.38144		-0.43983	-0.772021	-0.974207		-0.832518	-1.03862	-0.955993		-1.09797	-1.2021	-1.34412		-1.34523	-1.5063	-1.56676		-0.759782	-1.02267	-0.992387		-0.264545	-0.449388	-0.486165
385	-0.40369	-0.43792	-0.414465		-1.33411	-1.27994	-1.24563		-0.574301	-0.701627	-0.918857		-0.850691	-0.945372	-1.02753		-1.17015	-1.39414	-1.27055		-1.37582	-1.58168	-1.53623		-0.662066	-1.016	-0.961781		-0.345092	-0.448604	-0.55601
384	-0.384187	-0.539007	-0.439571		-1.18903	-1.29693	-1.27981		-0.5996	-0.838881	-0.723615		-0.772363	-0.89689	-0.987605		-1.2803	-1.35747	-1.22685		-1.17879	-1.53242	-1.59247		-0.630546	-0.974507	-0.938487		-0.217156	-0.425118	-0.605202
383	-0.413931	-0.559869	-0.466725		-1.30418	-1.32861	-1.27497		-0.680467	-0.742061	-0.772724		-0.74206	-1.03986	-1.03915		-1.16323	-1.19079	-1.26636		-1.34789	-1.63756	-1.58285		-0.697917	-1.02428	-0.984478		-0.210616	-0.521517	-0.46768
382	-0.412002	-0.500188	-0.449957		-1.24938	-1.17862	-1.33428		-0.701912	-0.85988	-0.763442		-0.912335	-1.00535	-0.994132		-1.21041	-1.38104	-1.23969		-1.28715	-1.44598	-1.46353		-0.741326	-0.98243	-1.0037		-0.192193	-0.455267	-0.485563
381	-0.396856	-0.380575	-0.465607		-1.18025	-1.2792	-1.49979		-0.662947	-1.02789	-0.720634		-0.839868	-0.948081	-1.09905		-1.20245	-1.28181	-1.25386		-1.34052	-1.33616	-1.53401		-0.569548	-1.04071	-1.10106		-0.32591	-0.270298	-0.366478
380	-0.340448	-0.36661	-0.329024		-1.40018	-1.2794	-1.29613		-0.705612	-0.877593	-0.804769		-0.979176	-0.960965	-1.09462		-1.05968	-1.22455	-1.30823		-1.41015	-1.40218	-1.51084		-0.676205	-0.864108	-1.11696		-0.250311	-0.451259	-0.392623
379	-0.214804	-0.570973	-0.336661		-1.35893	-1.43959	-1.35312		-0.637456	-0.79134	-0.873991		-0.853257	-0.896214	-1.01513		-1.08767	-1.2796	-1.2314		-1.28967	-1.452	-1.4498		-0.641316	-0.930825	-0.954722		-0.183702	-0.492656	-0.486888
378	-0.352906	-0.406888	-0.423321		-1.21233	-1.3089	-1.25569		-0.565807	-0.765019	-0.684508		-0.776435	-1.10677	-0.917462		-1.13536	-1.25792	-1.25041		-1.26957	-1.54503	-1.58884		-0.673396	-0.957541	-0.945758		-0.100526	-0.432554	-0.408201
377	-0.317247	-0.272633	-0.353631		-1.28725	-1.24139	-1.33274		-0.609211	-0.768977	-0.81362		-0.82294	-1.06941	-0.981109		-1.1302	-1.20365	-1.35411		-1.26259	-1.58062	-1.5302		-0.684823	-0.932222	-1.00753		-0.0736498	-0.367854	-0.467246
376	-0.219882	-0.30203	-0.411828		-1.28052	-1.26765	-1.19882		-0.607705	-0.63727	-0.849851		-0.845195	-1.02809	-0.978831		-1.09203	-1.23781	-1.24262		-1.30934	-1.34211	-1.48748		-0.721455	-0.896054	-0.93162		-0.296685	-0.54066	-0.50542
375	-0.322499	-0.312536	-0.434942		-1.09819	-1.27798	-1.14279		-0.619768	-0.576965	-0.813094		-0.657713	-0.912169	-0.839454		-1.08533	-1.13962	-1.215		-1.36981	-1.54664	-1.52402		-0.479986	-0.930314	-0.885658		-0.305869	-0.414095	-0.382788
374	-0.273937	-0.283588	-0.329913		-1.19091	-1.30744	-1.24965		-0.525624	-0.671688	-0.717298		-0.753771	-0.848863	-0.883764		-1.27452	-1.20863	-1.19305		-1.37743	-1.50005	-1.42294		-0.628373	-0.898006	-1.05845		-0.187366	-0.338709	-0.364561
373	-0.169763	-0.311295	-0.220831		-1.37527	-1.29268	-1.29459		-0.515464	-0.611278	-0.803907		-0.837651	-0.8411	-0.863172		-1.02997	-1.31348	-1.29937		-1.17824	-1.4874	-1.43331		-0.660877	-0.909725	-0.975023		-0.16889	-0.326266	-0.422546
372	-0.211249	-0.381569	-0.413949		-1.1049	-1.21606	-1.25954		-0.68031	-0.607459	-0.75974		-0.716783	-0.919399	-0.896142		-1.11011	-1.19948	-1.36924		-1.28416	-1.45609	-1.46054		-0.651512	-0.937571	-0.861873		-0.163146	-0.439122	-0.442576
371	-0.318264	-0.135347	-0.303447		-1.17547	-1.18217	-1.30978		-0.650545	-0.749625	-0.846391		-0.715267	-0.962206	-0.982817		-1.24548	-1.12142	-1.21326		-1.3648	-1.31736	-1.50154		-0.675721	-0.762884	-0.959533		-0.178532	-0.372648	-0.400717
370	-0.24946	-0.264085	-0.35306		-1.2772	-1.20816	-1.38066		-0.6304	-0.799302	-0.768144		-0.735153	-0.955093	-0.88731		-1.25302	-1.26268	-1.29095		-1.26149	-1.56912	-1.48455		-0.591927	-0.854954	-0.844974		-0.318742	-0.426987	-0.366267
369	-0.370268	-0.296128	-0.21455		-1.30808	-1.22483	-1.17386		-0.634316	-0.623475	-0.704272		-0.724125	-0.862186	-0.827759		-1.08576	-1.15638	-1.24464		-1.21406	-1.45757	-1.54007		-0.578453	-0.774688	-0.907557		-0.0664167	-0.28435	-0.407242
368	-0.362463	-0.212356	-0.170149		-1.15132	-1.28814	-1.36667		-0.579067	-0.77071	-0.746331		-0.775451	-1.02718	-0.876738		-1.10108	-1.1792	-1.30331		-1.35264	-1.41375	-1.4528		-0.614731	-0.771618	-0.977349		-0.143218	-0.301692	-0.312855
367	-0.343984	-0.161313	-0.169935		-1.17569	-1.24209	-1.15326		-0.521346	-0.67384	-0.686938		-0.930032	-0.986121	-0.908222		-1.15478	-1.15665	-1.25925		-1.17547	-1.36205	-1.4137		-0.671755	-0.750752	-0.885295		-0.0650457	-0.374012	-0.377116
366	-0.233284	-0.210262	-0.133368		-1.27312	-1.23575	-1.10862		-0.53101	-0.62563	-0.804046		-0.823728	-0.811246	-0.857079		-1.02346	-1.1158	-1.31225		-1.24149	-1.42369	-1.46167		-0.580183	-0.868422	-0.928178		-0.202709	-0.291033	-0.231595
365	-0.300889	-0.255514	-0.278404		-1.17516	-1.18942	-1.25725		-0.587488	-0.619954	-0.783881		-0.654819	-0.848256	-0.847887		-1.1455	-1.13182	-1.27079		-1.27005	-1.49221	-1.51394		-0.643102	-0.824481	-0.950495		-0.157318	-0.259631	-0.381501
364	-0.202398	-0.289509	-0.325375		-1.16395	-1.19007	-1.07453		-0.580461	-0.630186	-0.548458		-0.609499	-0.846162	-0.847354		-1.07155	-1.28723	-1.29955		-1.36142	-1.34764	-1.48675		-0.616426	-0.669031	-0.79535		-0.112691	-0.292125	-0.234633
363	-0.0839451	-0.2766	-0.260661		-1.25619	-1.21994	-1.10969		-0.618977	-0.680833	-0.741202		-0.632369	-0.727898	-0.828939		-1.1042	-1.24595	-1.25001		-1.14126	-1.48158	-1.35799		-0.602778	-0.771966	-0.848265		-0.213296	-0.211078	-0.25766
362	-0.0397411	-0.273522	-0.154515		-1.24521	-1.22341	-1.24793		-0.473471	-0.577037	-0.629074		-0.835401	-0.771724	-0.953032		-1.0124	-1.09997	-1.11503		-1.24256	-1.46324	-1.45774		-0.610644	-0.879859	-0.887952		-0.125077	-0.225534	-0.175747
361	-0.107789	-0.184092	-0.127612		-1.23436	-1.24426	-1.22441		-0.392828	-0.700066	-0.59187		-0.767647	-0.858124	-0.844997		-1.18558	-1.18299	-1.2752		-1.25211	-1.36948	-1.55182		-0.617341	-0.841538	-0.566952		-0.00604093	-0.254423	-0.315071
360	-0.318009	-0.189957	-0.117753		-1.25328	-1.26539	-1.07237		-0.411878	-0.533119	-0.654475		-0.640268	-0.726196	-0.878373		-1.00281	-1.251	-1.10609		-1.22322	-1.41437	-1.47733		-0.561697	-0.646331	-0.992684		0.00195997	-0.250277	-0.151983
359	-0.135186	-0.20937	-0.181006		-1.30656	-1.26759	-1.27568		-0.628842	-0.448983	-0.594698		-0.844634	-0.829933	-0.83457		-0.978506	-1.16517	-1.17043		-1.26887	-1.30434	-1.43464		-0.477545	-0.659136	-0.760585		-0.147916	-0.163316	-0.252202
358	-0.138461	-0.135704	-0.217621		-1.2514	-1.24183	-1.1977		-0.451693	-0.480187	-0.745287		-0.740294	-0.756035	-0.789312		-1.04256	-1.22865	-1.04045		-1.17765	-1.26636	-1.51527		-0.610156	-0.754299	-0.927927		-0.15637	-0.0198611	-0.355872
357	-0.225317	-0.241881	-0.221721		-1.23334	-1.20502	-1.2051		-0.407707	-0.613139	-0.673009		-0.730731	-0.580149	-0.727326		-0.978397	-1.13039	-1.01638		-1.16159	-1.4208	-1.31611		-0.703848	-0.841659	-0.761046		-0.0379224	-0.23599	-0.142228
356	-0.129317	-0.24259	-0.13441		-1.22606	-1.26573	-1.12089		-0.459265	-0.595536	-0.594665		-0.596586	-0.739739	-0.854448		-0.973608	-1.02882	-1.08336		-1.1386	-1.40448	-1.46273		-0.494392	-0.845834	-0.851789		-0.0417429	-0.219315	-0.312654
355	-0.0401636	-0.295574	-0.167026		-1.13267	-1.2546	-1.18006		-0.429814	-0.530828	-0.732591		-0.669917	-0.814121	-0.941836		-1.12273	-1.1952	-1.08887		-1.19805	-1.30306	-1.43541		-0.619536	-0.78961	-0.77815		0.0813853	-0.170567	-0.121398
354	-0.124211	-0.0479074	-0.0961295		-1.2115	-1.22659	-1.2067		-0.335756	-0.520885	-0.5766		-0.69922	-0.783742	-0.874156		-1.10593	-1.06644	-1.23794		-1.25192	-1.42124	-1.43984		-0.468859	-0.638632	-0.727593		-0.0732713	-0.141744	-0.251465
353	-0.0877296	-0.130981	-0.0342513		-1.20642	-1.20301	-1.23638		-0.540779	-0.465105	-0.536283		-0.633303	-0.798328	-0.936668		-1.17039	-1.11267	-1.09297		-1.38844	-1.27415	-1.40972		-0.598774	-0.746345	-0.788292		0.0371404	-0.0971053	-0.332559
352	-0.0153119	-0.093148	-0.0714906		-1.16611	-1.18656	-1.29825		-0.488595	-0.559294	-0.490013		-0.599348	-0.73387	-0.884652		-1.05614	-1.02039	-1.24562		-1.24354	-1.27291	-1.44581		-0.70363	-0.695358	-0.758897		0.0133582	-0.148133	-0.183931
351	-0.155575	-0.0552928	-0.156046		-1.31564	-1.27106	-1.28793		-0.546931	-0.515013	-0.546709		-0.735881	-0.865326	-0.867365		-1.07893	-1.11406	-1.16893		-1.33064	-1.40201	-1.39506		-0.638319	-0.727562	-0.837544		-0.0569382	-0.0513234	-0.0680951
350	-0.150184	-0.0441301	-0.0536008		-1.27304	-1.21911	-1.38913		-0.380002	-0.587734	-0.473057		-0.630719	-0.767869	-0.782075		-1.14229	-1.0714	-1.13844		-1.27089	-1.46333	-1.3318		-0.484891	-0.618227	-0.884747		-0.0199162	-0.0928907	-0.182521
349	-0.0494737	-0.0766015	0.0308282		-1.17513	-1.19393	-1.17034		-0.442271	-0.544098	-0.584433		-0.581622	-0.613042	-0.660094		-1.15521	-1.11807	-1.17194		-1.21663	-1.47132	-1.45704		-0.586198	-0.68685	-0.695326		-0.0117539	0.00476479	-0.149111
348	-0.132518	-0.249951	-0.120494		-1.0827	-1.12008	-1.38721		-0.487787	-0.432327	-0.529126		-0.713907	-0.744081	-0.652579		-1.00659	-0.956549	-1.03183		-1.12415	-1.2513	-1.28176		-0.677	-0.751433	-0.702732		-0.286471	-0.084142	-0.283278
347	-0.133651	-0.0396377	-0.164782		-1.24583	-1.33617	-1.25327		-0.402451	-0.454183	-0.5648		-0.727489	-0.815445	-0.881495		-1.07411	-1.05378	-1.06331		-1.3677	-1.41016	-1.31882		-0.562531	-0.671645	-0.800349		-0.0176396	-0.0655068	-0.23748
346	-0.041488	-0.0816117	-0.134752		-1.13133	-1.17048	-1.29831		-0.440737	-0.385184	-0.477441		-0.588209	-0.859377	-0.748885		-1.07356	-1.1629	-1.15717		-1.32736	-1.35643	-1.42554		-0.624391	-0.782638	-0.625526		-0.0131753	-0.116289	-0.210176
345	0.0586267	0.0640254	-0.12038		-1.04227	-1.25832	-1.1758		-0.306989	-0.614812	-0.511953		-0.587536	-0.847524	-0.887223		-1.13232	-1.09169	-1.1157		-1.21144	-1.37829	-1.39856		-0.501281	-0.804097	-0.689527		0.0338429	-0.134187	-0.0992767
344	-0.0177902	-0.0737641	0.0399863		-1.17792	-1.23465	-1.14268		-0.424421	-0.389566	-0.54506		-0.677825	-0.74974	-0.693525		-1.05022	-1.12741	-0.980068		-1.25516	-1.42082	-1.47463		-0.495576	-0.607604	-0.677161		-0.0676398	-0.156245	-0.111945
343	-0.0202991	-0.000749943	-0.0532649		-1.10255	-1.19202	-1.11946		-0.345388	-0.519935	-0.281112		-0.630375	-0.697272	-0.664797		-1.203	-1.14288	-1.06977		-1.14905	-1.36292	-1.33802		-0.444523	-0.476039	-0.880814		0.0805912	-0.0449009	-0.0523168
342	0.0233232	-0.105235	-0.0836133		-1.11359	-1.13491	-1.20015		-0.349479	-0.450449	-0.418469		-0.861281	-0.76361	-0.65564		-1.10502	-1.28385	-1.08817		-1.3673	-1.33926	-1.54477		-0.46524	-0.720628	-0.680413		-0.0742516	-0.179413	0.0303553
341	-0.0213992	0.0200753	-0.00488505		-1.3469	-1.12539	-1.16999		-0.454617	-0.439871	-0.382344		-0.670377	-0.641909	-0.705431		-1.1626	-1.05377	-1.25397		-1.43171	-1.40328	-1.41275		-0.673711	-0.829394	-0.835457		-0.0126959	0.00719875	-0.221664
340	-0.00738817	0.0690698	-0.136237		-0.965449	-1.12873	-1.2646		-0.357969	-0.327726	-0.435279		-0.878517	-0.824533	-0.64886		-1.18257	-1.01162	-1.06841		-1.14341	-1.35821	-1.46725		-0.67453	-0.649036	-0.602158		-0.0328177	-0.134876	-0.121719
339	0.179213	0.0965623	0.0399753		-1.05555	-1.21469	-1.27689		-0.297004	-0.380022	-0.534332		-0.724224	-0.743924	-0.680495		-1.19051	-1.14809	-1.1372		-1.34768	-1.57316	-1.40882		-0.669607	-0.725892	-0.646576		-0.0111422	0.00566541	-0.0719137
338	0.0890304	-0.0301217	-0.0781403		-1.17377	-1.07468	-0.994481		-0.356636	-0.405629	-0.397034		-0.646475	-0.6143	-0.80011		-0.981488	-1.11851	-0.953443		-1.31906	-1.34097	-1.31923		-0.664926	-0.566464	-0.738274		-0.0810677	-0.0741898	-0.178176
337	0.0836121	0.12145	0.0964697		-1.12355	-0.973604	-1.02291		-0.18826	-0.429248	-0.373943		-0.872998	-0.678485	-0.759252		-0.991766	-1.05081	-1.16772		-1.40522	-1.30041	-1.36079		-0.595492	-0.77969	-0.603428		-0.175745	-0.0203402	-0.207905
336	0.222357	0.0586545	0.0288294		-1.03002	-1.08418	-1.18145		-0.322916	-0.236883	-0.38662		-0.638004	-0.70654	-0.634375		-1.02818	-1.20118	-1.09626		-1.36083	-1.37741	-1.32786		-0.584033	-0.744926	-0.78791		0.0376364	-0.0680993	-0.132699
335	0.166189	0.0823885	0.158637		-1.19799	-1.12257	-1.00783		-0.423116	-0.439796	-0.307934		-0.642599	-0.582068	-0.63416		-1.12698	-1.04041	-1.17825		-1.34522	-1.54571	-1.42923		-0.675848	-0.668769	-0.821943		-0.091725	-0.0978804	-0.101205
334	0.166878	0.052049	0.0209183		-1.19421	-1.13191	-1.10449		-0.344828	-0.460069	-0.447112		-0.633571	-0.677696	-0.643056		-0.956212	-1.09508	-1.09885		-1.2712	-1.45528	-1.38337		-0.606168	-0.779431	-0.734405		0.0268876	-0.0211785	-0.103778
333	0.178301	0.206431	0.143294		-1.14386	-1.10876	-1.00712		-0.377982	-0.327845	-0.353803		-0.723777	-0.830083	-0.564148		-1.01947	-1.16119	-1.11586		-1.46252	-1.4278	-1.62085		-0.65485	-0.662056	-0.799196		-0.0234201	-0.0854798	-0.0153403
332	0.171526	0.306024	0.158366		-1.00164	-1.01999	-1.11308		-0.42202	-0.385159	-0.336342		-0.637397	-0.763899	-0.72337		-0.953319	-0.915218	-1.09455		-1.35471	-1.47902	-1.32386		-0.596813	-0.687352	-0.769232		-0.106566	-0.0280735	-0.0561508
331	0.0778308	0.0875303	0.169564		-1.0039	-1.18188	-1.04976		-0.351968	-0.268269	-0.317263		-0.690557	-0.546928	-0.532734		-1.15303	-0.97237	-1.05542		-1.43299	-1.47603	-1.41747		-0.724865	-0.63384	-0.720556		-0.188331	-0.00967599	-0.148991
330	0.127744	0.201528	0.0849203		-0.939521	-1.13075	-0.996791		-0.154121	-0.303852	-0.460591		-0.683462	-0.702377	-0.567721		-1.02964	-1.1179	-0.980562		-1.33809	-1.35929	-1.36964		-0.800509	-0.623643	-0.64587		0.114053	-0.0230283	0.10149
329	0.166783	0.201566	0.273432		-1.0345	-1.13251	-1.08143		-0.229876	-0.29034	-0.250291		-0.547557	-0.736239	-0.63707		-1.10063	-1.15818	-1.09632		-1.19984	-1.31275	-1.46745		-0.684471	-0.58693	-0.5781		0.00625836	0.00562062	0.0318293
328	0.220366	0.158787	0.133911		-1.13545	-1.05387	-1.0928		-0.268956	-0.326332	-0.252789		-0.618618	-0.546671	-0.635287		-1.09124	-1.13918	-1.06264		-1.3526	-1.30631	-1.44231		-0.685997	-0.645701	-0.67142		0.0728777	-0.0413311	0.0932784
327	0.176871	0.247972	0.180843		-1.00355	-0.964321	-1.1777		-0.307265	-0.316547	-0.180465		-0.603703	-0.643938	-0.758889		-1.26272	-0.97429	-0.996912		-1.48378	-1.38932	-1.38254		-0.690986	-0.694405	-0.608842		0.144552	-0.0100551	0.0384364
326	0.313818	0.378367	0.114628		-0.882306	-1.16032	-1.134		-0.219294	-0.288344	-0.154993		-0.70164	-0.520208	-0.541341		-1.16713	-1.0292	-0.970933		-1.38412	-1.31263	-1.33875		-0.586033	-0.60894	-0.691844		0.15997	-0.00708703	0.0619688
325	0.16618	0.168811	0.332331		-1.04727	-1.07308	-1.09199		-0.37213	-0.156665	-0.38348		-0.653042	-0.635619	-0.633678		-0.965593	-1.09073	-0.940653		-1.38833	-1.31712	-1.43961		-0.514992	-0.572297	-0.557094		0.0276297	0.176285	0.0927508
324	0.218622	0.210987	0.296442		-0.892557	-1.0936	-1.03538		-0.268664	-0.211375	-0.289032		-0.589922	-0.606376	-0.458258		-1.04846	-0.948424	-0.975235		-1.38893	-1.45232	-1.24384		-0.651484	-0.493805	-0.570825		0.0420581	0.103008	0.0952499
323	0.148423	0.126672	0.283003		-1.02162	-1.12143	-1.01649		-0.249356	-0.281015	-0.210693		-0.621318	-0.682195	-0.64124		-0.986401	-1.06747	-0.749857		-1.3335	-1.33569	-1.3309		-0.654675	-0.603409	-0.461308		0.019217	0.0170095	-0.0624019
322	0.158346	0.207481	0.262802		-0.979144	-1.05332	-0.996344		-0.227453	-0.180619	-0.258835		-0.455402	-0.582545	-0.388985		-1.14338	-0.891311	-0.946134		-1.35916	-1.30168	-1.2112		-0.759545	-0.639861	-0.589678		-0.0045796	0.097594	0.0791098
321	0.279064	0.151392	0.302415		-1.02909	-0.940854	-1.04854		-0.148188	-0.427926	-0.220305		-0.60506	-0.630555	-0.619622		-1.02146	-1.07963	-0.990955		-1.33	-1.29223	-1.39858		-0.623593	-0.514431	-0.559474		0.175741	-0.0179939	0.266222
320	0.125147	0.15954	0.182353		-1.04651	-1.12143	-0.989151		-0.275818	-0.0976929	-0.347267		-0.631328	-0.409008	-0.503995		-0.960961	-0.836654	-1.07207		-1.30643	-1.2391	-1.20686		-0.664611	-0.675178	-0.713664		0.107522	0.168055	0.227148
319	0.279193	0.203262	0.275628		-1.03399	-0.983886	-1.10457		-0.225442	-0.188409	-0.264695		-0.63504	-0.562628	-0.654289		-1.00322	-0.98952	-0.871948		-1.30855	-1.29692	-1.29722		-0.47549	-0.490163	-0.607491		0.0437184	0.154165	0.255704
318	0.293068	0.20728	0.149665		-1.03278	-1.01559	-0.956692		-0.179208	-0.194265	-0.336462		-0.452619	-0.553431	-0.706823		-0.983705	-0.978075	-0.80119		-1.18623	-1.07122	-1.33366		-0.662906	-0.584376	-0.610493		0.00118928	0.0272352	0.181123
317	0.287446	0.284839	0.1898		-0.952143	-0.828206	-0.967769		-0.271127	-0.162777	-0.224379		-0.635188	-0.55841	-0.554631		-0.916628	-0.945779	-0.889763		-1.41508	-1.38686	-1.22583		-0.545751	-0.533602	-0.594722		-0.0339917	0.0812169	0.117424
316	0.288891	0.216116	0.203278		-1.00081	-0.950437	-0.821918		-0.126629	-0.243097	-0.2474		-0.691703	-0.458852	-0.586831		-0.983252	-0.987021	-0.938295		-1.35089	-1.36988	-1.1184		-0.643772	-0.500091	-0.459572		0.0857772	0.129579	0.167701
315	0.340731	0.197537	0.259899		-0.985511	-0.924654	-0.970229		-0.250733	-0.242292	-0.0935771		-0.450796	-0.562661	-0.555748		-0.916012	-1.0049	-0.87202		-1.29163	-1.1258	-1.20334		-0.61583	-0.514118	-0.391197		0.225463	0.161751	0.112061
314	0.370344	0.379333	0.200438		-0.820898	-1.02592	-0.935319		-0.133568	-0.211596	-0.213254		-0.481459	-0.486305	-0.495754		-1.00718	-0.902416	-0.881752		-1.29421	-1.0947	-1.29841		-0.53256	-0.424645	-0.468276		0.247792	0.0722214	0.159769
313	0.319258	0.33835	0.22104		-0.895119	-0.993411	-0.857099		-0.274352	-0.0835702	-0.194075		-0.544432	-0.659768	-0.438097		-0.840636	-0.936795	-0.986467		-1.36587	-1.19929	-1.23343		-0.721955	-0.431416	-0.383105		0.156456	0.177133	0.163805
312	0.327933	0.330556	0.338832		-0.898023	-0.948687	-0.847332		-0.196289	-0.0664898	-0.000199879		-0.574047	-0.489529	-0.450406		-1.04662	-0.69592	-0.914341		-1.35402	-1.10762	-1.11832		-0.317369	-0.472474	-0.483464		0.310043	0.201427	0.276274
311	0.371096	0.480835	0.378406		-0.830475	-0.835484	-0.769989		-0.064009	-0.00226748	-0.207318		-0.492169	-0.474452	-0.313235		-0.787844	-0.771649	-0.760855		-1.11033	-1.06237	-1.25105		-0.422098	-0.438211	-0.312084		0.214133	0.408357	0.385096
310	0.358648	0.436971	0.529929		-0.823654	-0.80682	-0.813046		-0.000287007	0.122443	-0.126615		-0.355083	-0.331139	-0.347666		-0.894957	-0.769775	-0.800383		-1.0779	-1.08296	-1.18663		-0.359256	-0.295087	-0.403296		0.321837	0.20061	0.567461
309	0.470836	0.429603	0.563158		-0.856972	-0.864052	-0.788394		-0.0635961	0.123192	0.103736		-0.341589	-0.416953	-0.332174		-0.671705	-0.610669	-0.762436		-1.13709	-1.1201	-1.14435		-0.429895	-0.388798	-0.295698		0.365216	0.391162	0.589795
308	0.558496	0.642102	0.53764		-0.760943	-0.764484	-0.650654		0.083164	0.0711502	0.140272		-0.269122	-0.34973	-0.182108		-0.80957	-0.57975	-0.742405		-1.20313	-0.997476	-1.03394		-0.275946	-0.350469	-0.282144		0.321132	0.307586	0.557253
307	0.531587	0.589911	0.538609		-0.639664	-0.624529	-0.704457		0.145211	0.192814	0.255291		-0.204518	-0.283262	-0.199015		-0.606244	-0.605426	-0.699322		-1.15065	-0.895626	-1.11036		-0.375206	-0.283953	-0.172648		0.287	0.429522	0.520736
306	0.65339	0.530392	0.593629		-0.516558	-0.716261	-0.607006		0.030274	0.19942	0.190923		-0.281388	-0.208235	-0.144715		-0.563705	-0.479313	-0.672125		-1.14811	-0.982716	-0.964441		-0.459978	-0.0982234	-0.213599		0.446126	0.459005	0.652622
305	0.599682	0.753278	0.780679		-0.390951	-0.622537	-0.560121		0.251731	0.396862	0.171875		-0.202647	-0.0804527	-0.133337		-0.692339	-0.728221	-0.611409		-0.967764	-1.0107	-0.96827		-0.205079	-0.235293	-0.267498		0.486593	0.538298	0.550632
304	0.797022	0.736638	0.540238		-0.485742	-0.525127	-0.471673		0.313349	0.247903	0.29742		-0.202392	-0.197753	-0.19718		-0.460357	-0.568	-0.395129		-1.16035	-0.9332	-0.847841		-0.28601	-0.191851	-0.297658		0.527417	0.588308	0.537335
303	0.775064	0.807213	0.820894		-0.415305	-0.417091	-0.421811		0.402977	0.325842	0.37136		0.0176089	-0.103981	-0.107057		-0.592411	-0.613527	-0.469512		-1.08595	-0.866211	-0.760813		-0.188877	-0.283398	0.0300155		0.489908	0.536963	0.61783
302	0.803473	0.802947	0.883351		-0.437761	-0.22897	-0.268773		0.444841	0.375256	0.41127		-0.07595	-0.140057	-0.0104803		-0.533892	-0.422949	-0.395233		-1.03352	-0.893195	-0.792623		-0.19089	-0.155584	0.0295484		0.443806	0.561396	0.574768
301	0.764283	0.780629	0.910762		-0.285667	-0.224411	-0.324126		0.674499	0.604544	0.546466		-0.0081272	0.124001	-0.00140196		-0.385428	-0.371485	-0.332008		-1.03476	-0.835439	-0.71805		-0.282811	-0.0761925	0.0464062		0.517668	0.684008	0.704512
300	0.888774	0.948831	0.840657		-0.239424	-0.145956	-0.217869		0.568409	0.505283	0.460714		-0.0025898	0.213946	0.275823		-0.506911	-0.437263	-0.231726		-0.968761	-0.81411	-0.884601		-0.33224	-0.119023	-0.0313081		0.511889	0.576879	0.833433
299	0.861396	0.821102	0.915904		-0.181365	-0.114312	-0.0713313		0.680894	0.610976	0.629412		-0.0582546	0.147836	0.194561		-0.613427	-0.347928	-0.339547		-0.892505	-0.770682	-0.641795		-0.209773	-0.154373	0.118338		0.394668	0.399255	0.775097
298	1.05106	0.982271	1.06399		0.00873315	0.0239914	-0.0971917		0.672726	0.812101	0.730027		0.00574939	0.0323228	0.183703		-0.357836	-0.389754	-0.175153		-0.96078	-0.814422	-0.751081		-0.331929	-0.117741	0.117111		0.415346	0.654215	0.574139
297	1.0244	0.911318	1.02598		0.00699429	0.0643024	-0.0239281		0.673131	0.786547	0.958636		0.13023	0.271969	0.160773		-0.454612	-0.306141	-0.262313		-1.00741	-0.674454	-0.814024		-0.430365	-0.0873191	-0.0492362		0.45879	0.546842	0.426795
296	1.068	1.10395	1.08163		0.133626	0.103761	0.0864996		0.674674	0.772573	0.900863		0.10218	0.271445	0.335746		-0.409303	-0.305153	-0.0946673		-0.989714	-0.787108	-0.721535		-0.433377	-0.189045	-0.031564		0.365692	0.5773	0.559649
295	1.13806	1.09598	1.12277		0.201948	0.176839	0.0693614		0.865816	1.0536	0.891314		0.101537	0.290286	0.344734		-0.360625	-0.21498	-0.237511		-1.06791	-0.839903	-0.530881		-0.438816	-0.138762	-0.18919		0.251003	0.379649	0.515252
294	1.22097	1.3275	1.06964		0.358749	0.338847	0.27202		0.759875	0.988553	0.881475		0.0984688	0.292649	0.296494		-0.469083	-0.277087	-0.189881		-1.08768	-0.810735	-0.644587		-0.398332	-0.133048	-0.0493312		0.0969013	0.463397	0.496116
293	1.05639	1.15059	1.2142		0.342701	0.4402	0.449868		0.997457	0.952802	0.98019		0.107668	0.359046	0.530133		-0.432493	-0.258194	-0.0628827		-1.06177	-0.858379	-0.60365		-0.643352	-0.0344082	-0.0727075		0.293462	0.556151	0.642678
292	1.24186	1.20367	1.21549		0.466834	0.531258	0.448879		0.954974	1.1996	1.18056		0.0472051	0.391657	0.429206		-0.375678	-0.230446	-0.0465598		-1.14199	-0.690906	-0.538737		-0.531365	-0.16377	-0.0521187		0.31672	0.470683	0.555909
291	1.24233	1.26564	1.18867		0.551382	0.47879	0.561835		1.21857	1.24513	1.2826		0.143118	0.531256	0.451571		-0.386717	-0.0697497	-0.0199559		-0.877869	-0.75136	-0.573872		-0.452022	-0.145509	0.0108939		0.298327	0.562919	0.639015
290	1.3538	1.22086	1.26513		0.60177	0.523894	0.437397		1.14734	1.1576	1.28442		0.304816	0.596348	0.603187		-0.103689	0.142818	0.137257		-0.973126	-0.641278	-0.349149		-0.355325	-0.115964	0.0459613		0.282152	0.618301	0.725478
289	1.5416	1.26183	1.33267		0.560909	0.627748	0.571079		1.37651	1.35082	1.4386		0.400854	0.525115	0.64587		-0.170044	0.0673885	0.269538		-0.886203	-0.50529	-0.366644		-0.0925485	0.00772654	0.195248		0.471014	0.868621	0.854063
288	1.4847	1.35499	1.45652		0.789245	0.917764	0.604794		1.22589	1.53357	1.5014		0.502661	0.861769	0.924894		0.0134213	0.189871	0.250472		-0.594767	-0.451685	-0.155623		0.0314899	0.244656	0.275936		0.82784	0.914103	1.03696
287	1.40778	1.48935	1.46772		0.872619	0.841641	0.954215		1.40325	1.53719	1.52239		0.597662	0.865394	0.88937		0.147817	0.444965	0.500323		-0.632375	-0.201613	-0.0883458		0.180218	0.306865	0.586507		0.923935	1.05971	1.16196
286	1.5106	1.44125	1.47329		0.870958	1.0235	0.695116		1.55359	1.62083	1.70538		0.83192	0.956426	1.10812		0.300323	0.636518	0.631503		-0.180243	0.0337127	0.0700226		0.329963	0.592622	0.980482		1.00296	1.28379	1.55303
285	1.6607	1.47175	1.54818		1.11543	1.18381	0.989427		1.83908	1.81692	2.00001		1.2123	1.31363	1.41627		0.586489	0.682686	0.839242		0.156726	0.211153	0.301714		0.743389	0.903995	0.960707		1.38955	1.57647	1.79862
284	1.50706	1.5258	1.54527		1.27181	1.06609	1.04019		1.90988	1.94948	2.12921		1.11603	1.59766	1.55858		0.890536	0.996006	1.13357		0.163975	0.510324	0.504711		0.927568	1.22981	1.34333		1.64704	1.91753	1.89553
283	1.65715	1.50611	1.56594		1.50646	1.4562	1.41		2.19569	2.11332	2.3194		1.63771	1.69809	1.87991		1.10205	1.11267	1.13124		0.522434	0.700289	0.676474		1.29145	1.53013	1.42029		1.98813	2.01898	2.37923
282	1.73314	1.64216	1.65045		1.44694	1.34453	1.53819		2.45607	2.51275	2.51675		1.76236	1.81916	1.88672		1.34732	1.64566	1.4697		0.714216	0.913162	1.0664		1.78501	1.80161	1.73481		2.235	2.49405	2.29273
281	1.73427	1.72214	1.69516		1.65242	1.70816	1.77456		2.64422	2.57037	2.59752		2.04506	2.08397	2.02508		1.55042	1.69091	1.55916		1.21947	1.32322	1.26251		1.92094	1.98032	1.82002		2.59097	2.5508	2.86227
280	1.68569	1.75411	1.78338		1.99385	1.88707	1.69528		2.7337	2.77104	2.71127		2.26461	2.36402	2.4503		1.71858	1.82935	1.98075		1.44953	1.56013	1.60689		2.33015	2.26324	2.38866		2.91231	3.0481	3.00022
279	1.77147	1.8888	1.76508		2.09206	2.00755	1.79407		2.86826	2.83494	2.95086		2.67266	2.62693	2.52713		2.11107	2.15114	2.13717		1.78606	1.69363	1.78951		2.70164	2.62666	2.68777		3.33116	3.34961	3.40485
278	1.81118	1.73578	1.78133		1.98852	2.14409	2.09722		3.05066	3.29185	3.20856		2.77015	2.52438	2.90507		2.49804	2.25292	2.33788		1.965	2.19119	2.01878		3.02857	2.90197	3.00103		3.82361	3.63535	3.71142
277	1.91543	1.81965	1.91497		2.34561	2.07116	2.14033		3.25847	3.36609	3.3169		2.95505	2.90562	2.96825		2.62512	2.53246	2.48898		2.54759	2.35959	2.211		3.46839	3.38454	3.25662		4.08838	4.00833	3.87304
276	1.84687	2.04505	1.94573		2.52961	2.41975	2.26783		3.54112	3.53034	3.3682		3.36674	3.3887	3.11514		3.01122	2.65753	2.8245		2.64805	2.41772	2.49653		3.74165	3.63264	3.42666		4.47194	4.28182	4.46253
275	1.86707	1.96358	1.9278		2.51335	2.33421	2.64533		3.75591	3.7408	3.69574		3.51315	3.40476	3.19091		3.18599	2.90303	3.13683		3.1564	2.79234	2.64202		4.03649	3.8579	3.64345		4.91173	4.61184	4.81551
274	1.9448	2.00486	2.131		2.68511	2.67342	2.69656		4.04453	3.7494	3.87416		3.75096	3.84746	3.51898		3.58844	3.3446	3.07645		3.18671	3.06259	3.05792		4.59016	4.25783	4.11093		5.13215	5.02926	4.76667
273	1.98728	1.94916	1.90988		2.88939	2.7562	2.69768		4.16585	4.03773	4.06948		4.20206	3.96957	3.82814		3.63381	3.40721	3.33796		3.90751	3.30429	3.18601		4.88953	4.43671	4.50275		5.63843	5.44679	5.14131
272	2.01312	2.07305	1.98946		2.91582	2.96014	2.94582		4.28827	4.3449	4.30034		4.33911	4.07715	4.04814		4.1215	3.74141	3.55169		3.91306	3.86778	3.53475		5.18938	4.69882	4.48921		6.03284	5.78071	5.57102
271	1.97829	2.12759	2.09201		3.05615	3.06575	2.97586		4.3494	4.33951	4.36947		4.52823	4.28497	4.19616		4.20064	3.87907	3.77338		4.12761	3.91723	3.85098		5.5452	4.93846	4.92286		6.31931	6.02574	5.64769
270	1.99946	2.10962	2.01793		3.18507	3.38665	3.30403		4.6932	4.67584	4.67728		4.58089	4.43192	4.29088		4.2616	3.91374	4.05477		4.33781	4.16205	3.77083		5.78156	5.43218	4.92768		6.60721	6.1764	6.05855
269	1.96401	2.07761	2.07469		3.19968	3.33051	3.34165		4.86643	4.7444	4.72456		4.79617	4.91668	4.62449		4.61769	4.28351	4.11759		4.83452	4.487	4.3764		6.0295	5.66318	5.2259		6.82729	6.69482	6.4244
268	2.02291	1.94757	2.08328		3.35978	3.415	3.24065		5.00245	4.94436	4.82233		5.14267	4.79446	4.79187		4.863	4.35726	4.29103		5.0718	4.67689	4.32706		6.30734	5.89104	5.55042		7.19232	6.86576	6.69282
267	2.02772	2.03154	2.10354		3.45384	3.54443	3.66858		5.38752	5.13787	4.91569		5.26587	5.18698	5.01524		4.99522	4.75201	4.63937		5.3085	4.72607	4.54983		6.48657	6.10683	5.81393		7.73723	7.14299	6.92178
266	2.19559	1.94842	2.1118		3.52276	3.77201	3.83632		5.25676	5.11144	5.25954		5.53673	5.28161	5.1968		5.05498	4.79378	4.77332		5.51697	5.08171	4.85664		6.97587	6.12723	6.10129		7.77457	7.38516	7.14269
265	2.09288	1.99932	2.12767		3.72167	3.85434	3.85457		5.51421	5.32367	5.43076		5.72022	5.32273	5.1727		5.544	4.94064	4.9578		5.62674	5.47988	5.02386		7.24294	6.56642	6.24461		8.19286	7.78685	7.48482
264	2.09445	2.13846	2.12292		3.89793	4.05829	3.8429		5.70339	5.35676	5.54255		6.01936	5.70374	5.56729		5.59476	5.09005	4.90287		5.82884	5.52461	5.08542		7.35196	6.99456	6.58498		8.47754	7.76619	7.69758
263	2.18635	2.11432	2.11543		4.04535	4.1494	4.24525		5.5803	5.77475	5.62107		6.07831	5.77152	5.638		5.70207	5.30109	5.01815		6.20773	5.63347	5.48364		7.76898	7.03639	6.79037		8.69528	8.28443	7.82386
262	2.10967	2.21104	2.18741		4.07603	4.14833	4.00266		5.72063	5.819	5.87679		6.25505	5.99045	5.69943		6.00218	5.46117	5.34353		6.11656	5.6295	5.55806		7.72206	7.21588	6.89981		9.03426	8.27305	8.12586
261	2.20283	2.27966	2.24844		4.11023	4.12367	4.06961		6.1334	5.75901	5.92463		6.39257	6.01729	5.82247		5.85539	5.58327	5.41472		6.42775	5.96409	5.43208		7.94901	7.50691	7.07191		9.4299	8.34262	8.26001
260	2.12572	2.31632	2.17566		4.18612	4.10536	4.02249		5.86401	5.85529	5.59164		6.45658	5.91205	5.83966		6.09258	5.44552	5.36794		6.32485	5.932	5.43812		7.96614	7.24821	6.85213		9.14243	8.51323	8.24423
259	2.2978	2.10571	2.22673		3.99958	4.00183	4.16656		5.84764	5.63833	5.52339		6.36558	6.0377	5.62655		5.96041	5.45215	5.43213		6.31308	5.7049	5.33066		8.0145	7.25293	6.86835		9.33215	8.39021	8.12283
258	2.2491	2.25	2.20629		3.74352	3.65589	3.86512		5.89391	5.51679	5.60003		6.02267	5.75866	5.36834		5.79605	5.25805	5.23392		6.09259	5.77277	5.3818		8.03937	7.00751	6.74386		9.19445	8.1035	7.87584
257	2.34063	2.15293	2.25321		3.6293	3.36149	3.60934		5.44779	5.352	5.31503		5.66611	5.55751	5.32885		5.57543	5.02481	4.84052		5.83269	5.38249	5.01971		7.55844	7.00749	6.67494		8.89001	8.21607	7.9214
256	2.35916	2.28093	2.26095		3.36168	3.37965	3.36824		5.04401	5.17814	4.86859		5.41109	5.1056	5.02632		5.11187	4.83818	4.40863		5.27859	5.09389	4.59571		7.48666	6.62511	6.35779		8.35569	7.78201	7.31305
255	2.10708	2.4646	2.44011		2.89357	3.05204	3.03298		5.02165	4.93504	4.94369		5.23226	4.61194	4.76375		4.72667	4.43159	4.29659		5.27592	4.46955	4.34379		7.03229	6.36779	5.58982		7.9464	7.74136	7.23004
254	2.27917	2.3287	2.23619		2.66453	2.55844	2.91478		4.71646	4.56842	4.24207		4.38475	4.45726	4.39516		4.45008	4.07784	3.88008		4.56831	4.35288	3.84064		6.52943	5.55421	5.31174		7.8085	7.02643	6.97611
253	2.39035	2.14813	2.27969		2.24321	2.31544	2.48333		4.00644	4.14978	3.84122		4.17029	4.17298	4.10341		3.93681	3.50512	3.35068		4.08855	3.64632	3.36712		5.7588	5.43156	5.03718		7.14449	6.41319	6.44175
252	2.37583	2.33609	2.3032		2.10597	2.00953	1.92398		3.59571	3.60512	3.30407		3.71855	3.52085	3.62319		3.48528	3.11829	3.11112		3.53846	3.22829	2.71273		5.04189	4.58304	4.41138		6.27258	5.97246	5.38449
251	2.27675	2.341	2.58493		1.6625	1.36333	1.28049		3.33985	3.04546	3.00834		3.06754	3.20357	2.8494		2.84373	2.43228	2.10852		2.56771	2.37341	2.40829		4.5262	3.80225	3.88613		5.64534	5.22919	5.0238
250	2.30018	2.30253	2.20827		0.897492	1.21391	0.855858		2.69912	2.51122	2.52819		2.58106	2.633	2.3992		2.20248	1.87373	1.92129		2.08544	2.02044	1.67113		3.73986	3.72165	3.27061		4.93735	4.66724	4.51527
249	2.44502	2.50982	2.41602		0.495363	0.616335	0.338258		2.50746	2.31786	2.13156		2.19506	1.84318	1.96888		1.40374	1.47723	1.24231		1.31471	0.989402	1.31243		3.06351	2.74849	2.76255		4.19915	4.02732	3.8214
248	2.41039	2.30218	2.37877		0.548068	0.14994	0.249983		1.59062	1.72845	1.50921		1.67463	1.50281	1.22146		1.01429	0.89947	0.770745		0.581209	0.253664	0.613644		2.26444	2.13913	1.78881		3.60593	3.34814	3.2383
247	2.38254	2.41273	2.35632		0.0208245	-0.189385	-0.091896		1.30871	1.33826	1.55376		0.843721	0.943241	1.21443		0.313815	0.286099	0.477824		0.0288478	-0.0869351	-0.00666816		1.73205	1.38176	1.24831		2.83111	2.62756	2.70763
246	2.56848	2.54166	2.55277		-0.593263	-0.240988	-0.521298		0.936701	0.963884	1.082		0.579438	0.799538	0.594653		0.12285	-0.0738407	-0.17641		-0.568939	-0.562769	-0.552303		0.879793	0.780689	0.821881		2.40728	2.0582	2.07145
245	2.53004	2.64966	2.48419		-0.567477	-0.700832	-0.558348		0.729141	0.656723	0.746329		0.418986	0.0241557	0.0755837		-0.49725	-0.319117	-0.391996		-0.998712	-0.910191	-0.87243		0.414049	0.451675	0.429256		1.56799	1.5578	1.66767
244	2.48536	2.40503	2.57287		-1.00319	-0.967831	-0.663782		0.632698	0.706826	0.458003		-0.0846459	-0.0686562	-0.0998748		-0.859873	-0.965914	-0.931383		-1.49423	-1.46134	-1.40955		0.022391	0.208232	0.130298		1.35281	1.36501	1.56579
243	2.59629	2.49786	2.45886		-1.14779	-1.00687	-0.939003		0.469629	0.273872	0.275836		-0.314859	-0.4284	-0.413709		-1.11172	-0.799029	-0.995101		-1.81192	-1.78537	-1.54989		-0.47685	-0.408606	-0.159036		0.86392	1.02234	1.08287
242	2.59993	2.51332	2.56822		-1.21719	-1.25536	-1.46096		0.165829	0.179626	0.170876		-0.704395	-0.289398	-0.729185		-1.22003	-1.42829	-1.33759		-2.13668	-1.75304	-1.87996		-0.632632	-0.746199	-0.44547		0.741718	0.701125	0.698419
241	2.50913	2.66185	2.76579		-1.50534	-1.33915	-1.39537		-0.0256241	0.283507	0.228944		-0.593307	-0.693406	-0.788734		-1.33172	-1.21246	-1.31074		-2.25638	-2.2862	-2.11426		-0.861541	-0.579343	-0.903531		0.441295	0.785713	0.441618
240	2.43932	2.51455	2.37946		-1.35243	-1.43583	-1.50385		0.0380668	-0.0488603	0.285708		-0.637194	-0.564003	-0.704075		-1.47081	-1.56713	-1.44254		-2.36147	-2.20202	-2.34001		-0.949569	-0.695282	-0.712995		0.42158	0.598747	0.768731
239	2.53955	2.53738	2.49278		-1.39164	-1.29695	-1.16688		0.101151	-0.0657204	0.101265		-0.790368	-0.710319	-0.701005		-1.76904	-1.37879	-1.34796		-2.40091	-2.40197	-2.50364		-0.952611	-0.846526	-0.74537		0.307491	0.434129	0.285659
238	2.79251	2.59822	2.69604		-1.43432	-1.29065	-1.23976		-0.0211326	0.0691045	0.221346		-0.92589	-0.91763	-0.481801		-1.57449	-1.45752	-1.29936		-2.45054	-2.20878	-2.12233		-1.06522	-0.68245	-0.692805		0.145855	0.506478	0.65799
237	2.50163	2.51646	2.68356		-1.26132	-1.19295	-1.30083		0.115125	0.0746332	0.0628911		-1.02314	-0.614819	-0.501205		-1.68441	-1.02238	-1.20074		-2.36672	-2.2488	-2.38851		-0.988504	-0.773411	-0.53392		0.34922	0.334271	0.633357
236	2.65747	2.41039	2.57753		-1.34906	-1.28704	-1.3097		0.218751	0.36407	0.245493		-0.493826	-0.51622	-0.658267		-1.69641	-1.2922	-1.34888		-2.24402	-2.2312	-2.25536		-1.25038	-0.581125	-0.698115		0.39675	0.512129	0.582532
235	2.41231	2.64093	2.49609		-1.15116	-1.10757	-1.19888		0.361549	0.41391	0.372253		-0.524185	-0.450755	-0.326035		-1.35466	-1.40687	-1.09275		-2.34324	-2.29028	-2.25259		-0.790146	-0.871531	-0.600575		0.549581	0.735503	0.5187
234	2.65292	2.44125	2.34935		-1.05385	-0.934646	-1.21843		0.549237	0.552926	0.342709		-0.317385	-0.527927	-0.157296		-0.994197	-1.36862	-1.13933		-2.07448	-2.40043	-2.02586		-0.65443	-0.510539	-0.438969		0.486865	0.6571	0.882662
233	2.59557	2.5126	2.28338		-0.902244	-0.808973	-0.853535		0.323022	0.583017	0.486754		-0.204616	-0.436407	-0.195015		-1.09723	-1.13104	-1.07606		-2.3021	-2.37358	-2.16604		-0.59773	-0.340423	-0.459876		1.05322	0.843805	0.935141
232	2.40726	2.66652	2.49177		-0.877237	-0.831392	-0.970105		0.703418	0.464421	0.761814		-0.356666	-0.269835	-0.288562		-1.08626	-0.958052	-0.769647		-2.12366	-1.97498	-2.14642		-0.360635	-0.335587	-0.403974		0.877996	0.846853	0.987839
231	2.42345	2.49825	2.62372		-0.564551	-0.625489	-0.581961		0.897088	1.0263	0.778833		-0.2584	-0.0996532	-0.109857		-0.662376	-0.726921	-0.657589		-2.20831	-1.95615	-2.27208		-0.402884	-0.167954	-0.432775		0.977261	0.833625	1.31778
230	2.5675	2.51295	2.25814		-0.659402	-0.688174	-0.741875		0.902683	0.570946	0.847616		-0.0849127	-0.0998176	-0.0630275		-0.853437	-0.362125	-0.747194		-2.18385	-2.25092	-2.25388		-0.277175	-0.356211	0.179449		1.29496	1.33091	1.14587
229	2.49356	2.39575	2.48388		-0.262147	-0.433357	-0.415095		0.933121	0.771642	1.16381		0.182696	0.0549465	0.115295		-0.782059	-0.344648	-0.372843		-1.9087	-2.32879	-1.94864		-0.0888329	-0.0775377	0.113577		1.23161	1.47898	1.35822
228	2.37639	2.42537	2.35252		-0.263537	-0.286443	-0.206113		0.935045	1.07523	1.0935		0.142833	0.20572	0.108703		-0.42328	-0.584277	-0.306691		-1.91274	-2.00061	-1.74215		0.323966	0.0440896	0.125843		1.29712	1.32129	1.76142
227	2.25541	2.43742	2.39719		-0.307179	-0.161238	-0.0742115		1.02106	1.44628	1.27949		0.510549	0.120133	0.313431		-0.297615	-0.261813	-0.35314		-1.86136	-1.97653	-1.87224		0.0442581	0.273514	0.237719		0.993543	1.51454	1.45358
226	2.57212	2.15616	2.83654		0.180399	-0.311951	0.0568698		1.45465	1.12897	1.36343		0.461099	0.32879	0.506675		-0.231911	-0.17382	-0.100037		-2.31086	-1.81797	-2.20178		0.350292	0.325131	0.554286		1.15295	1.65649	1.66715
225	2.45033	2.51393	2.38968		0.146853	0.121718	0.126204		1.75728	1.62745	1.49691		0.767633	0.74177	0.797878		0.0350709	-0.342643	0.174516		-1.85583	-2.01463	-2.1512		0.359208	0.444382	0.702766		1.51782	1.87231	1.26392
224	2.51419	2.3083	2.60194		0.184431	0.165228	0.168146		1.69928	1.41246	1.52005		0.515839	0.568142	0.70243		-0.0255131	-0.0925802	0.211118		-1.9928	-1.85958	-1.64786		0.49135	0.462066	0.427129		1.70506	2.19341	2.01046
223	2.61896	2.29976	2.42899		0.251198	0.318576	0.530237		1.52523	1.65146	1.76582		0.454595	0.722165	0.573246		0.0441812	0.380861	0.394286		-2.11501	-2.04366	-1.24721		0.259097	0.435066	0.765984		1.92434	1.62551	1.99872
222	2.03396	2.46028	2.54632		0.644872	0.655652	0.52908		1.78429	1.81066	2.15414		0.783242	0.711673	0.875971		0.276898	0.404844	0.702341		-2.19656	-1.53649	-1.5755		0.287592	1.5688	1.57339		1.89947	1.78018	1.77515
221	2.54065	2.37451	2.45862		0.637919	0.901686	1.00686		2.14518	2.05865	1.82846		0.895691	1.33095	1.21394		0.569915	0.237646	1.05579		-0.892996	-1.35224	-1.63282		0.595105	0.73383	0.806652		1.73677	2.32964	2.40773
220	2.50825	2.4773	2.53719		0.896033	1.20251	0.820176		2.49351	2.70307	2.45986		1.24348	1.3674	1.80011		1.0252	0.62444	0.738302		-1.59072	-1.42829	-1.78784		0.824425	1.11991	1.09162		2.13664	1.76506	2.43712

## Sheet: Source data for SI Fig. 3b
Supplementary Fig. 3b CD spectra G4 MYC
	CD buffer (10 mM Tris HCl, pH 7.4, 100 mM LiCl) absorbance				G4 MYC (10 μM) alone				9 : G4 MYC (10 μM) = 0.5 : 1 (405 nm)				9 : G4 MYC (10 μM) = 1 : 1 (405 nm)				9 : G4 MYC (10 μM) = 1.5 : 1 (405 nm)				9 : G4 MYC (10 μM) = 2 : 1 (405 nm)				9 : G4 MYC (10 μM) = 2.5 : 1 (405 nm)				9 : G4 MYC (10 μM) = 3 : 1 (405 nm)
Wavelength (nm)	Molar ellipticity θ (× 105 deg cm2 dmol-1)				Molar ellipticity θ (× 105 deg cm2 dmol-1)				Molar ellipticity θ (× 105 deg cm2 dmol-1)				Molar ellipticity θ (× 105 deg cm2 dmol-1)				Molar ellipticity θ (× 105 deg cm2 dmol-1)				Molar ellipticity θ (× 105 deg cm2 dmol-1)				Molar ellipticity θ (× 105 deg cm2 dmol-1)				Molar ellipticity θ (× 105 deg cm2 dmol-1)
	scan 1	scan 2	scan 3		scan 1	scan 2	scan 3		scan 1	scan 2	scan 3		scan 1	scan 2	scan 3		scan 1	scan 2	scan 3		scan 1	scan 2	scan 3		scan 1	scan 2	scan 3		scan 1	scan 2	scan 3
450	0.267611	0.283092	0.271344		0.155195	0.0479827	0.00390032		0.622915	0.253941	0.058858		0.250394	-0.318262	-0.485983		0.245116	-0.182765	-0.215117		-0.321326	-1.01457	-1.11007		-0.611389	-1.23683	-1.42811		-0.261394	-0.684447	-0.959997
449	0.280819	0.296901	0.320871		0.0582219	-0.159418	0.172595		0.613669	0.104584	0.0733946		0.452605	-0.340298	-0.490582		0.484197	-0.282947	-0.354068		-0.512195	-1.1693	-1.21776		-0.745473	-1.24965	-1.38621		-0.437364	-0.969253	-0.872715
448	0.527855	0.411595	0.218882		0.166251	0.142024	0.107296		0.72183	0.181328	0.187855		0.349089	-0.360259	-0.338038		0.406646	-0.314614	-0.308424		-0.245848	-1.00428	-1.0314		-0.626093	-1.2903	-1.28795		-0.28789	-0.69655	-0.973006
447	0.468057	0.4891	0.315799		0.262628	0.323732	0.0555053		0.510092	0.288804	0.232419		0.336289	-0.230564	-0.280418		0.417095	-0.200604	-0.20906		-0.262508	-0.957594	-1.10114		-0.672488	-1.07778	-1.19232		-0.396188	-0.580336	-0.777191
446	0.429319	0.356408	0.454468		0.0049654	0.16407	0.102073		0.682166	0.431954	0.0867593		0.486038	-0.363259	-0.391065		0.562404	-0.0808068	-0.15417		-0.311989	-1.17343	-1.00092		-0.699108	-1.21074	-1.37209		-0.282392	-0.706408	-0.757399
445	0.386112	0.31543	0.252729		0.160288	0.0242653	0.167374		0.539035	0.347391	0.137102		0.474536	-0.380939	-0.37757		0.643731	-0.194823	-0.156045		-0.205759	-0.986469	-1.17405		-0.751542	-1.28162	-1.56248		-0.338277	-0.613878	-0.839274
444	0.484912	0.411029	0.454491		0.107652	0.12405	0.142042		0.625042	0.207875	0.0562978		0.424192	-0.0729968	-0.435032		0.363198	-0.109106	-0.13248		-0.279492	-1.07265	-0.867406		-0.539149	-1.19077	-1.30949		-0.24745	-0.711595	-0.895455
443	0.619642	0.545982	0.385747		0.165056	0.220225	0.174383		0.620897	0.319469	0.0401871		0.539424	-0.255296	-0.31928		0.393594	-0.268762	-0.342457		-0.318156	-0.975381	-1.02607		-0.753057	-1.38697	-1.31301		-0.37094	-0.539014	-0.727342
442	0.431998	0.586152	0.554151		0.178421	0.166815	0.234921		0.683462	0.413034	0.309641		0.477398	-0.169331	-0.289708		0.440303	-0.0641695	-0.0270689		-0.26531	-0.820714	-1.00478		-0.693459	-1.18322	-1.36484		-0.519112	-0.836907	-0.845422
441	0.534574	0.474198	0.523368		0.221444	0.232707	0.28974		0.643141	0.129503	0.25169		0.392653	-0.195988	-0.180361		0.493364	-0.21419	-0.186723		-0.315651	-0.898793	-1.12506		-0.720433	-1.0626	-1.28906		-0.345481	-0.689305	-0.859294
440	0.403764	0.437271	0.463845		-0.0558191	0.280356	0.333198		0.58543	0.283463	0.0810249		0.354664	-0.115467	-0.261923		0.457454	-0.142698	-0.233451		-0.301374	-1.05386	-0.997964		-0.858033	-1.18681	-1.34654		-0.30445	-0.675629	-0.809081
439	0.329224	0.374877	0.5416		0.253907	0.204602	0.131828		0.520105	0.347271	0.224758		0.357641	-0.0152014	-0.370759		0.393513	-0.101449	-0.144381		-0.377775	-1.10063	-1.23763		-0.586731	-1.17308	-1.25717		-0.432745	-0.625839	-0.814414
438	0.345608	0.449962	0.48368		0.0248697	0.279696	0.170692		0.590307	0.267794	0.00629091		0.426556	-0.201627	-0.262508		0.198901	-0.00923834	-0.197346		-0.428836	-0.99168	-1.00854		-0.698318	-1.28845	-1.30854		-0.423943	-0.821124	-0.931039
437	0.31258	0.523372	0.281841		0.188023	0.105971	0.214747		0.768197	0.433128	0.171904		0.372625	-0.170638	-0.502747		0.559609	-0.0295184	-0.141295		-0.387507	-0.884152	-1.01679		-0.651643	-1.18325	-1.26005		-0.450717	-0.831055	-0.836721
436	0.378933	0.498008	0.518034		0.12253	0.233673	0.0650139		0.610085	0.289774	0.0252172		0.411003	-0.225658	-0.422398		0.398168	-0.197286	-0.0726936		-0.449679	-0.893811	-0.896575		-0.864099	-1.27354	-1.2432		-0.159544	-0.798451	-0.760441
435	0.494267	0.470352	0.379439		0.235531	0.230482	0.235983		0.726204	0.237055	0.147513		0.396153	-0.229533	-0.51019		0.561699	0.0276366	-0.0974204		-0.510945	-0.97565	-1.08187		-0.735351	-1.20259	-1.30184		-0.323247	-0.614207	-0.794386
434	0.462485	0.553072	0.470569		0.199921	0.198471	0.236668		0.541297	0.293036	0.1979		0.345515	-0.00406733	-0.238844		0.498005	-0.146599	-0.211256		-0.308208	-0.78583	-1.02062		-0.688241	-1.05759	-1.35056		-0.46419	-0.747032	-0.690228
433	0.393239	0.53923	0.452034		0.253881	0.308899	0.320077		0.527868	0.38198	0.195417		0.284079	-0.131529	-0.193703		0.416922	0.0347145	0.0351663		-0.317768	-0.945038	-0.967421		-0.668623	-1.02686	-1.47201		-0.460969	-0.796048	-0.823578
432	0.491828	0.47138	0.422461		0.243032	0.165247	0.192562		0.735633	0.517322	0.217732		0.343745	-0.257224	-0.132355		0.423627	0.0104738	-0.129432		-0.264986	-0.92769	-0.894604		-0.867437	-1.19686	-1.23876		-0.431656	-0.699458	-0.667241
431	0.321663	0.355372	0.593979		0.168871	0.361981	0.10416		0.577785	0.392491	0.293207		0.406773	-0.102651	-0.257277		0.520071	-0.0637167	-0.101515		-0.389997	-0.944941	-1.02864		-0.891745	-1.25661	-1.32088		-0.269252	-0.707296	-0.858782
430	0.46634	0.335883	0.527994		0.181694	0.151967	0.207629		0.469852	0.22173	0.355164		0.173541	-0.168011	-0.209957		0.273685	-0.0311087	-0.0948664		-0.566805	-1.05896	-0.828554		-0.801592	-1.2992	-1.3114		-0.630646	-0.787309	-0.727713
429	0.343466	0.359627	0.613597		0.167563	0.024869	0.213718		0.61326	0.205117	0.310736		0.432014	-0.00615583	-0.372024		0.302739	-0.10759	-0.173512		-0.419914	-1.03739	-0.881675		-0.818825	-1.25215	-1.26169		-0.420435	-0.768324	-0.846981
428	0.384114	0.43831	0.436286		0.138184	0.0857919	0.168324		0.49199	0.2543	0.291594		0.150951	-0.243813	-0.278945		0.258711	0.0325839	-0.234		-0.487196	-0.919577	-0.921413		-0.71149	-1.28495	-1.47247		-0.43919	-0.652729	-0.611532
427	0.365239	0.369666	0.452958		0.150328	0.201672	0.305356		0.457405	0.239972	0.0938208		0.362601	-0.278117	-0.29975		0.429751	-0.216348	0.0133755		-0.513989	-0.868634	-1.08056		-0.756179	-1.1686	-1.39622		-0.40827	-0.67577	-0.923202
426	0.401909	0.525201	0.562656		0.0313343	0.161095	0.120971		0.48832	0.292214	0.319286		0.332285	-0.127997	-0.2511		0.375981	-0.124162	-0.132467		-0.461605	-0.88265	-0.96629		-0.76599	-1.24685	-1.42571		-0.42103	-0.747003	-0.833526
425	0.415769	0.489432	0.390916		0.132629	0.289116	0.0986641		0.582964	0.201186	0.114586		0.247235	-0.230041	-0.207416		0.331519	-0.117489	0.0506777		-0.493394	-1.01596	-0.882346		-0.909375	-1.31305	-1.30941		-0.476423	-0.622177	-0.762908
424	0.332292	0.370421	0.443973		0.0992341	0.0103342	0.233036		0.606939	0.292276	0.181408		0.215448	-0.236896	-0.392359		0.296963	0.000994982	-0.251484		-0.50261	-0.791523	-1.02945		-0.782407	-1.23966	-1.28651		-0.464914	-0.699397	-0.784077
423	0.368356	0.418347	0.346452		0.102155	0.157082	0.0158633		0.525452	0.178238	0.215687		0.263775	-0.172152	-0.278209		0.469723	-0.0894981	-0.0945673		-0.536263	-0.876104	-0.874622		-0.788807	-1.22668	-1.21903		-0.60744	-0.701734	-0.846989
422	0.40829	0.29552	0.415023		0.117005	0.0898473	-0.059153		0.517074	0.344484	0.230202		0.309091	-0.169751	-0.279795		0.136406	-0.115621	-0.130078		-0.515369	-0.927982	-0.969758		-0.924516	-1.10153	-1.16525		-0.412733	-0.663019	-0.80583
421	0.463044	0.476558	0.262272		0.192304	0.0947684	-0.0362147		0.629891	0.269856	0.232285		0.145767	-0.206145	-0.311931		0.276029	-0.0988453	-0.121831		-0.479509	-0.879237	-1.04686		-0.912409	-1.39006	-1.27729		-0.521763	-0.951595	-0.816079
420	0.390756	0.269653	0.482753		0.180618	-0.0753291	0.190609		0.445103	0.230902	0.0954896		0.261587	-0.197378	-0.384415		0.297936	0.0618116	-0.0684133		-0.434785	-0.801257	-1.03492		-0.978113	-1.18989	-1.25718		-0.460811	-0.859914	-0.860467
419	0.44886	0.349413	0.238888		0.110169	0.165999	0.0304268		0.331803	0.195036	0.0730704		0.143506	-0.305077	-0.218183		0.360564	-0.122421	-0.215717		-0.545323	-0.942872	-0.832223		-0.927195	-1.31835	-1.21099		-0.680128	-0.854812	-0.763706
418	0.234662	0.530759	0.294955		0.0105329	0.198096	0.0456396		0.59737	0.371543	0.182529		0.199119	-0.218888	-0.235252		0.174685	-0.221042	-0.116034		-0.512019	-0.963214	-1.02804		-0.93683	-1.18128	-1.39928		-0.371341	-0.893731	-0.878165
417	0.369596	0.314857	0.297759		0.117685	0.113119	0.11523		0.348641	0.264647	0.107379		0.24105	-0.256762	-0.325813		0.427958	-0.12861	-0.000402531		-0.770599	-0.872864	-1.06066		-0.810469	-1.2881	-1.45776		-0.653697	-0.78845	-0.758757
416	0.332649	0.365786	0.467359		0.0546248	0.19368	0.0601341		0.48545	0.14667	0.0784715		0.195409	-0.222064	-0.233054		0.279289	0.0428189	-0.0779148		-0.662745	-1.14843	-0.991144		-0.966612	-1.21714	-1.37957		-0.584737	-0.792864	-0.812131
415	0.409974	0.364833	0.303223		-0.00863091	0.188975	0.139136		0.378227	0.171666	0.128662		0.123495	-0.250545	-0.250335		0.383174	0.0659782	-0.142129		-0.577632	-0.967941	-1.00002		-1.11536	-1.05872	-1.47382		-0.489456	-0.849631	-0.790851
414	0.395305	0.376422	0.199962		0.00576392	0.0900282	0.123499		0.390626	0.148814	0.17728		0.112314	-0.355213	-0.168066		0.181654	0.012295	-0.164639		-0.658131	-1.05631	-1.04466		-0.771372	-1.18858	-1.41189		-0.4103	-0.792079	-0.741375
413	0.213664	0.327518	0.406642		0.162699	0.0130111	0.0169502		0.464726	0.173411	0.227497		0.108655	-0.121451	-0.302852		0.321197	0.0589141	-0.232562		-0.640025	-0.943937	-0.985901		-0.989384	-1.11014	-1.45532		-0.555129	-0.765493	-0.833269
412	0.378878	0.386973	0.377541		0.150503	0.130509	0.0852949		0.443031	0.147102	0.0231351		0.268875	-0.286082	-0.236843		0.266689	0.0208096	-0.107346		-0.658744	-0.926932	-0.961268		-0.861074	-1.26335	-1.20301		-0.679147	-0.825734	-0.820773
411	0.403115	0.335266	0.345885		0.121038	0.134696	0.101946		0.340148	0.126278	0.238518		0.0294877	-0.193006	-0.28613		0.22876	-0.145609	-0.0759644		-0.705455	-0.860109	-1.02286		-0.986242	-1.28375	-1.295		-0.652321	-0.766928	-0.747618
410	0.385355	0.374106	0.350648		-0.0215618	-0.0221197	0.045401		0.382706	0.0986487	0.167772		0.0822539	-0.302079	-0.26471		0.150783	0.0320834	-0.168574		-0.649384	-1.03375	-1.04846		-0.933767	-1.23185	-1.34423		-0.648985	-0.759337	-0.837427
409	0.234638	0.259375	0.241769		0.0602103	-0.0394358	0.187188		0.355069	0.289319	0.103345		0.107615	-0.233106	-0.276922		0.297879	-0.0901688	-0.2347		-0.700098	-1.08287	-1.01933		-0.922664	-1.22641	-1.33187		-0.581013	-0.776204	-0.88552
408	0.287244	0.292476	0.221498		-0.0882868	-0.0381223	0.0474		0.298687	0.0256192	0.170049		0.213984	-0.106506	-0.322306		0.088077	-0.200111	-0.217687		-0.644734	-0.963677	-1.13987		-0.990457	-1.30313	-1.33742		-0.638309	-0.698553	-0.766261
407	0.406142	0.217506	0.282981		0.127917	0.0535327	-0.0427513		0.391371	0.185033	0.0939678		0.118442	-0.288182	-0.281703		0.183043	0.00299759	-0.0667117		-0.734102	-0.979006	-0.963588		-0.966837	-1.23896	-1.33955		-0.600318	-0.809884	-0.866795
406	0.332515	0.27859	0.200786		-0.0696852	0.0496304	0.0388827		0.289509	0.20186	0.194931		0.187467	-0.0247437	-0.459152		0.216265	-0.214811	0.0348388		-0.570276	-1.08087	-1.08901		-0.982352	-1.27375	-1.38882		-0.651547	-0.796916	-0.756248
405	0.286938	0.346355	0.353175		0.0447043	0.00932885	-0.00416178		0.299893	0.115342	0.0960987		0.169773	-0.226487	-0.321098		0.127128	-0.0869013	-0.100774		-0.712478	-0.937141	-1.13894		-1.14054	-1.29491	-1.38017		-0.585081	-0.822427	-0.733222
404	0.311443	0.209808	0.323806		-0.0542038	0.118903	0.00504918		0.512953	0.204554	0.105612		0.137702	-0.251613	-0.300894		0.0538259	-0.001278	-0.136812		-0.701155	-1.0221	-1.03893		-1.03067	-1.25643	-1.36871		-0.693002	-0.853609	-0.81821
403	0.225185	0.182026	0.260329		0.0542733	-0.0433136	-0.0120693		0.230386	0.270617	0.185986		0.0904451	-0.148947	-0.245219		0.113141	0.0171122	-0.18544		-0.709856	-0.950835	-1.16736		-0.997236	-1.21206	-1.3806		-0.697578	-0.851669	-0.816455
402	0.296721	0.100973	0.286232		-0.0561374	-0.0554471	-0.00244586		0.371928	0.0199241	0.105638		0.0911817	-0.216744	-0.286599		0.143186	-0.0352234	-0.125966		-0.628725	-0.991235	-1.04148		-0.945985	-1.24436	-1.27809		-0.65513	-0.77816	-0.84815
401	0.28302	0.195615	0.200135		-0.047106	-0.0674551	-0.0253394		0.300346	0.136334	0.0681496		0.00589234	-0.254832	-0.369705		0.0469628	-0.130217	-0.0542775		-0.619645	-0.887403	-1.00836		-1.08719	-1.18128	-1.21568		-0.617852	-0.828125	-0.879107
400	0.136648	0.259101	0.274382		-0.00916672	0.0187954	0.0477751		0.422489	0.268707	0.0652658		0.0738223	-0.275168	-0.483019		0.157759	-0.120256	-0.0684609		-0.757338	-0.925869	-0.916283		-0.942875	-1.28175	-1.25899		-0.678627	-0.784395	-0.865116
399	0.164899	0.191755	0.192808		-0.0328498	-0.0329838	-0.0189898		0.142528	0.0611626	0.0574676		0.145447	-0.196633	-0.292763		0.0782832	0.00563997	-0.150182		-0.743919	-0.989883	-0.983504		-0.962479	-1.23824	-1.22733		-0.614968	-0.886815	-0.942851
398	0.221029	0.225131	0.238044		-0.0461765	-0.0678027	0.0254283		0.349333	0.125371	0.198346		-0.0478067	-0.248254	-0.417893		0.0700812	-0.116638	-0.115326		-0.891211	-1.10394	-1.0573		-1.00911	-1.24046	-1.38799		-0.764151	-0.786029	-0.827064
397	0.190418	0.207814	0.260091		0.0131875	-0.00844141	0.0141936		0.397446	0.143475	0.0521575		-0.0545085	-0.232027	-0.351335		0.107498	-0.0358733	-0.189411		-0.692256	-0.971835	-1.04407		-1.01486	-1.31448	-1.33075		-0.785923	-0.826904	-0.974878
396	0.1999	0.182177	0.0656075		-0.143023	-0.110666	0.0465549		0.369117	0.0864291	0.193412		-0.0376862	-0.234412	-0.338013		0.106671	-0.110828	-0.181761		-0.757673	-1.05132	-1.10798		-1.07719	-1.33587	-1.25211		-0.752836	-0.813084	-0.636168
395	0.198701	0.147398	0.360909		-0.016904	-0.146691	0.0224282		0.132044	0.0547986	0.127232		-0.0368059	-0.3282	-0.304647		0.102006	-0.18976	-0.143353		-0.826447	-0.939453	-0.918256		-0.977824	-1.26217	-1.21755		-0.652928	-0.877816	-0.835714
394	0.204619	0.114285	0.25163		-0.0549856	0.0168222	-0.0155149		0.246961	0.136852	0.115812		0.0290387	-0.299284	-0.311618		0.144253	-0.0794614	0.0159543		-0.705937	-0.922022	-1.04979		-0.995435	-1.2967	-1.29688		-0.731097	-0.784338	-0.889439
393	0.0774574	0.147242	0.200912		-0.0596624	-0.0630993	0.0456862		0.15818	0.176183	-0.136961		-0.0180691	-0.237018	-0.224111		0.0531073	-0.139275	-0.0324395		-0.761132	-0.869769	-1.15609		-1.13932	-1.21565	-1.2424		-0.719472	-0.832371	-0.926104
392	0.159262	0.0705943	0.219973		-0.0639231	-0.193345	-0.136675		0.273296	0.0536398	0.00663349		-0.14682	-0.0941116	-0.430569		0.037775	-0.0984471	-0.0400174		-0.790637	-1.01587	-0.982312		-1.15665	-1.36816	-1.30229		-0.631816	-0.904204	-0.819034
391	-0.0070408	0.148364	0.327848		-0.105806	-0.0873567	-0.102267		0.378529	0.0457705	0.149606		0.0109357	-0.13333	-0.314791		0.147445	-0.140395	-0.133013		-0.676904	-1.03169	-0.958194		-1.09996	-1.36389	-1.33934		-0.686871	-0.770911	-0.918694
390	0.0457972	0.286718	0.108813		-0.179018	-0.216191	-0.184423		0.165392	0.10787	-0.0385825		-0.0080389	-0.399425	-0.278017		0.090878	-0.211753	-0.219112		-0.759474	-0.982694	-0.949606		-1.18863	-1.33319	-1.29838		-0.740955	-0.838716	-0.859403
389	0.123379	0.0933118	0.154213		-0.0189066	-0.00181589	-0.125543		0.0847043	0.0828329	0.0328787		-0.0475603	-0.251806	-0.410569		0.0897008	-0.0501007	-0.187624		-0.899348	-1.08621	-0.945528		-1.06009	-1.21769	-1.36219		-0.532339	-0.753581	-0.718912
388	0.105596	0.141443	0.0774133		-0.0363321	-0.119553	-0.226219		0.212225	-0.043391	-0.0422761		-0.0782747	-0.327821	-0.360385		0.169176	0.0356126	-0.129991		-0.777601	-1.01011	-1.04186		-1.1497	-1.25234	-1.37081		-0.796566	-0.927595	-0.847302
387	0.155773	0.191826	0.0108347		-0.172493	-0.0180589	-0.114483		0.270336	0.0891652	0.0623924		-0.105644	-0.212755	-0.337622		0.132353	0.0888966	-0.0515952		-0.683087	-1.01083	-0.974418		-1.02767	-1.23572	-1.20964		-0.586109	-0.838241	-0.754547
386	-0.00436628	0.184467	0.249319		-0.145579	0.0293802	-0.0974935		0.126646	0.0705193	0.0599379		-0.013842	-0.228176	-0.572323		-0.077228	-0.0205306	-0.105068		-0.785536	-1.04029	-1.05444		-1.10631	-1.08738	-1.41514		-0.677876	-0.786358	-0.73702
385	0.035524	0.151457	0.0684943		-0.0877866	-0.129255	-0.107698		0.101502	0.131066	-0.0479562		-0.0609986	-0.389021	-0.224913		0.0917421	-0.14825	-0.0679499		-0.719961	-1.17516	-1.08813		-1.07471	-1.30722	-1.20295		-0.542913	-0.770298	-0.814878
384	0.0876323	0.0123223	0.0338079		-0.194848	-0.0645697	-0.0697979		0.11298	0.0339472	0.0519836		-0.0836647	-0.247614	-0.313447		0.0674153	-0.120039	-0.00417081		-0.819868	-0.992176	-1.02434		-1.06203	-1.28857	-1.37314		-0.678163	-0.767532	-0.887656
383	0.0669863	0.0963365	0.184161		-0.196789	-0.164591	-0.119215		0.00947628	0.00053664	0.103803		-0.122112	-0.453326	-0.311831		0.0890099	-0.0273059	-0.172555		-0.788113	-1.01195	-0.965169		-1.09359	-1.37099	-1.48756		-0.740289	-0.883156	-0.871845
382	-0.0117535	-0.0111471	0.169319		-0.0478875	-0.148714	-0.202569		0.0895655	0.0599541	-0.0487693		-0.0894745	-0.434251	-0.374039		0.00954195	-0.115926	-0.10477		-0.866059	-0.895556	-1.04464		-1.25706	-1.35743	-1.33989		-0.76606	-0.767159	-0.939078
381	0.0443852	0.01563	0.0202579		-0.3404	-0.317883	-0.375958		0.0627005	0.181342	-0.167407		-0.0862146	-0.385006	-0.232595		0.056728	-0.0550644	-0.0717806		-0.764963	-1.09031	-0.963018		-1.24466	-1.27411	-1.27283		-0.787296	-0.765221	-0.780725
380	0.0168856	0.100208	0.0548091		-0.101095	-0.130268	-0.152628		0.0760371	-0.0336293	0.0761063		-0.237035	-0.264644	-0.453678		0.110969	-0.119703	-0.13097		-0.900614	-0.939292	-0.953733		-1.02055	-1.232	-1.21156		-0.849977	-0.831858	-0.755774
379	-0.0534479	-0.0890359	-0.0641475		-0.142755	-0.204683	-0.147223		0.130441	-0.0224683	-0.018017		0.00136957	-0.37074	-0.30336		0.119572	0.0932937	-0.0710297		-0.926709	-1.10671	-1.03066		-1.23642	-1.34631	-1.40656		-0.705011	-0.751315	-0.687623
378	0.123153	-0.0813342	0.00271817		-0.315751	-0.167696	-0.128488		0.00362592	0.0140667	-0.065637		-0.0582718	-0.277707	-0.472749		0.154185	0.0123654	-0.169015		-0.933016	-0.95783	-0.960958		-1.11552	-1.44273	-1.33793		-0.624996	-0.845852	-0.720307
377	0.0797958	0.0170008	0.0326156		-0.14926	-0.385345	-0.2726		0.181901	-0.0896581	-0.0405536		-0.0516478	-0.278399	-0.369775		0.0841232	-0.166656	-0.0767221		-0.738665	-1.08364	-1.01451		-1.15014	-1.35542	-1.26418		-0.681956	-0.805494	-0.834874
376	0.0309577	-0.0808247	0.0254964		-0.230726	-0.173547	-0.233379		-0.0392351	-0.0578412	-0.0699415		-0.150858	-0.34434	-0.390905		-0.0335643	-0.0536123	-0.0602609		-0.828077	-1.00772	-1.0049		-1.1474	-1.2149	-1.33152		-0.639769	-0.74464	-0.766002
375	-0.0532642	-0.0392137	0.0268817		-0.262029	-0.240635	-0.220941		0.160375	0.0282495	-0.106537		-0.0212454	-0.292912	-0.31231		0.0443751	0.0499717	0.0138206		-0.786785	-0.974929	-0.962566		-1.1152	-1.2956	-1.37788		-0.623321	-0.810692	-0.907165
374	-0.187557	0.075153	0.0113339		-0.34817	-0.186249	-0.370724		0.214981	0.0283339	0.0168244		-0.0747566	-0.22268	-0.330417		0.11972	0.0707823	-0.0977319		-0.906385	-1.12647	-0.972589		-1.12287	-1.31167	-1.35412		-0.628989	-0.707094	-0.907044
373	0.0496598	-0.015841	0.134229		-0.148782	-0.285263	-0.307756		0.0739264	-0.0659392	-0.193028		-0.131509	-0.229929	-0.367797		0.180887	-0.17114	-0.0994885		-0.8845	-1.00002	-1.01344		-1.1593	-1.34075	-1.25321		-0.600407	-0.720637	-0.64997
372	-0.0956822	0.0651091	0.0109357		-0.198901	-0.271081	-0.240158		0.0141903	-0.0736	-0.0505752		-0.213244	-0.281638	-0.365408		0.0835534	-0.132086	-0.164262		-0.839172	-1.0562	-1.086		-1.16561	-1.26967	-1.38524		-0.602936	-0.738494	-0.802947
371	-0.0470514	-0.038366	0.122658		-0.414522	-0.426476	-0.227788		0.0202617	-0.0239126	0.0346957		-0.213532	-0.480752	-0.358737		0.0156346	-0.00609085	-0.0905807		-0.844643	-0.937624	-1.01187		-1.15729	-1.15646	-1.32483		-0.606667	-0.660023	-0.844
370	-0.0894835	0.00559185	0.00729214		-0.322908	-0.272013	-0.160925		0.0284255	-0.169007	-0.0766752		-0.125142	-0.230565	-0.510547		-0.0741664	-0.0903548	0.0440055		-0.786204	-1.06486	-1.06708		-1.16755	-1.31687	-1.25963		-0.859911	-0.633498	-0.705942
369	0.107677	-0.00708323	-0.196555		-0.236626	-0.380589	-0.214541		-0.0234525	-0.205739	-0.229101		-0.114136	-0.322955	-0.291357		0.156309	0.00662037	-0.00922454		-1.08119	-0.8774	-0.934974		-1.09937	-1.36998	-1.29071		-0.544312	-0.808895	-0.697239
368	-0.106057	-0.264056	-0.0667162		-0.348265	-0.336138	-0.367765		0.0110504	-0.150145	-0.204043		-0.277732	-0.213368	-0.361505		0.00895065	0.074021	-0.0985637		-0.760114	-1.02227	-1.05167		-1.21468	-1.34074	-1.24804		-0.682306	-0.72723	-0.820971
367	-0.0894125	-0.166544	-0.134481		-0.358071	-0.331776	-0.369051		-0.0010134	-0.0763846	-0.128887		-0.180626	-0.286222	-0.448089		0.180796	-0.0277006	-0.134777		-0.801355	-0.986698	-1.09275		-1.17119	-1.27622	-1.24595		-0.479536	-0.835269	-0.651666
366	-0.0685071	-0.0212166	-0.117343		-0.438618	-0.343483	-0.321867		0.0503874	-0.102436	-0.121416		-0.172672	-0.274061	-0.419388		-0.0818372	-0.0417114	-0.0678529		-0.895881	-0.964659	-1.03661		-1.0425	-1.33735	-1.2421		-0.622169	-0.661713	-0.805275
365	-0.0897398	-0.0197028	-0.0498768		-0.273902	-0.279303	-0.395515		-0.0958488	-0.144801	-0.091836		-0.226918	-0.36864	-0.291898		0.038939	-0.0348616	-0.0147185		-0.91168	-1.03641	-0.923845		-1.11806	-1.15953	-1.33036		-0.666722	-0.791075	-0.482038
364	-0.122105	-0.0214842	-0.212134		-0.424022	-0.460156	-0.310596		-0.0242502	-0.157749	-0.0586429		-0.223109	-0.406028	-0.419621		0.155237	-2.38587e-05	-0.010182		-0.859156	-0.899933	-1.00771		-1.20561	-1.39378	-1.13538		-0.804447	-0.658868	-0.602211
363	-0.157632	-0.128289	-0.0810326		-0.429969	-0.350145	-0.460126		0.128785	-0.0492102	-0.121453		-0.130488	-0.264328	-0.377808		0.0405141	-0.10629	0.105392		-0.907158	-0.909205	-0.953991		-1.20181	-1.31435	-1.17011		-0.760785	-0.860532	-0.645782
362	-0.192262	-0.0924639	-0.0396954		-0.407556	-0.350704	-0.355514		-0.0694029	-0.0510464	-0.180357		-0.264037	-0.359242	-0.408635		0.0964673	0.163677	-0.0455135		-0.831342	-1.14324	-1.01982		-1.21682	-1.2353	-1.337		-0.751595	-0.707074	-0.660043
361	-0.195086	-0.155003	-0.0384686		-0.567957	-0.490501	-0.416566		-0.0572506	-0.250722	-0.0438811		-0.0900397	-0.32724	-0.36858		-0.000292274	-0.0382946	-0.057922		-0.839951	-1.07761	-0.94714		-1.23686	-1.32111	-1.29478		-0.721718	-0.882605	-0.658553
360	-0.120424	-0.172913	-0.0151966		-0.354381	-0.351491	-0.421381		-0.064451	-0.134599	-0.0906746		-0.313928	-0.354519	-0.298652		0.0592476	-0.143586	-0.0227285		-0.874945	-0.878938	-1.12816		-1.24405	-1.42561	-1.24892		-0.705981	-0.674219	-0.656689
359	-0.18876	-0.1799	-0.112342		-0.387924	-0.477307	-0.567387		-0.145454	-0.134658	-0.207428		-0.262164	-0.31914	-0.354807		0.0239007	-0.00372813	-0.0151004		-0.917737	-1.153	-0.969516		-1.38817	-1.35525	-1.36733		-0.794764	-0.663904	-0.738989
358	-0.204181	-0.243784	-0.204398		-0.408788	-0.433317	-0.429184		-0.0398384	-0.124802	-0.123422		-0.256461	-0.443798	-0.39408		0.0205726	0.0408973	-0.133182		-0.896212	-1.08531	-0.84171		-1.14064	-1.40917	-1.37359		-0.753373	-0.619395	-0.654254
357	-0.13031	-0.151193	-0.281036		-0.379715	-0.408485	-0.58596		-0.0649668	-0.0844952	-0.0675666		-0.166247	-0.317307	-0.543914		0.0846905	-0.153572	0.0681305		-0.956448	-0.940263	-1.01061		-1.08331	-1.42714	-1.31421		-0.685159	-0.55044	-0.698729
356	-0.259156	-0.130203	-0.0588973		-0.514167	-0.623521	-0.383242		-0.169661	-0.178513	-0.230317		-0.255349	-0.198606	-0.452597		0.17312	-0.0160877	0.0150732		-0.954574	-1.05825	-0.979086		-1.17983	-1.4153	-1.39918		-0.665764	-0.629838	-0.692378
355	-0.179458	-0.0436213	-0.180267		-0.468512	-0.51707	-0.487282		-0.182988	-0.198144	-0.185626		-0.225047	-0.394911	-0.478623		0.0618888	-0.0679823	-0.0551571		-0.956259	-0.966667	-1.03531		-1.26475	-1.3333	-1.31141		-0.690452	-0.722625	-0.760327
354	-0.304394	-0.291056	-0.265627		-0.551084	-0.605205	-0.461232		-0.0600303	-0.282113	-0.170254		-0.350828	-0.418668	-0.322485		0.0747804	-0.11294	-0.00703634		-0.8582	-1.06574	-0.934897		-1.40349	-1.42343	-1.5335		-0.595834	-0.709794	-0.647771
353	-0.151458	-0.336904	-0.245418		-0.601059	-0.550049	-0.440026		-0.185575	-0.203861	-0.129204		-0.309214	-0.306127	-0.399296		0.0133224	0.0544583	-0.0679213		-0.814925	-1.07475	-1.12432		-1.18061	-1.42617	-1.46271		-0.556306	-0.675626	-0.78164
352	-0.439172	-0.261791	-0.101721		-0.534675	-0.556747	-0.669521		-0.0576643	-0.34599	-0.186787		-0.243406	-0.386882	-0.374885		0.14574	-0.11681	0.100111		-0.907608	-1.00812	-0.993617		-1.28458	-1.38655	-1.46814		-0.600651	-0.631854	-0.782271
351	-0.290256	-0.414194	-0.321577		-0.55208	-0.618561	-0.599622		-0.163861	-0.182236	-0.278414		-0.3448	-0.13634	-0.473249		0.0266884	0.00978731	0.0532208		-0.898526	-1.03623	-1.05436		-1.23872	-1.25404	-1.42224		-0.643383	-0.516956	-0.667718
350	-0.346745	-0.137265	-0.342612		-0.543339	-0.642496	-0.548442		-0.220971	-0.17429	-0.0863748		-0.309969	-0.582722	-0.441804		0.059252	0.0733467	-0.051442		-1.00571	-1.15999	-0.975005		-1.2926	-1.38899	-1.34066		-0.652974	-0.637731	-0.66225
349	-0.186396	-0.380178	-0.181434		-0.503129	-0.554344	-0.523546		-0.153164	-0.163443	-0.328577		-0.303392	-0.358669	-0.426011		0.0797929	-0.0445462	0.011089		-0.929129	-1.10567	-1.0507		-1.2604	-1.36325	-1.38904		-0.621986	-0.595901	-0.561265
348	-0.421067	-0.429381	-0.323716		-0.579172	-0.730643	-0.718721		-0.187094	-0.321911	-0.226325		-0.276847	-0.392866	-0.433838		0.163818	0.0510939	-0.0237605		-0.939678	-1.06721	-0.963646		-1.27116	-1.35167	-1.37629		-0.683338	-0.738866	-0.731976
347	-0.417917	-0.364148	-0.23353		-0.619391	-0.727206	-0.540705		-0.16514	-0.132105	-0.131495		-0.13153	-0.306133	-0.431633		0.139585	0.115296	0.108461		-0.911631	-1.06258	-1.08785		-1.33123	-1.29155	-1.38196		-0.621683	-0.762132	-0.728461
346	-0.375573	-0.225262	-0.475994		-0.697503	-0.524702	-0.589877		-0.157398	-0.313727	-0.302783		-0.368918	-0.443117	-0.480377		0.171717	0.0703088	0.158687		-0.971196	-1.01679	-1.00433		-1.30012	-1.33595	-1.27177		-0.668007	-0.671718	-0.693482
345	-0.295608	-0.348206	-0.446073		-0.687867	-0.699502	-0.620681		-0.288407	-0.135642	-0.241024		-0.44825	-0.352262	-0.415251		0.172578	0.0706216	-0.118964		-0.981516	-1.1	-1.0986		-1.34315	-1.42039	-1.46378		-0.584058	-0.766234	-0.703021
344	-0.503605	-0.314349	-0.353285		-0.51124	-0.618297	-0.66923		-0.27971	-0.335466	-0.21594		-0.394076	-0.365163	-0.512077		0.0564377	0.0449885	-0.00227237		-0.952035	-1.19762	-1.00567		-1.41365	-1.43038	-1.37233		-0.714131	-0.677114	-0.796306
343	-0.466706	-0.447516	-0.238914		-0.563858	-0.5187	-0.552464		-0.270066	-0.296988	-0.264443		-0.438824	-0.35691	-0.393102		0.118388	0.0304444	0.075184		-0.839665	-1.02697	-0.929575		-1.19742	-1.45475	-1.35233		-0.60341	-0.697488	-0.630271
342	-0.414293	-0.422885	-0.36714		-0.689586	-0.755334	-0.629813		-0.300627	-0.21355	-0.224113		-0.393489	-0.353154	-0.45124		0.0808834	-0.126938	0.0102412		-0.991218	-0.977912	-1.16878		-1.29102	-1.32113	-1.42817		-0.698513	-0.636416	-0.708866
341	-0.387287	-0.337473	-0.516347		-0.668268	-0.666691	-0.590334		-0.226977	-0.306777	-0.259936		-0.238819	-0.491739	-0.39256		0.14269	0.0279191	-0.139132		-1.09543	-1.10091	-1.12131		-1.32002	-1.41342	-1.42833		-0.827403	-0.742957	-0.744051
340	-0.430377	-0.296318	-0.378835		-0.744363	-0.761766	-0.711221		-0.3491	-0.300237	-0.270471		-0.32014	-0.325272	-0.372438		-0.0571019	0.0727728	0.0491471		-1.0567	-1.00755	-1.05777		-1.44595	-1.45785	-1.37321		-0.781562	-0.764398	-0.619017
339	-0.511493	-0.483938	-0.508537		-0.74759	-0.752563	-0.837606		-0.28028	-0.237667	-0.370926		-0.385323	-0.379349	-0.336866		-0.0229337	0.171519	0.0107464		-1.04138	-0.925835	-1.17018		-1.44854	-1.57376	-1.43654		-0.798329	-0.752833	-0.719854
338	-0.530047	-0.495114	-0.43996		-0.749411	-0.780618	-0.750295		-0.252288	-0.302773	-0.294733		-0.461405	-0.366806	-0.552025		0.0092366	0.116763	0.0206605		-0.997929	-1.15692	-1.14185		-1.27914	-1.4779	-1.43819		-0.738247	-0.677507	-0.657762
337	-0.391636	-0.418093	-0.415481		-0.847548	-0.671953	-0.709407		-0.377037	-0.303675	-0.264677		-0.52513	-0.515429	-0.408018		-0.0269558	-0.0412695	-0.00445734		-1.1913	-1.10146	-1.12115		-1.31403	-1.46613	-1.58769		-0.61985	-0.651242	-0.657376
336	-0.353972	-0.359429	-0.381509		-0.829125	-0.882076	-0.713784		-0.300216	-0.418095	-0.321868		-0.338104	-0.31524	-0.471603		0.0134918	0.0821045	0.0786561		-1.24207	-1.14995	-1.10934		-1.39336	-1.46769	-1.44744		-0.563304	-0.78752	-0.647657
335	-0.53937	-0.587052	-0.212685		-0.701022	-0.845487	-0.795128		-0.510107	-0.35046	-0.511911		-0.490229	-0.443587	-0.487456		0.0831592	0.0386564	0.106529		-1.05367	-1.09279	-0.931432		-1.34814	-1.38994	-1.47893		-0.739808	-0.763743	-0.724209
334	-0.407966	-0.483693	-0.394969		-0.795332	-0.83868	-0.836434		-0.40788	-0.349881	-0.312302		-0.647636	-0.358532	-0.26793		0.0296909	0.00979435	0.101862		-1.18229	-1.17267	-0.969302		-1.42352	-1.31641	-1.3077		-0.918336	-0.68076	-0.642559
333	-0.443129	-0.444717	-0.537058		-0.816225	-0.735953	-0.79702		-0.327434	-0.535797	-0.357965		-0.361944	-0.490758	-0.429621		-0.105472	0.0575814	0.0879717		-1.16097	-1.04395	-1.02994		-1.40649	-1.36451	-1.56926		-0.711239	-0.711837	-0.688962
332	-0.582206	-0.459989	-0.497353		-0.92075	-0.802159	-0.740039		-0.429136	-0.395121	-0.423854		-0.5119	-0.317388	-0.413521		0.0386612	0.0822682	0.0954784		-1.13352	-1.11526	-1.17687		-1.48258	-1.28226	-1.40877		-0.784384	-0.619364	-0.732335
331	-0.607069	-0.433394	-0.437266		-0.767182	-0.765354	-0.730394		-0.34748	-0.413574	-0.449539		-0.370131	-0.497868	-0.455395		-0.0965658	0.175711	0.0365281		-1.23527	-1.03274	-0.985049		-1.40228	-1.5002	-1.48438		-0.713668	-0.853324	-0.668681
330	-0.548629	-0.520804	-0.62612		-0.747023	-0.917513	-0.845195		-0.482154	-0.402919	-0.317599		-0.482254	-0.447741	-0.39071		0.0639906	0.160599	0.00295007		-1.01971	-1.29927	-1.16408		-1.32161	-1.43075	-1.3238		-0.776734	-0.589155	-0.694542
329	-0.560591	-0.59819	-0.510607		-0.796417	-0.791744	-0.754579		-0.41255	-0.365198	-0.394084		-0.406707	-0.379155	-0.265106		0.153674	0.143429	0.273101		-1.3308	-1.19431	-1.13977		-1.37179	-1.41541	-1.57777		-0.751441	-0.756582	-0.588028
328	-0.671414	-0.4254	-0.495393		-0.794738	-0.925441	-0.91013		-0.37752	-0.410814	-0.523099		-0.486668	-0.522688	-0.477449		0.0844086	0.162629	0.151771		-1.19774	-1.13264	-0.992542		-1.27843	-1.43411	-1.38218		-0.657115	-0.633178	-0.730347
327	-0.67646	-0.470045	-0.546428		-0.884474	-0.830747	-1.00696		-0.487238	-0.361478	-0.612938		-0.390414	-0.363617	-0.382465		0.122637	0.165039	0.125386		-1.18498	-1.15336	-1.20012		-1.31406	-1.42255	-1.41548		-0.760562	-0.809259	-0.742572
326	-0.603344	-0.582358	-0.567692		-0.930382	-0.728412	-0.844966		-0.45309	-0.472258	-0.446263		-0.33908	-0.355554	-0.444328		0.176402	0.0503034	0.189789		-1.11229	-1.13462	-1.11869		-1.44015	-1.4169	-1.4385		-0.678508	-0.602634	-0.671959
325	-0.572048	-0.457716	-0.574147		-1.03637	-0.868153	-0.856658		-0.484684	-0.499876	-0.591166		-0.533423	-0.538757	-0.478316		0.113032	0.077824	0.0280481		-1.09667	-1.07002	-1.2052		-1.55657	-1.33022	-1.48099		-0.71715	-0.629372	-0.612937
324	-0.572152	-0.581219	-0.556599		-1.02745	-0.99678	-0.931426		-0.439207	-0.478442	-0.454766		-0.36403	-0.469058	-0.531184		0.0674977	0.197163	0.150551		-1.02959	-1.0721	-1.08805		-1.44159	-1.34088	-1.25595		-0.724719	-0.720999	-0.579452
323	-0.736089	-0.572402	-0.635327		-0.948865	-0.850126	-0.798954		-0.592535	-0.471246	-0.44075		-0.51434	-0.38215	-0.423811		0.0667491	0.0909382	0.10201		-1.11447	-1.13472	-1.00498		-1.43755	-1.36774	-1.26657		-0.638123	-0.726228	-0.684651
322	-0.548715	-0.675833	-0.593153		-0.988539	-1.039	-0.891542		-0.465716	-0.572861	-0.595828		-0.408302	-0.369794	-0.484985		-0.0381772	-0.0496388	0.0665923		-1.1562	-1.07691	-1.15033		-1.32077	-1.39634	-1.38005		-0.597895	-0.665232	-0.591255
321	-0.65403	-0.632338	-0.675267		-0.913888	-0.967144	-0.938064		-0.565024	-0.564732	-0.451721		-0.518786	-0.370703	-0.436957		-0.0122456	0.168596	-0.0264176		-1.09497	-0.926604	-1.18307		-1.50984	-1.47131	-1.45081		-0.73815	-0.572151	-0.662728
320	-0.552532	-0.565164	-0.687406		-0.993084	-0.966001	-1.10413		-0.541876	-0.426266	-0.623114		-0.62655	-0.55132	-0.457878		0.0315228	0.14538	0.127636		-1.2688	-1.03184	-0.997393		-1.42753	-1.33516	-1.40664		-0.640296	-0.658182	-0.680266
319	-0.736238	-0.675041	-0.575838		-1.04124	-1.09378	-1.10166		-0.572745	-0.431409	-0.382364		-0.528078	-0.418587	-0.460915		0.102281	0.135968	-0.0366766		-1.24015	-1.05708	-1.06268		-1.44039	-1.49709	-1.29111		-0.762626	-0.627473	-0.587911
318	-0.9659	-0.587893	-0.734206		-1.07661	-1.01291	-1.02804		-0.570919	-0.598017	-0.510539		-0.705389	-0.507605	-0.433842		-0.0533934	0.0721653	0.108282		-1.20627	-0.97508	-1.12568		-1.36186	-1.40121	-1.32681		-0.697841	-0.688497	-0.582273
317	-0.775441	-0.696906	-0.613275		-1.06393	-1.03752	-1.00403		-0.561888	-0.461867	-0.348838		-0.432739	-0.441396	-0.450443		0.109283	0.136154	0.255857		-1.14804	-1.04027	-1.05043		-1.3735	-1.39321	-1.23386		-0.700144	-0.577837	-0.725298
316	-0.844198	-0.65126	-0.701297		-1.08546	-0.965573	-1.03384		-0.614146	-0.656078	-0.689232		-0.486828	-0.423638	-0.273204		0.130555	0.112056	0.238999		-1.30057	-1.02883	-1.05713		-1.39519	-1.35877	-1.34091		-0.846433	-0.711417	-0.461186
315	-0.656585	-0.714415	-0.71126		-1.13037	-1.12624	-1.06858		-0.534737	-0.542805	-0.432995		-0.492281	-0.373693	-0.436937		0.0366537	0.194986	0.277059		-1.11882	-1.15257	-0.963424		-1.54767	-1.11427	-1.32553		-0.691782	-0.607054	-0.442483
314	-0.615401	-0.680757	-0.719059		-0.89256	-0.821068	-1.00014		-0.613507	-0.561734	-0.459275		-0.352587	-0.346768	-0.420115		0.250576	0.193097	0.0693173		-0.996776	-1.09007	-1.02452		-1.50015	-1.35382	-1.33556		-0.678069	-0.666197	-0.559824
313	-0.651542	-0.624433	-0.689837		-0.923879	-1.02396	-0.99356		-0.461227	-0.439379	-0.565183		-0.418812	-0.342423	-0.274885		0.278668	0.163546	0.228848		-1.13174	-0.851492	-1.03317		-1.3239	-1.29397	-1.35371		-0.720712	-0.617697	-0.626531
312	-0.607208	-0.648651	-0.605711		-1.02191	-0.959553	-0.720846		-0.386882	-0.364417	-0.442086		-0.351484	-0.403427	-0.19331		0.0575887	0.243932	0.178568		-1.01095	-0.917972	-1.03904		-1.25637	-1.29457	-1.31499		-0.518052	-0.574435	-0.518166
311	-0.652066	-0.633338	-0.613911		-1.0235	-0.853942	-0.88739		-0.464934	-0.388856	-0.282396		-0.284154	-0.255529	-0.292238		0.278421	0.283227	0.412984		-0.901127	-0.706399	-0.949164		-1.40334	-1.22137	-1.20695		-0.690371	-0.43741	-0.42281
310	-0.689811	-0.748846	-0.568709		-0.851945	-0.835764	-0.698841		-0.42657	-0.391601	-0.241091		-0.393254	-0.256248	-0.253502		0.405783	0.455578	0.380007		-0.938139	-0.961321	-0.776961		-1.04608	-1.21281	-1.06222		-0.527243	-0.420723	-0.359606
309	-0.706703	-0.462592	-0.495076		-0.802646	-0.86925	-0.682876		-0.536303	-0.361239	-0.234017		-0.294128	-0.0755959	-0.270296		0.455191	0.322155	0.394301		-0.858817	-0.848669	-0.842922		-1.22989	-0.982323	-1.15007		-0.521245	-0.355192	-0.317319
308	-0.559766	-0.416304	-0.402309		-0.723703	-0.555225	-0.782147		-0.330688	-0.149267	-0.229831		-0.140951	-0.173659	-0.0413129		0.425665	0.462564	0.521859		-0.926595	-0.840462	-0.76224		-1.152	-1.23767	-1.1595		-0.453498	-0.305167	-0.235919
307	-0.381089	-0.398072	-0.507853		-0.716369	-0.550744	-0.684651		-0.243289	-0.215622	-0.122247		-0.127223	-0.0430702	-0.0677775		0.378073	0.55478	0.4941		-0.744877	-0.724249	-0.778898		-1.15042	-1.15917	-0.95034		-0.412454	-0.196573	-0.252296
306	-0.411972	-0.372461	-0.361209		-0.520824	-0.645179	-0.485421		-0.0018959	-0.0971163	-0.126834		-0.0300545	-0.139252	0.0795989		0.510566	0.558995	0.639913		-0.821624	-0.554014	-0.696655		-1.03802	-0.995378	-0.892368		-0.203582	-0.109786	-0.100789
305	-0.389484	-0.427956	-0.347861		-0.511272	-0.509909	-0.348935		-0.118566	0.015489	-0.085556		0.128484	0.161475	0.0428323		0.468342	0.503765	0.80681		-0.703938	-0.685024	-0.659663		-1.00146	-0.970199	-0.949956		-0.167869	-0.134756	-0.0530243
304	-0.268393	-0.377196	-0.325253		-0.521074	-0.402114	-0.492826		-0.0420021	0.10012	0.247503		0.194036	0.0722438	0.217237		0.534436	0.793408	0.756131		-0.563573	-0.473094	-0.561925		-0.760557	-0.870691	-0.792976		-0.232381	-0.00310644	8.23905e-05
303	-0.207563	-0.199968	-0.178324		-0.313291	-0.3188	-0.387633		0.140914	0.0894266	0.3177		0.219493	0.320428	0.303062		0.761956	0.773627	0.718362		-0.544293	-0.510712	-0.386745		-0.810925	-0.881963	-0.860298		-0.0558128	-0.111831	0.105538
302	-0.22249	-0.272389	-0.0763972		-0.38436	-0.313186	-0.234736		0.239815	0.249583	0.340084		0.194894	0.354436	0.389247		0.864298	1.02143	0.922747		-0.731605	-0.410936	-0.304913		-0.841683	-0.710731	-0.733596		-0.165765	-0.0771962	-0.00665219
301	-0.183994	-0.0746245	-0.264797		-0.0924057	-0.175565	-0.203776		0.265503	0.341208	0.43466		0.396946	0.374019	0.392947		0.932055	1.06773	0.954178		-0.410498	-0.386934	-0.259187		-0.732993	-0.724373	-0.745046		0.168253	0.25875	0.0174696
300	-0.160151	-0.143055	-0.0295857		0.03072	0.049007	-0.0546435		0.347479	0.514046	0.568143		0.269692	0.55307	0.43147		0.957794	1.06258	0.971451		-0.36122	-0.169974	-0.265351		-0.657187	-0.572557	-0.638229		0.198455	-0.0468666	0.0638766
299	-0.125428	-0.0182405	-0.0427334		0.0992469	0.164201	-0.022662		0.53515	0.477384	0.661154		0.596816	0.568996	0.652944		0.982208	0.995815	1.21296		-0.412685	-0.257842	-0.217735		-0.656956	-0.712297	-0.566318		0.0423503	0.211576	0.280716
298	0.0265614	-0.0815557	0.0780955		0.189113	0.176326	0.284909		0.540223	0.670841	0.603752		0.694331	0.597297	0.686121		1.12186	1.12951	1.20541		-0.283176	-0.180918	-0.008151		-0.723503	-0.561105	-0.313103		0.0763063	0.156409	0.236409
297	0.09694	0.0594111	0.0541578		0.20199	0.367045	0.241768		0.580063	0.698723	0.892582		0.67226	0.752291	0.745831		1.15188	1.18611	1.25534		-0.227904	-0.0273986	0.0250083		-0.545852	-0.532697	-0.339536		0.0678208	0.294148	0.352394
296	0.0544061	0.152787	0.111406		0.397459	0.52533	0.394431		0.769935	0.860755	1.003		0.712949	1.07428	1.01231		1.24284	1.32223	1.2844		-0.337511	-0.04051	0.0307095		-0.552692	-0.296303	-0.358651		0.0921487	0.210521	0.372213
295	0.153463	0.162876	0.0372938		0.554869	0.666868	0.764979		0.995862	0.875833	1.02541		0.872533	1.01523	1.0401		1.4155	1.33198	1.48515		-0.0624086	0.153637	-0.0221521		-0.52835	-0.47661	-0.353238		0.185383	0.313233	0.306212
294	0.263134	0.130905	0.287461		0.812226	0.720154	0.964249		1.05282	1.12337	1.28464		0.975462	1.20742	1.14823		1.53798	1.49222	1.52755		-0.117396	-0.0686792	0.262679		-0.427058	-0.347592	-0.175611		0.203338	0.208535	0.477033
293	0.336599	0.222561	0.355633		1.04481	1.07023	1.07224		1.33277	1.36627	1.51076		1.09042	1.32408	1.3618		1.55715	1.58682	1.66785		0.12684	0.134476	0.364429		-0.378668	-0.135604	-0.103009		0.266749	0.400543	0.465191
292	0.345937	0.270654	0.311284		1.29979	1.23747	1.40272		1.74894	1.68554	1.48105		1.24775	1.36295	1.68272		1.71501	1.81528	1.97876		0.0731352	0.33625	0.312117		-0.497367	-0.276706	0.00377147		0.302963	0.556164	0.669542
291	0.24943	0.484419	0.411599		1.49769	1.4966	1.36808		1.80516	1.77368	1.8199		1.64708	1.62043	1.65467		1.78431	1.90392	2.05294		0.236655	0.264288	0.651388		-0.203486	-0.0730247	-0.00832574		0.49786	0.361157	0.590878
290	0.322598	0.341298	0.538649		1.77915	1.61988	1.79429		1.89331	2.05663	2.03049		1.67806	1.81762	2.04224		1.96656	2.2292	2.15636		0.405873	0.614077	0.696473		-0.231674	0.0132716	0.364481		0.441127	0.800062	0.673843
289	0.386307	0.587922	0.466629		1.80747	2.0862	1.92662		2.25076	2.1502	2.3892		1.88033	2.01226	2.15203		2.03322	2.3962	2.28777		0.475881	0.741571	0.77071		-0.04945	0.31594	0.339952		0.599732	0.638846	0.910177
288	0.403624	0.523358	0.549006		2.26665	2.37952	2.49565		2.43488	2.64907	2.53156		2.18367	2.17413	2.32065		2.36029	2.42568	2.63727		0.59352	0.798984	1.09024		-0.00956738	0.418579	0.579889		0.676897	0.939998	1.12304
287	0.313969	0.414347	0.59167		2.40993	2.44249	2.44655		2.64623	2.70993	2.75164		2.34682	2.48915	2.53184		2.54064	2.73169	2.76189		0.991938	1.15077	1.30693		0.334478	0.541063	0.665868		0.758716	1.27609	1.25484
286	0.513211	0.632421	0.532896		2.94014	2.78242	2.7649		2.96637	2.99793	3.08899		2.65616	2.93891	2.93972		2.67247	2.9378	3.13236		1.19553	1.50595	1.46242		0.620905	0.904157	0.930297		1.23417	1.35032	1.48849
285	0.571422	0.639179	0.645909		3.06267	3.0972	3.08241		3.24748	3.17936	3.33061		2.88423	3.14137	3.17048		3.23916	3.30005	3.24374		1.35767	1.68779	1.72766		0.870751	1.04244	1.30885		1.30841	1.6053	1.8196
284	0.690258	0.713026	0.786083		3.3237	3.37233	3.25464		3.51659	3.39717	3.49815		3.45141	3.2211	3.27749		3.30926	3.40089	3.55471		1.69214	1.92835	2.03365		1.10236	1.45342	1.50755		1.70949	1.84447	2.07897
283	0.615272	0.64973	0.695434		3.65683	3.49737	3.59898		3.81298	3.8157	3.69586		3.53364	3.52144	3.62879		3.64271	3.73186	3.78154		2.09119	2.13918	2.20826		1.54982	1.72186	1.64378		2.01006	2.21794	2.10784
282	0.588435	0.68063	0.633937		3.91081	3.90963	3.91856		4.08286	4.09962	3.99171		3.71714	3.80236	3.98561		4.02084	4.16052	3.97032		2.20007	2.55783	2.60945		1.7535	1.81976	2.02749		2.2928	2.3422	2.34512
281	0.720409	0.842971	0.841356		4.0058	4.08921	4.04451		4.16853	4.25776	4.30948		4.0781	4.11774	4.11992		4.24222	4.45749	4.39054		2.50755	2.8572	2.79767		2.09497	2.0163	2.21708		2.41144	2.69257	2.8917
280	0.802612	0.726966	0.793634		4.19452	4.24666	4.27484		4.5308	4.66047	4.72329		4.26994	4.60795	4.33263		4.46815	4.61369	4.69569		3.03544	3.01953	3.21327		2.2589	2.41225	2.66893		3.0229	3.09626	3.2281
279	0.91328	0.895354	0.809188		4.58701	4.51996	4.73395		4.76945	4.81179	4.73157		4.46453	4.80861	4.54976		4.88939	4.90941	5.06701		3.26384	3.39222	3.32827		2.47212	2.69725	2.88048		2.87188	3.16435	3.46205
278	0.937913	0.890096	0.943285		4.55762	4.8064	4.73042		5.08138	4.91281	5.0952		4.77776	4.88473	4.88375		4.97652	5.11217	5.27906		3.27477	3.64453	3.66046		2.82216	3.12236	3.0222		3.45791	3.47673	3.67425
277	1.04272	0.997765	0.788976		4.67691	4.76376	4.90876		5.13085	4.97833	5.08909		5.1371	4.94636	5.05666		5.41403	5.35558	5.23868		3.49455	3.71742	3.84704		3.11891	3.05918	3.39122		3.59367	3.81766	3.88452
276	0.887088	0.981481	0.848267		5.01274	4.89806	4.91148		5.34829	5.33006	5.25347		5.21705	5.22791	5.14902		5.44221	5.6107	5.40901		3.76156	4.03874	4.01275		3.24918	3.35972	3.51559		3.89219	4.00326	4.01296
275	0.942134	0.865423	0.743988		4.78589	5.08815	4.74216		5.54052	5.47573	5.25428		5.37268	5.34081	5.20735		5.71307	5.70541	5.68724		4.17922	4.22796	4.21632		3.49125	3.56673	3.55308		3.99754	4.30317	4.35096
274	0.803395	0.984221	0.991898		5.09987	5.10061	5.09873		5.57502	5.56636	5.36324		5.40358	5.48395	5.43374		5.88445	5.9677	5.761		4.27501	4.28226	4.36332		3.81408	3.68357	3.97607		4.28861	4.41577	4.62964
273	0.756734	1.05987	0.857133		5.12918	4.97445	5.03233		5.41362	5.56651	5.57815		5.58073	5.60292	5.63491		5.70156	5.93668	5.93161		4.52816	4.45223	4.41904		3.97137	4.04311	3.97114		4.6114	4.52262	4.60046
272	0.934284	0.973665	0.818588		4.91671	5.1204	4.96115		5.53263	5.51559	5.4728		5.5186	5.71214	5.59167		6.00395	6.02989	6.05885		4.65671	4.67583	4.55745		3.99194	4.38631	4.20306		4.72217	4.82004	4.96501
271	0.943513	0.919839	1.02498		5.05971	4.90386	4.9284		5.38178	5.56098	5.53283		5.65243	5.56746	5.51206		6.11069	6.10575	6.06028		4.79673	4.68634	4.76103		4.16054	4.27239	4.38637		5.0256	4.9064	4.858
270	1.01702	0.945911	0.979068		4.81174	4.77748	4.86884		5.5808	5.64378	5.36304		5.77441	5.62216	5.74054		6.31856	6.27982	6.15752		4.81953	4.71293	4.7777		4.34423	4.24077	4.27769		5.13555	5.27754	5.42762
269	0.911838	1.04109	0.936025		4.88805	4.68643	4.78321		5.66162	5.56859	5.42886		5.77654	5.66192	5.59571		6.34464	6.21619	6.28534		5.0518	5.09647	4.85787		4.6365	4.5269	4.45337		5.33805	5.37765	5.33114
268	0.788146	0.930309	1.01278		4.5727	4.48322	4.90399		5.3648	5.33133	5.38335		5.69977	5.67222	5.5046		6.45873	6.30474	6.22565		5.1081	5.09136	4.88735		4.67856	4.59096	4.70344		5.69187	5.68078	5.66
267	0.943568	0.854085	1.03965		4.46734	4.5044	4.51939		5.39328	5.29471	5.11449		5.57998	5.56344	5.53601		6.36681	6.24025	6.40396		5.07727	4.98573	5.16103		4.90141	4.85079	4.65202		5.82529	6.08534	5.87819
266	0.955598	1.02622	0.924728		4.27389	4.43328	4.28271		5.52032	5.35452	5.20432		5.78658	5.46836	5.72949		6.18299	6.25004	6.33493		5.24297	5.00753	4.83993		4.96175	4.72221	4.99164		5.88772	6.09868	5.88704
265	0.776106	0.961169	0.999689		4.25692	4.18767	4.25161		5.34025	5.23631	5.10063		5.63976	5.4645	5.57704		6.39745	6.11251	6.35113		5.38101	5.14118	5.15007		5.04677	5.08513	4.91032		6.27174	6.13253	6.07659
264	1.02908	0.956056	0.830359		4.08066	3.88954	3.8501		4.99668	5.04321	4.85971		5.44624	5.37013	5.29057		6.4079	6.33745	6.38815		5.4818	4.95929	4.88514		5.22064	4.95446	4.90799		6.37728	6.29591	6.29213
263	0.933615	0.992612	1.02949		3.54703	3.7514	3.57176		5.00297	4.84567	4.82778		5.34071	5.25984	5.27384		6.50511	6.03962	6.0897		5.50099	4.99332	4.90209		5.11765	5.19431	4.9781		6.60193	6.29668	6.29526
262	0.983022	0.99968	0.928938		3.37725	3.38364	3.50189		4.51925	4.63915	4.57002		5.17034	5.07231	5.03403		6.22959	5.86716	6.10419		5.37953	4.89733	4.96944		5.11282	4.96817	5.0787		6.7564	6.34081	6.24417
261	1.06446	1.20864	0.926143		2.74248	2.90988	2.92905		4.64398	4.39667	4.15681		5.09063	4.91408	4.57648		6.12749	5.83684	5.90885		5.09382	4.72882	4.75609		5.17938	4.8128	4.5278		6.40143	6.29693	6.05647
260	1.0364	1.14613	0.979086		2.54637	2.81269	2.75985		4.00634	4.24746	3.99397		4.76841	4.6453	4.74016		6.08643	5.79557	5.61707		4.88788	4.60842	4.66172		4.91192	4.73573	4.41872		6.45965	6.09064	6.07627
259	0.878087	0.870592	1.13708		2.37593	2.39691	2.33068		3.60535	3.80737	3.48909		4.58501	4.0373	4.02685		5.51718	5.26318	5.34735		4.49679	4.42308	4.29406		4.66307	4.4985	4.37551		6.19607	6.00512	5.68825
258	0.948549	1.04002	1.05741		1.97905	1.95808	2.02091		3.1928	3.36014	3.20911		4.03799	3.90834	3.78563		5.35629	5.03252	5.02087		4.26981	3.97037	3.85505		4.36459	3.84356	3.57171		6.09199	5.57107	5.6733
257	1.08899	1.07592	1.05283		1.63754	1.62923	1.74882		2.9619	2.75969	3.11619		3.69808	3.61123	3.49298		4.84203	4.65809	4.5396		3.7678	3.47986	3.47077		3.85482	3.62443	3.6222		5.72355	5.13289	5.14854
256	0.929383	1.16971	0.999994		1.35875	1.1741	1.34044		2.60464	2.59401	2.68738		3.3789	3.1332	3.28016		4.73852	4.3732	4.16634		3.54817	3.20718	3.02834		3.50984	3.43758	2.88332		5.30478	5.01154	4.73673
255	1.12583	0.981858	0.952593		1.01451	0.989804	1.16006		2.06476	2.36409	2.22798		2.8105	2.70811	2.7782		4.14447	4.0229	3.96274		3.2597	3.06403	2.64218		3.20812	2.81337	2.79709		4.89985	4.72022	4.39815
254	0.977165	0.999423	0.982411		0.85178	0.552157	0.812525		2.12316	1.83792	2.19532		2.51416	2.48463	2.56423		3.90056	3.85608	3.75607		2.74755	2.38009	2.3587		2.83234	2.53338	2.17798		4.24095	4.23579	3.87546
253	1.00487	1.03587	1.2466		0.396274	0.42673	0.555032		1.78266	1.61271	1.71003		2.22186	2.06161	2.02575		3.3839	3.37315	3.49398		2.27451	2.19537	2.02762		2.14003	2.03998	1.9357		3.78703	3.62167	3.62831
252	1.04811	1.08458	0.980948		0.178411	0.364371	0.232498		1.44186	1.52301	1.38988		2.1797	1.774	2.01869		3.18809	2.96945	3.17689		1.58447	1.56677	1.16028		1.59483	1.39075	1.46766		3.26534	3.1199	2.72228
251	1.04699	0.91048	0.957428		0.264167	-0.0592567	0.270409		1.24469	1.26393	1.28217		1.45539	1.6485	1.59926		3.05752	2.71263	2.9108		1.25549	1.1397	1.12707		1.1683	1.02658	1.02205		2.71322	2.67487	2.561
250	0.979525	1.00362	1.12394		-0.0844464	0.128076	0.234309		1.19725	0.963232	1.30526		1.48779	1.54886	1.41464		2.56336	2.55999	2.40807		0.97336	0.745693	0.644737		0.861554	0.567005	0.367709		2.3118	2.02443	2.0215
249	1.03659	0.991358	1.03293		-0.0146266	-0.198295	-0.0978188		1.12634	0.946405	0.951408		1.05245	1.14125	1.12603		2.54812	2.43245	2.37124		0.470525	0.367227	0.327921		0.103052	0.176818	0.0811284		1.6725	1.52341	1.39885
248	1.03014	0.949207	1.00147		-0.240429	0.00434388	-0.0967874		0.654714	0.823654	0.812509		1.2563	0.895728	0.976313		2.16457	2.2243	2.25692		-0.0572952	0.0478473	-0.0765077		-0.0859127	-0.192439	-0.415931		1.31386	1.24009	1.2995
247	1.12346	1.03439	0.849241		-0.377096	-0.158596	-0.211514		0.620517	0.50261	0.541082		0.701881	0.703902	0.717161		1.88104	1.7403	1.96162		-0.202604	-0.39767	-0.12001		-0.697145	-0.601844	-0.678856		0.857859	0.538033	0.766745
246	0.927707	1.07266	0.879533		-0.149853	-0.321414	-0.363032		0.517061	0.441701	0.473202		0.532908	0.543988	0.589451		1.79237	1.81502	1.5939		-0.582701	-0.303832	-0.520844		-1.0114	-1.0686	-0.935245		0.205717	0.460168	0.323416
245	1.12608	0.973336	1.05695		-0.330392	-0.410872	-0.256012		0.452385	0.385351	0.238441		0.501018	0.360888	0.349366		1.72353	1.47379	1.63864		-0.244426	-0.675002	-0.792689		-1.26633	-1.3224	-1.00441		0.187014	0.0802276	0.0676295
244	1.10757	0.945667	0.925658		-0.385643	-0.324139	-0.400189		0.605688	0.475535	0.423675		0.273803	0.420962	0.266938		1.46895	1.53892	1.34132		-0.810135	-0.72138	-0.991001		-1.3438	-1.56524	-1.38571		0.085343	-0.0415163	0.140805
243	0.755777	0.909641	0.964317		-0.203343	-0.353345	-0.145681		0.989346	0.373015	0.138292		0.438523	0.402632	0.34151		1.34665	1.46112	1.43698		-0.930844	-0.783718	-0.903394		-1.67347	-1.84891	-1.68929		-0.69269	-0.532056	-0.331674
242	0.840172	0.864177	1.06435		-0.486497	-0.239551	-0.374697		0.388813	0.377102	0.438722		0.549846	0.436817	0.231697		0.934084	1.24712	1.39635		-0.962559	-1.15308	-1.05641		-1.90527	-1.89212	-1.99018		-0.218593	-0.440915	-0.464988
241	0.888545	0.969067	1.03226		-0.538708	-0.236418	-0.391094		0.517493	0.311442	0.33592		0.399961	0.457239	0.397458		1.20626	1.49965	1.69462		-1.11542	-0.912661	-1.11259		-1.97413	-1.74761	-1.62913		-0.406957	-0.593423	-0.435265
240	0.90382	1.08203	1.09614		-0.145806	-0.504241	-0.375746		0.377853	0.411794	0.261308		0.468988	0.377422	0.37923		1.2451	1.39005	1.34807		-1.06842	-1.33348	-0.846921		-1.97609	-1.83351	-2.00183		-0.780584	-0.360812	-0.644863
239	0.833843	0.797124	0.806407		-0.265406	-0.327179	-0.229525		0.313898	0.184151	0.318866		0.460904	0.303857	0.359036		1.6829	1.22644	1.2208		-1.12742	-0.778688	-1.03957		-1.91666	-1.96349	-1.93421		-0.570145	-0.284085	-0.499114
238	1.03781	0.796852	0.885167		-0.403973	-0.356974	-0.267961		0.600158	0.546553	0.408955		0.244731	0.337183	0.549271		1.30812	1.36089	1.52871		-1.16002	-0.732198	-1.26003		-1.88408	-1.79205	-2.02383		-0.464107	-0.416025	-0.176779
237	0.604076	0.749849	0.804652		-0.327613	-0.351318	-0.0575052		0.409277	0.410289	0.38883		0.499497	0.369736	0.568922		1.35408	1.45123	1.52184		-1.01144	-1.0535	-0.762694		-2.45699	-2.22139	-1.75894		-0.509692	-0.233048	-0.328784
236	0.739354	0.822196	0.782158		-0.381322	-0.124418	-0.232676		0.607474	0.544203	0.766131		0.633789	0.495954	0.472723		1.41558	1.40004	1.44208		-0.996287	-0.806189	-0.810254		-2.24803	-1.78363	-1.95503		-0.27102	-0.326506	-0.256345
235	0.824869	0.735618	0.796562		0.0682513	-0.207549	-0.10835		0.392837	0.819022	0.423819		0.544076	0.467809	0.617745		1.51267	1.52086	1.90194		-1.01927	-1.10546	-0.791383		-2.08194	-1.77375	-2.05132		-0.430397	-0.0195505	-0.0182569
234	0.835565	0.564195	0.633972		-0.279668	-0.146478	-0.114746		0.516149	0.54424	0.705907		0.705976	0.417085	0.553512		1.74396	1.68006	1.87351		-1.02148	-0.723207	-0.786951		-2.0866	-2.07573	-1.89565		-0.0122566	0.113827	-0.369498
233	0.870809	0.817432	0.941234		-0.097785	-0.168616	-0.121205		0.712506	0.526793	0.52074		0.429598	0.568644	0.69115		1.80001	1.76772	1.77485		-0.979095	-0.808746	-0.662334		-1.94033	-1.92281	-1.61724		0.153511	0.0909857	-0.10685
232	0.67635	0.595788	0.687793		-0.0879861	0.0144848	-0.0982025		0.661523	0.660639	0.766805		0.463885	0.606882	0.612872		1.66949	1.5535	1.68486		-0.683878	-0.705712	-0.915887		-2.04088	-1.84204	-1.79427		-0.0553416	-0.0521232	-0.0834616
231	0.754164	0.731391	0.522387		-0.215715	-0.123973	0.0906584		0.73484	0.802928	0.720614		0.761123	0.544899	0.507666		1.86162	1.95022	2.00929		-0.555673	-0.346685	-0.490301		-2.16874	-1.71225	-1.9425		-0.0792153	0.307614	-0.0523558
230	0.570616	0.427995	0.467753		0.144745	-0.0757825	0.189957		0.639639	0.588907	0.930858		0.699532	1.01279	0.724744		1.77926	2.03075	2.14339		-0.51589	-0.452301	-0.468111		-2.2398	-1.96263	-1.63788		0.0767537	0.217294	0.316281
229	0.490043	0.594422	0.478142		-0.0120675	0.157408	0.0492559		0.740349	0.864931	0.545646		0.869244	0.844774	0.878846		2.12443	2.06098	2.11898		-0.278292	-0.476663	-0.249021		-2.08441	-2.10151	-1.80434		0.101777	0.083056	0.300289
228	0.682636	0.629635	0.590333		0.438018	0.160746	0.28616		0.90754	0.7872	0.830327		0.795724	0.828254	0.68844		2.22704	2.32202	2.18711		-0.538241	-0.155779	-0.42686		-2.19568	-2.02861	-1.69212		0.354601	0.216517	0.0528703
227	0.470397	0.542127	0.547557		0.272061	0.213344	0.195902		1.43342	1.06761	1.08374		0.814679	0.956141	0.951143		2.50691	2.66859	2.17681		-0.448161	-0.0853652	-0.377784		-1.95144	-2.12104	-2.1002		0.447105	0.384017	0.333951
226	0.407686	0.393211	0.407134		0.227057	0.526496	0.351335		0.941231	1.19956	1.1762		1.02329	0.970468	1.16776		2.30526	2.65101	2.46529		-0.06292	-0.262088	0.13134		-2.17046	-2.01419	-1.9757		0.352311	0.358144	0.631468
225	0.294888	0.494122	0.400796		0.679731	0.475774	0.502149		1.31308	1.29724	1.0919		1.10058	1.19183	1.09397		2.4281	2.49548	2.43292		-0.326567	0.271257	-0.050795		-1.9059	-1.72131	-1.80085		0.420823	0.339464	0.229092
224	0.285866	0.464205	0.648044		0.58342	0.559849	0.726432		1.48325	1.31743	1.22269		1.505	1.32225	1.3924		2.90493	2.86654	2.67182		0.488845	0.0264795	0.145956		-1.75866	-1.75883	-1.60984		0.656118	1.2904	0.605982
223	0.388367	0.30958	0.315609		0.923692	0.728429	1.00088		1.54152	1.54984	1.68385		1.59534	2.00075	1.47316		2.86768	3.14897	2.69847		1.04537	0.509422	-0.00830871		-1.60744	-1.61528	-1.55908		0.7027	1.33224	0.38562
222	0.132962	0.230367	0.152416		1.2085	1.09197	0.775371		1.79163	1.98081	1.87987		1.63375	1.63386	1.41072		3.25628	3.34838	3.11059		0.844137	0.281189	0.724941		-1.5823	-1.62876	-1.25125		1.88278	1.45606	0.892015
221	0.253563	0.476467	0.174002		1.44465	1.28484	1.21183		1.97094	2.01287	1.86179		1.83354	1.82498	1.95386		2.81911	3.54715	3.42365		0.540406	1.16329	1.07615		-0.891014	-0.746126	-1.20206		1.51155	1.33079	0.724712
220	0.309508	0.225006	0.106222		1.65305	1.63135	1.58123		2.31453	2.3461	2.37004		2.45652	1.96457	2.26042		3.62583	3.66127	3.41997		1.27367	1.2394	0.732841		-1.3191	-0.353322	-1.80524		1.42249	2.02391	1.22721
