# Supplementary material for: Optical control of gene expression using a DNA G-quadruplex targeting reversible photoswitch
Source: Nat Chem. 2025 Apr 3;17(6):875–82. doi: 10.1038/s41557-025-01792-1 (PMC12141046; doi:10.1038/s41557-025-01792-1)
Supplement: Supplementary file 5 — Statistical source data. [file 41557_2025_1792_MOESM5_ESM.xlsx]

## Sheet: Fig. 2d,e
Fig. 2d,e FID binding assay of compounds 1-10 with G4 MYC before and after 405 nm illumination.
			Compound 1 - G4 MYC	End-point fluorescence (a.u.)
				dark				405 nm
FID buffer absorbance (a.u.)			Compound concentration (µM)	replicate 1	replicate 2	replicate 3	replicate 4	replicate 1	replicate 2	replicate 3	replicate 4
6609	5969		0	77605	83216	88573	95567	86190	86741	89556	90752
6153	6050		0.125	91201	90628	83194	99288	87878	86342	86108	93391
6023	6015		0.25	90665	90474	85641	89443	85080	82969	84413	85991
6191	5951		0.5	91132	92903	81661	88639	83558	80868	79172	82652
6367	6221		0.75	91637	92407	87310	95411	81454	76557	80607	82901
6266	6355		1	91759	90880	87886	94042	79871	74080	79570	78616
6433	6271		1.25	91891	92477	93361	96396	76820	73858	80145	79467
6347	6167		1.5	91477	92603	91893	96248	78680	70840	76471	78686
6241	6123		2	89017	90153	88969	95113	74038	69092	74067	75725
6254	6036		3	84939	82994	89165	87612	64250	60856	69506	68115
6201	6113		4	80548	79135	84577	84352	59475	53329	63331	61910
6065	6098		5	74226	75696	82797	81846	56887	53886	59865	60069
Average =	6188.29
			Compound 2 - G4 MYC	End-point fluorescence (a.u.)
				dark				405 nm
			Compound concentration (µM)	replicate 1	replicate 2	replicate 3	replicate 4	replicate 1	replicate 2	replicate 3	replicate 4
			0	66219	74157	76689	65067	66958	68483	70715	71088
			0.125	65650	68785	78528	67164	70667	67569	70772	74119
			0.25	66318	67700	75849	55348	60060	64475	67656	65669
			0.5	65932	60156	73487	64026	65779	63074	65424	68429
			0.75	61171	75447	64737	60267	64815	68468	67219	69722
			1	70661	57260	67295	54944	67856	56141	64392	58589
			1.25	59787	61657	71814	59736	60959	57633	65556	60535
			1.5	62258	69189	75769	66395	59959	65875	61148	63649
			2	64725	71947	72341	63005	57928	63622	61451	60915
			3	63720	61713	64626	60772	51793	51780	54048	56301
			4	60057	60468	64245	56394	46355	47101	52811	50959
			5	54945	55886	57651	52421	42045	42539	51699	49237
			Compound 3 - G4 MYC	End-point fluorescence (a.u.)
				dark				405 nm
			Compound concentration (µM)	replicate 1	replicate 2	replicate 3	replicate 4	replicate 1	replicate 2	replicate 3	replicate 4
			0	65999	69571	75913	80658	67992	79075	64396	81450
			0.125	82603	69715	77958	87603	78656	73918	75385	72224
			0.25	78273	69729	78170	84093	73842	73299	70962	71755
			0.5	77602	69441	79015	81601	70892	70295	68435	69715
			0.75	78291	77195	76539	79276	69915	69585	66805	67918
			1	77553	65716	77780	69065	66924	66348	63910	65454
			1.25	75764	68632	72749	66813	66764	65607	63687	62466
			1.5	76740	76868	69150	70406	64438	65563	61258	60716
			2	77281	80588	70491	74202	60321	61999	58347	59002
			3	75161	70802	61846	61424	54775	54925	53508	52219
			4	65450	63660	48386	56371	48037	48058	47033	46144
			5	54270	58247	49303	49843	42795	43764	43138	44313
			Compound 4 - G4 MYC	End-point fluorescence (a.u.)
				dark				405 nm
			Compound concentration (µM)	replicate 1	replicate 2	replicate 3	replicate 4	replicate 1	replicate 2	replicate 3	replicate 4
			0	73575	77883	67422	70044	74385	75684	74219	77238
			0.125	77463	77834	69584	76246	77530	79211	75357	76620
			0.25	70502	70639	75010	78445	76492	77144	76240	77944
			0.5	72270	71528	72537	78910	73857	72770	71199	74215
			0.75	71213	68376	76025	77842	72635	71702	66984	71936
			1	72570	68117	74749	73485	70959	70008	63034	67524
			1.25	75673	71498	76117	70792	69038	67663	63069	65911
			1.5	76497	72143	75022	72482	67963	63325	62561	66134
			2	72484	71668	73693	71139	66478	60892	64029	64125
			3	67512	68112	62820	64791	59881	58141	57393	57125
			4	66459	66246	58437	60170	56396	54508	52421	52887
			5	57276	61228	51612	55265	50300	50314	46640	48433
			Compound 5 - G4 MYC	End-point fluorescence (a.u.)
				dark				405 nm
			Compound concentration (µM)	replicate 1	replicate 2	replicate 3	replicate 4	replicate 1	replicate 2	replicate 3	replicate 4
			0	89403	90640	78255	81234	81650	79993	72919	73912
			0.125	88427	90286	81403	85432	82171	82243	73384	74625
			0.25	84353	88847	81202	85720	74801	77885	73431	76248
			0.5	83224	86661	78741	82792	70180	72992	69838	71409
			0.75	80189	86132	77349	80419	69326	70684	65678	64184
			1	77861	83000	74480	75748	66366	66583	64253	62993
			1.25	75657	79924	75806	76766	64054	63953	64485	61786
			1.5	76077	80696	72604	77922	62143	60517	59957	60345
			2	75704	78271	68409	72518	58238	57495	55874	54662
			3	70689	73094	55411	62422	48866	49792	43584	46304
			4	64441	65905	52042	53622	39516	41090	37610	38486
			5	56384	57161	48680	48166	31948	33053	32774	30115
			Compound 6 - G4 MYC	End-point fluorescence (a.u.)
				dark				405 nm
			Compound concentration (µM)	replicate 1	replicate 2	replicate 3	replicate 4	replicate 1	replicate 2	replicate 3	replicate 4
			0	88814	89166	87641	89526	88184	86678	89889	89298
			0.125	89546	89998	84088	88373	85649	86236	83943	86009
			0.25	87260	89520	88098	89711	83282	84220	84572	83854
			0.5	84837	88020	83913	88118	78757	80088	78570	80538
			0.75	81610	85163	84813	85061	74275	75285	76604	76113
			1	81209	81362	89849	88324	72088	70885	76659	74636
			1.25	81820	83261	84620	83145	69312	70877	72764	72008
			1.5	81740	81506	81943	82184	69202	67694	71013	70238
			2	76489	77670	79486	77678	62778	62500	66734	64182
			3	70519	73418	71115	73460	54460	55178	54810	56257
			4	64135	67886	66040	66277	44096	45185	44135	45049
			5	57588	59770	60038	61018	35162	36435	36684	37645
			Compound 7 - G4 MYC	End-point fluorescence (a.u.)
				dark				405 nm
			Compound concentration (µM)	replicate 1	replicate 2	replicate 3	replicate 4	replicate 1	replicate 2	replicate 3	replicate 4
			0	91367	96210	97793	96080	87298	89166	86504	85899
			0.125	86254	96317	93364	97209	82816	87704	77678	79169
			0.25	93298	92081	94019	93353	84577	81704	82833	79275
			0.5	89430	92328	93275	93792	77913	80478	79704	77649
			0.75	86227	87719	90295	91536	73565	72996	77387	74976
			1	84917	86903	88710	88788	71758	70619	72460	69632
			1.25	83174	87736	88579	88660	67921	71702	70916	68606
			1.5	82923	85280	87858	86056	69057	69580	69541	67060
			2	79801	81598	84568	83574	62577	64713	65994	64044
			3	74926	79387	76983	77606	53491	59750	55532	55632
			4	67238	68355	71152	70632	43831	45333	46088	45477
			5	62402	61770	65983	66428	38418	39657	38465	39141
			Compound 8 - G4 MYC	End-point fluorescence (a.u.)
				dark				405 nm
			Compound concentration (µM)	replicate 1	replicate 2	replicate 3	replicate 4	replicate 1	replicate 2	replicate 3	replicate 4
			0	68631	65342	77545	78388	78822	76256	72763	74269
			0.125	71908	70759	77570	76254	77218	76009	77267	74017
			0.25	72193	74081	75067	77445	75708	75769	70849	71273
			0.5	68390	68036	72283	76836	72802	73341	71781	73019
			0.75	60615	66170	70704	88148	67157	73504	69150	75860
			1	59904	60462	75968	80627	65482	67850	66447	70724
			1.25	62021	52999	78417	80440	64290	61097	67218	67352
			1.5	61728	55388	73173	75166	64424	65522	65420	68207
			2	66878	50828	69888	73586	64764	57961	64019	63200
			3	47932	41413	64218	67417	47492	43501	54495	53095
			4	41741	37866	58010	62343	37325	35574	43627	42665
			5	33834	33488	50211	52359	28151	28168	36691	34388
			Compound 9 - G4 MYC	End-point fluorescence (a.u.)
				dark				405 nm
			Compound concentration (µM)	replicate 1	replicate 2	replicate 3		replicate 1	replicate 2	replicate 3
			0	92128	89342	91205		85306	81409	82229
			0.1	96378	96705	96800		84785	83544	81851
			0.2	97733	97658	98606		81440	79530	79526
			0.4	94679	93783	97547		73204	72206	73773
			0.6	97926	98387	100881		66645	65437	66962
			0.8	95251	103822	100327		58506	62822	60359
			1	100419	103303	106100		54644	55387	54814
			1.25	100797	103539	100261		51647	52387	51747
			1.5	101246	101940	103226		47053	46779	46019
			2	101016	101059	100389		41640	41239	40645
			3	88803	90011	87382		32269	33171	31600
			4	81663	81243	78588		28544	28326	27541
			5	69485	73538	65605		20045	20760	21010
			6	70335	74624	69233		19345	20354	19314
			7	68290	68441	63565		18707	18961	18427
			8	64039	65656	62098		17496	17964	17881
			9	67749	65238	69212		17443	17200	17161
			10	54004	60192	63189		14704	15143	14464
			12.5	45243	47914	46837		12424	12545	13564
			15	41107	43610	44598		10927	11089	11117
			17.5	38873	38170	37661		10383	10397	10644
			20	34317	39310	37747		9786	12794	11646
			Compound 10 - G4 MYC	End-point fluorescence (a.u.)
				dark				405 nm
			Compound concentration (µM)	replicate 1	replicate 2	replicate 3	replicate 4	replicate 1	replicate 2	replicate 3	replicate 4
			0	93290	93313	88066	94866	89621	90214	91482	91637
			0.125	95917	95771	90239	96860	89837	90690	92171	91350
			0.25	94696	96677	93233	98729	88001	91122	90426	92882
			0.5	93642	94973	92722	97222	85270	87387	88691	90575
			0.75	92826	94123	98823	96429	83200	84747	89895	88268
			1	92472	98346	98720	93933	83411	87545	86872	84418
			1.25	90965	93036	93115	95697	79254	81556	84190	83260
			1.5	94078	93128	92864	94030	80233	79677	81850	81836
			2	90966	90129	89461	92546	76449	75212	77176	79334
			3	87240	90757	86961	90789	71561	71315	73114	75254
			4	85276	90089	85054	87249	68999	69821	69275	70430
			5	80128	81677	80343	83703	63839	62554	64957	66351

## Sheet: Fig. 2f
Fig. 2f FID binding assay of compound 9 with dsDNA before and after 405 nm illumination
			Compound 9 - dsDNA	End-point fluorescence (a.u.)
				dark				405 nm
FID buffer absorbance (a.u.)			Compound concentration (µM)	replicate 1	replicate 2	replicate 3	replicate 4	replicate 1	replicate 2	replicate 3	replicate 4
8902	8867		0	160094	161804	170634	173686	184801	196024	186509	192885
9076	8930		0.125	207668	166153	176177	177387	182698	188336	189085	191360
8979	9089		0.25	160480	161521	172247	177856	173817	178763	176581	185178
9096	8973		0.5	158816	160257	169544	169775	179412	172240	175180	184277
9231	9205		0.75	179620	164277	173507	172355	170178	164713	165240	173337
8974	9198		1	153572	155104	165701	166878	171038	166779	174671	160465
9188	9165		1.25	154847	156698	163975	161364	169063	172035	175544	185239
9110	9210		1.5	153343	152706	163822	168254	172881	185148	168633	184749
9209	9137		2	159875	157410	168238	166240	169004	183826	166539	171441
9111	8945		3	151510	156657	163703	162676	172916	177250	167038	184993
9338	9104		4	144881	146857	150828	150906	173504	163007	170570	178538
8863	9073		5	133862	145156	145967	148659	146990	161123	158438	157046
Average =	9082.21
