# Supplementary material for: Optical control of gene expression using a DNA G-quadruplex targeting reversible photoswitch
Source: Nat Chem. 2025 Apr 3;17(6):875–82. doi: 10.1038/s41557-025-01792-1 (PMC12141046; doi:10.1038/s41557-025-01792-1)
Supplement: Supplementary file 6 — Statistical source data. [file 41557_2025_1792_MOESM6_ESM.xlsx]

## Sheet: Fig. 3a
Fig. 3a CD spectra of G4 KIT1 in the presence of 9 in the dark.
	CD buffer (10 mM Tris HCl, pH 7.4, 100 mM LiCl) absorbance				G4 KIT1 (10 μM) alone				9 : G4 KIT1 (10 μM) = 0.5 : 1 (dark)				9 : G4 KIT1 (10 μM) = 1 : 1 (dark)				9 : G4 KIT1 (10 μM) = 1.5 : 1 (dark)				9 : G4 KIT1 (10 μM) = 2 : 1 (dark)				9 : G4 KIT1 (10 μM) = 2.5 : 1 (dark)				9 : G4 KIT1 (10 μM) = 3 : 1 (dark)
Wavelength (nm)	Molar ellipticity θ (× 105 deg cm2 dmol-1)				Molar ellipticity θ (× 105 deg cm2 dmol-1)				Molar ellipticity θ (× 105 deg cm2 dmol-1)				Molar ellipticity θ (× 105 deg cm2 dmol-1)				Molar ellipticity θ (× 105 deg cm2 dmol-1)				Molar ellipticity θ (× 105 deg cm2 dmol-1)				Molar ellipticity θ (× 105 deg cm2 dmol-1)				Molar ellipticity θ (× 105 deg cm2 dmol-1)
	scan 1	scan 2	scan 3		scan 1	scan 2	scan 3		scan 1	scan 2	scan 3		scan 1	scan 2	scan 3		scan 1	scan 2	scan 3		scan 1	scan 2	scan 3		scan 1	scan 2	scan 3		scan 1	scan 2	scan 3
330	-0.0856163	-0.0294033	-0.00476535		0.0953883	0.0840545	0.0103859		-0.0233631	0.128428	-0.00852332		0.143029	-0.00145593	0.192634		-0.0596316	0.0275947	0.0253398		0.332975	0.398635	0.447548		0.520782	0.454172	0.420911		0.444862	0.450303	0.61335
329	-0.086188	-0.00652601	-0.0547675		0.0071505	-0.0641941	-0.0260719		0.00456708	-0.00287766	-0.0669885		0.0126909	-0.0910578	0.180819		0.0259555	0.11754	-0.0598682		0.313693	0.195282	0.179093		0.47634	0.556962	0.297051		0.650034	0.378004	0.577862
328	-0.226863	-0.0120816	-0.196272		0.0179296	0.0342965	0.0744949		0.143532	-0.0975468	0.0976735		0.129828	0.113069	0.306512		0.0994372	0.243403	0.11881		0.261686	0.361468	0.243544		0.513381	0.481804	0.406235		0.685114	0.51707	0.447859
327	-0.140209	0.227252	0.0984403		-0.0248396	-0.0061739	0.00205061		0.0572775	-0.0194221	0.220061		-0.00135592	0.0760159	0.242427		0.0173082	0.266953	0.195157		0.379522	0.330771	0.387186		0.496144	0.561242	0.495142		0.3859	0.533532	0.525406
326	-0.132373	-0.0717344	-0.0762288		0.11028	0.0326082	0.0163407		-0.0698316	-0.019516	0.0453989		0.198552	0.00894046	0.123174		0.0871714	0.173367	0.0567826		0.458864	0.390664	0.482969		0.263806	0.281998	0.501015		0.677842	0.60171	0.622112
325	-0.179694	-0.0625996	0.034648		-0.0583976	-0.0237668	-0.0583961		0.0906111	0.2777	-0.13523		0.230642	-0.0676403	0.0584032		0.0277171	0.21919	0.320535		0.402759	0.393789	0.324501		0.406285	0.501501	0.502662		0.586255	0.689224	0.713177
324	-0.0929428	0.0485492	-0.0613013		0.0305344	0.0518307	0.0428716		0.0104162	-0.0583999	-0.00358164		0.0239726	0.204209	0.104338		-0.00130186	0.114809	0.147054		0.53916	0.268799	0.332004		0.212932	0.507547	0.222465		0.673694	0.550187	0.661265
323	-0.114963	-0.256053	0.131979		0.16931	0.136352	-0.0772801		0.162367	0.0957949	-0.0320886		0.272229	0.348153	0.240246		-0.130634	0.156556	0.245707		0.267371	0.397009	0.22085		0.442086	0.579583	0.438861		0.577921	0.638416	0.574815
322	-0.232041	-0.0459417	-0.0930209		0.22132	-0.0261516	0.0533391		0.0427401	0.0572526	0.00725445		0.113486	0.15817	0.235479		0.184433	0.243997	0.171627		0.60155	0.255407	0.33779		0.351494	0.305822	0.608339		0.501419	0.535042	0.729209
321	0.0406236	-0.0186124	-0.0508953		0.128656	0.102526	0.185985		-0.0720871	-0.112888	0.0819782		0.160281	0.102915	0.22289		0.196027	-0.0247111	0.0507006		0.374734	0.257365	0.298284		0.454535	0.526102	0.496977		0.618022	0.540467	0.483121
320	-0.131632	-0.0060614	-0.0557616		0.174673	-0.026204	-0.0231194		0.19928	-0.00837306	0.039853		-0.114005	0.119021	0.167974		0.116526	0.0645867	0.205532		0.317306	0.352865	0.405571		0.362307	0.487832	0.439004		0.4953	0.323692	0.50737
319	-0.0169974	-0.153491	-0.0415892		0.0617705	0.0489572	0.0640426		-0.131939	0.0658546	0.0645743		0.0940306	0.0861375	0.118624		0.1977	0.20426	0.422094		0.259852	0.20323	0.356272		0.558619	0.335023	0.420258		0.54105	0.663799	0.48842
318	-0.127223	-0.0775196	0.0367885		0.103504	-0.0207785	0.0726959		0.280095	0.100966	-0.0283416		0.119691	0.143844	0.392086		-0.11115	0.0622554	0.210368		0.512423	0.17948	0.343753		0.471623	0.421296	0.341251		0.584676	0.571865	0.599999
317	-0.0163941	-0.0795916	-0.237714		0.0544849	0.100702	-0.0692123		0.0658421	0.0513867	0.0286334		0.173961	0.378354	0.0989208		0.0664653	0.0551225	0.187317		0.329353	0.372869	0.370477		0.522508	0.498365	0.466217		0.695086	0.592212	0.590653
316	-0.0874595	-0.0303025	0.0512275		0.121251	0.142381	0.183242		0.144714	0.259795	0.188372		0.154308	0.171408	0.103974		0.18112	0.0653324	0.180635		0.318788	0.209192	0.272614		0.546117	0.401488	0.359977		0.629342	0.665936	0.5367
315	-0.0701525	-0.016404	0.0356331		0.244365	0.0812855	0.0758892		0.0188951	0.161223	-0.0603279		0.204003	0.260298	0.187283		0.246834	0.23212	0.19005		0.409784	0.351886	0.38158		0.439296	0.344419	0.657467		0.55345	0.62655	0.597009
314	-0.115642	-0.178445	0.0991093		0.223001	0.362483	0.222743		0.0607474	0.260271	0.0774175		0.26517	0.163781	0.128477		0.026527	0.202144	0.277431		0.413684	0.295773	0.421538		0.600373	0.591848	0.440909		0.626511	0.509416	0.601843
313	0.164678	-0.0647759	0.00467647		0.252364	0.207345	0.18331		0.220269	0.18013	-0.00180894		0.167038	0.101532	0.13253		0.149243	0.415929	0.258386		0.46815	0.326825	0.389161		0.469898	0.488578	0.526403		0.727678	0.575221	0.630651
312	-0.213696	0.0651807	0.0610822		0.304844	0.0833793	0.0650771		0.213703	0.103965	0.13058		0.187106	0.17851	0.169297		0.114065	0.248352	0.243063		0.372909	0.339828	0.362604		0.509094	0.502842	0.411825		0.640152	0.613143	0.589882
311	-0.222268	-0.00778744	-0.0951758		0.288008	0.147012	0.208578		0.167937	0.12926	-0.0150289		0.194143	0.250612	0.365794		0.182247	0.289666	0.31584		0.439116	0.484445	0.486133		0.53521	0.407615	0.741914		0.593933	0.676222	0.478031
310	-0.0631034	-0.0114318	-0.183987		-0.0164872	0.302441	0.0945146		0.175717	0.106667	0.232358		0.230859	0.127784	0.26157		0.222279	0.288172	0.366377		0.460703	0.214605	0.351338		0.532735	0.55226	0.376056		0.624851	0.629301	0.628485
309	-0.163105	-0.157155	-0.0588814		0.180239	0.295302	0.212781		0.101423	0.0349851	0.062985		0.205743	0.206652	0.35207		0.168471	0.320298	0.337062		0.467014	0.461992	0.562066		0.607806	0.469181	0.476303		0.699691	0.664001	0.800446
308	-0.270499	0.0334121	-0.0128657		-0.0677182	0.0251623	-0.0531905		-0.0293667	0.191549	0.188353		0.305034	0.181171	0.365155		0.348107	0.194869	0.457884		0.529854	0.41882	0.431792		0.635269	0.648783	0.397802		0.859223	0.682507	0.694378
307	-0.168082	-0.0667768	-0.0428223		0.292747	0.251295	0.125494		0.0400134	0.0530515	0.207339		0.336366	0.219129	0.284104		0.136544	0.248181	0.401396		0.443018	0.431813	0.357156		0.747713	0.427617	0.611853		0.561525	0.744407	0.644737
306	-0.0679142	-0.0604173	0.161514		0.0781382	0.249141	0.194501		0.121103	0.167959	0.0570739		0.341608	0.381616	0.369583		0.279162	0.363377	0.307601		0.591253	0.458324	0.481918		0.694937	0.630666	0.448819		0.683671	0.654416	0.600132
305	-0.241248	-0.0446874	-0.0148124		0.259883	0.113524	0.368924		0.0320085	0.16732	0.0835866		0.309011	0.338309	0.420697		0.290447	0.132846	0.373719		0.369439	0.548204	0.306091		0.684312	0.532074	0.564251		0.607711	0.764355	0.86022
304	-0.245779	-0.0581419	-0.118124		0.437355	0.148524	0.416924		0.132507	0.311982	0.0970697		0.100972	0.507806	0.355199		0.195242	0.279295	0.337043		0.349488	0.485555	0.377335		0.4632	0.731493	0.533921		0.614657	0.652875	0.63058
303	-0.365556	-0.150787	-0.0488012		0.18892	0.147712	0.303237		0.380107	0.133505	0.163666		0.281502	0.422473	0.432595		0.440864	0.262211	0.25135		0.648913	0.526547	0.342473		0.68321	0.539766	0.654129		0.786913	0.692401	0.636836
302	-0.193803	-0.175718	0.0983054		0.377162	0.12445	0.229276		0.0499416	0.120655	0.167144		0.33382	0.313912	0.339639		0.528392	0.272234	0.506197		0.448021	0.310926	0.566479		0.663611	0.502509	0.554425		0.783884	0.835065	0.719133
301	-0.0646693	-0.147235	-0.269933		0.367989	0.289982	0.6254		0.283009	0.206599	0.203968		0.38799	0.407119	0.480747		0.514408	0.402058	0.41984		0.539673	0.639156	0.546537		0.659988	0.54009	0.790818		0.940748	0.830655	0.866908
300	-0.263034	-0.037627	-0.00735472		0.227624	0.236615	0.599099		0.439406	0.222768	0.288304		0.500519	0.345433	0.514551		0.341405	0.296993	0.239973		0.63087	0.298374	0.536977		0.836864	0.573996	0.634231		0.629978	0.64837	0.637891
299	-0.0312912	-0.104795	-0.0461632		0.410161	0.306498	0.340332		0.345929	0.20434	0.229172		0.59813	0.485241	0.262803		0.396972	0.340677	0.682072		0.487898	0.629036	0.577413		0.585501	0.801743	0.696248		0.95973	0.68352	0.86372
298	-0.0202356	-0.0775221	-0.187006		0.349719	0.328845	0.295379		0.454876	0.57678	0.343933		0.517299	0.350776	0.544598		0.364249	0.257775	0.306789		0.616925	0.544766	0.717395		0.671447	0.671202	0.690791		0.899793	0.929011	0.727987
297	-0.0454197	-0.0664787	-0.138064		0.595542	0.355212	0.362016		0.457971	0.25802	0.346134		0.574305	0.796422	0.465196		0.567581	0.231394	0.427673		0.452584	0.555908	0.476527		0.876361	0.656096	0.834875		0.983177	0.741217	0.761463
296	-0.222206	-0.0197449	0.0808992		0.366917	0.5147	0.486256		0.36341	0.509511	0.419674		0.492849	0.440585	0.306371		0.381151	0.447843	0.484039		0.604953	0.549628	0.72341		0.845608	0.747133	0.798946		1.04826	0.753563	0.75634
295	-0.0498268	-0.189303	-0.169756		0.710742	0.348761	0.484174		0.369937	0.323539	0.330071		0.629057	0.494001	0.310375		0.33356	0.419242	0.584756		0.74031	0.379216	0.653953		0.859121	0.843661	0.682632		0.737945	1.01734	0.891549
294	-0.131756	-0.0213671	-0.17176		0.690119	0.320583	0.299678		0.457459	0.428909	0.308138		0.574393	0.644639	0.456955		0.394765	0.328137	0.506166		0.72554	0.532132	0.452245		0.876502	0.819033	0.996307		0.928623	0.748442	0.856661
293	-0.0863653	-0.111147	0.010922		0.489578	0.575378	0.59454		0.479072	0.509167	0.407438		0.496625	0.454253	0.433594		0.554017	0.495561	0.518321		0.768108	0.568524	0.671019		1.16539	0.78701	0.824354		0.882154	0.699252	0.786193
292	-0.348681	-0.308964	0.0747705		0.597053	0.52716	0.42687		0.527266	0.202751	0.416216		0.604745	0.487148	0.559455		0.573257	0.330905	0.395543		0.75338	0.549058	0.502427		0.711015	0.943595	0.871261		0.96491	0.889724	0.985252
291	-0.156098	-0.190096	-0.0341709		0.649825	0.514406	0.372411		0.510096	0.437813	0.385501		0.519235	0.576544	0.520852		0.21264	0.365457	0.486179		0.450792	0.573732	0.747294		1.08838	1.01559	0.862209		0.982117	0.709411	0.597284
290	-0.200384	-0.284264	-0.0991731		0.486086	0.629938	0.300212		0.673251	0.476611	0.482804		0.513544	0.65195	0.523116		0.403978	0.284859	0.524628		0.712819	0.728831	0.859347		0.999408	0.829518	0.923306		0.861915	0.866368	0.737776
289	-0.130325	-0.16999	0.0804223		0.624143	0.591983	0.368887		0.513649	0.506012	0.520979		0.293419	0.601162	0.509969		0.394142	0.55275	0.254513		0.664401	0.546064	0.483708		1.12963	1.04111	1.00189		0.778957	0.710161	0.7025
288	-0.296473	-0.063028	-0.0924886		0.660946	0.374896	0.711686		0.5175	0.511535	0.529411		0.618459	0.805502	0.650703		0.558044	0.392384	0.747413		0.97854	0.692317	0.828374		1.1905	1.06409	0.87538		1.04857	0.703163	0.842904
287	-0.240785	-0.118837	-0.160798		0.561469	0.711821	0.6617		0.586304	0.481427	0.401861		0.83111	0.411898	0.757719		0.462985	0.802982	0.539367		0.869318	0.842326	1.14758		1.47597	1.09566	1.25945		1.10099	0.941046	0.928183
286	-0.267627	-0.302749	-0.195317		0.578432	0.483951	0.590605		0.53903	0.28727	0.550857		0.759963	0.814619	0.832593		0.344261	0.489865	0.596227		0.854623	0.999757	0.90391		1.34777	1.30794	1.4059		1.20919	1.16146	0.961685
285	-0.126864	-0.130292	-0.0535409		0.807305	0.5453	0.666212		0.475678	0.699289	0.589026		0.907713	0.974097	0.807523		0.876899	0.773022	0.803972		0.959325	0.862343	1.37884		1.58812	1.27272	1.38587		1.14116	1.11336	1.16627
284	-0.10367	-0.147787	-0.0616611		0.780479	0.833325	0.678456		0.651103	0.859414	0.63188		0.746256	1.04069	0.668261		0.826552	0.724089	1.04852		1.44197	1.18619	1.08357		1.72633	1.43605	1.38292		1.36616	1.38846	1.25592
283	-0.268352	-0.253208	-0.117466		1.04883	0.868344	0.832966		0.799263	0.947969	0.808639		1.12165	1.06131	1.24296		0.754825	1.08336	0.99707		1.20489	1.25315	1.16194		2.01989	1.58221	1.61645		1.26	1.61097	1.31144
282	-0.255131	-0.283287	-0.0981794		1.13918	1.13103	0.894029		1.00294	0.933177	0.793757		1.13243	1.03932	1.00005		1.02275	1.03118	1.01303		1.07776	1.31777	1.31255		1.99161	1.84787	1.91631		1.45156	1.4485	1.43983
281	-0.287073	-0.254062	-0.166733		1.05485	0.768177	1.13833		1.30498	0.871545	0.907979		1.43144	1.2054	1.08891		0.951814	1.01201	1.08179		1.44995	1.47506	1.25466		2.04528	1.92575	2.13139		1.55613	1.73942	1.62343
280	-0.429143	-0.184264	-0.0259962		1.25119	1.36481	0.775387		0.911434	1.10655	0.957526		1.05481	1.1701	1.53608		1.28715	1.47765	1.09806		1.52625	1.54912	1.54492		2.45385	2.12409	2.21555		1.75494	1.82354	1.73176
279	-0.222512	-0.0977713	-0.19242		1.19314	1.16881	1.55674		1.23603	0.988899	0.98807		1.21167	1.49967	1.37212		1.2695	1.10109	1.36319		1.84443	1.65223	1.65513		2.14788	2.04401	2.22766		1.4645	1.78461	1.71024
278	-0.274751	-0.304212	-0.116964		1.17241	1.14454	1.25918		1.03498	1.33486	1.27908		1.12069	1.25294	1.51778		1.21881	1.28531	1.4871		1.79379	1.80314	1.5002		2.41176	2.43924	2.43692		1.97777	1.81497	1.90802
277	-0.142701	-0.0449237	-0.0685025		1.07516	1.47886	1.34336		1.33619	1.30852	1.355		1.62903	1.3713	1.64759		1.40635	1.53331	1.76718		1.84528	2.15163	1.84785		2.65769	2.72079	2.63126		1.74949	2.18398	2.31479
276	-0.391653	-0.235047	-0.139986		1.45801	1.51539	1.34137		1.45318	1.4388	1.11303		1.51337	1.63739	1.58322		1.63699	1.66015	1.71034		2.1272	1.97522	2.08472		2.5829	2.57894	2.58307		2.18373	2.17794	2.21422
275	-0.298033	-0.478755	-0.218291		1.55227	1.30717	1.43718		1.41754	1.32174	1.25934		1.76126	1.69559	1.81758		1.74124	1.8591	1.62339		2.16667	2.34743	2.32192		2.88526	2.7391	2.57154		2.15407	2.26802	2.37892
274	-0.294463	-0.278229	-0.195358		1.63623	1.50631	1.51571		1.6162	1.54075	1.67816		1.84598	1.67683	1.77247		1.834	1.64644	2.20593		2.28393	2.24997	2.17837		2.85001	2.98591	2.89659		2.67522	2.23115	2.55032
273	-0.340746	-0.33254	-0.151366		1.72128	1.56409	1.63918		1.82479	1.84273	1.85996		1.90325	1.89601	2.19544		1.81751	2.07153	2.16036		2.24939	2.30084	2.52107		2.89518	2.92848	3.02705		2.44686	2.52575	2.76931
272	-0.235679	-0.144254	-0.162867		1.66086	1.69566	1.62506		1.7011	1.81618	1.90513		2.20025	2.20267	2.07888		2.05467	1.97948	2.05025		2.46686	2.71971	2.52565		2.9452	3.02163	2.96767		2.69053	2.83015	2.84027
271	-0.339807	0.0375156	-0.0696808		1.92357	1.76747	1.79526		1.84402	1.95015	1.93137		2.16856	2.18387	2.36557		2.0332	2.41479	2.36863		2.47682	3.06033	2.70547		3.07704	3.31594	3.25002		2.97637	2.87807	2.95366
270	-0.253859	-0.0986023	-0.153796		2.08944	1.966	1.99967		2.01006	2.04278	1.97401		2.18187	2.32275	2.48763		2.12733	2.43494	2.6668		2.68762	2.65542	2.72929		2.98505	3.51524	3.55506		3.14297	2.99087	2.94875
269	-0.0654469	-0.133736	-0.32409		2.26218	1.80752	2.22796		1.98043	1.89634	2.01116		2.40776	2.36225	2.40433		2.26595	2.47366	2.58762		2.64067	3.03745	3.11332		3.05568	3.14968	3.59615		2.94026	3.2893	3.34307
268	-0.120982	-0.353676	-0.299164		2.20149	2.4879	2.16206		2.27524	2.08723	2.09449		2.39451	2.85661	2.66105		2.4784	2.46775	2.9528		2.8159	3.24579	3.4225		3.39899	3.51145	3.5499		3.13905	3.39747	3.5295
267	-0.414133	0.0864114	-0.000886258		2.54916	2.32067	2.1887		2.47535	1.98227	2.45994		2.56978	2.51149	2.83212		2.4903	2.93078	2.75549		2.99116	3.17621	3.01075		3.44725	3.57726	3.58415		3.13042	3.38767	3.5919
266	-0.280438	-0.158212	-0.252893		2.73699	2.26488	2.45336		2.42827	2.41388	2.57476		2.93727	2.68491	2.64996		2.62894	2.92281	3.13547		3.03991	3.35977	3.27292		3.19606	3.643	3.68768		3.32306	3.7308	3.68477
265	-0.384477	-0.186516	-0.280028		2.44493	2.32829	2.35338		2.42144	2.80473	2.50597		2.87076	2.86153	3.04608		2.81328	2.90572	3.02016		3.27725	3.2135	3.51381		3.54746	3.76938	3.79033		3.41171	3.48223	3.89181
264	0.0505142	-0.0857649	-0.163325		2.80638	2.74278	2.5575		2.73582	2.8331	2.77226		2.89838	3.02024	3.22523		3.13786	3.04902	3.41894		3.3712	3.57077	3.58806		3.5336	3.82024	3.92078		3.51255	3.93066	3.88711
263	-0.223535	-0.37169	0.0183507		2.47413	2.26944	2.69472		2.74935	2.75696	2.84098		2.9067	3.25243	3.63731		3.05906	3.01749	3.34567		3.38862	3.24773	3.78772		3.73258	3.69136	4.28975		3.65651	3.9947	4.24318
262	-0.0379176	-0.0316984	0.0069576		2.85418	2.66422	2.43478		2.61637	2.90027	2.8256		3.15702	3.22055	3.17317		3.06436	3.281	3.1537		3.25283	3.59922	3.95967		3.66063	3.68373	3.76723		3.72692	3.84526	3.86301
261	0.0713558	-0.205527	-0.0847231		2.68212	2.77517	2.85602		2.83888	2.69349	2.80722		3.01719	3.0424	3.02206		2.83737	2.91452	3.39664		3.4054	3.51402	3.83481		3.8907	3.67398	3.70679		3.58649	4.08814	4.0869
260	-0.286838	-0.147739	0.0791346		2.72897	2.67021	2.62058		2.57589	2.60668	2.83704		2.76788	3.19342	3.09147		2.76729	3.04917	3.32135		3.41189	3.74308	3.6666		3.46943	3.8208	3.8311		3.3926	3.95783	4.21601
259	-0.403627	0.0575626	-0.0759706		2.77223	2.89017	2.64633		2.55904	2.47768	2.7235		2.89598	3.12962	2.99683		2.99896	3.20772	3.1813		3.66607	3.4279	3.67471		3.47135	3.5899	3.65391		3.62379	3.71386	3.86739
258	-0.0897169	-0.113624	0.0313852		2.34433	2.28429	2.35166		2.78976	2.45084	2.69847		2.86483	2.87058	2.91662		2.81193	2.91796	3.11105		3.03577	3.35603	3.52123		3.14755	3.52824	3.7507		3.19302	3.95847	3.70519
257	-0.334425	-0.36131	-0.153704		2.61681	2.26528	2.1526		2.38456	2.25863	2.44055		2.43938	2.88891	2.56999		2.56261	2.87761	2.88338		3.32576	3.31578	3.3529		3.3868	3.32042	3.29083		3.31137	3.56793	3.3528
256	-0.309718	0.0775481	-0.15434		2.274	2.0981	2.37457		2.18161	2.40454	2.25833		2.78984	2.29834	2.52499		2.69181	2.56999	2.77958		3.02983	2.92521	3.28757		2.85457	3.365	3.47071		3.1611	3.26576	2.78625
255	-0.0150947	-0.217366	-0.240571		2.15772	1.73471	1.6577		2.02003	1.93736	2.25575		2.27949	2.25956	2.14689		2.22544	2.12975	2.33503		2.70521	2.55531	3.00538		2.61349	2.8694	3.0566		2.99855	3.3183	3.3424
254	-0.14827	0.0233912	-0.198484		1.94184	1.70472	1.56159		2.04277	1.80486	1.45857		2.00445	2.30511	2.32712		2.01215	2.26497	2.43863		2.22788	2.34835	2.72405		2.49157	2.8349	2.53754		2.79262	2.73685	3.15904
253	-0.143087	0.025315	-0.102218		1.33645	1.48127	1.55496		1.47858	1.42406	1.44807		1.53767	1.56751	1.66088		1.45927	1.68135	1.87645		2.26684	2.19951	2.17968		2.05312	2.44713	2.46153		2.52245	2.73632	2.7968
252	-0.146958	0.0500114	-0.0562543		1.19943	0.807859	1.23841		0.941305	1.05517	1.09677		1.45627	1.24717	1.64734		1.39247	1.61054	1.65436		1.56371	1.71189	1.71347		1.83323	1.87434	1.9471		1.9222	2.25015	2.51442
251	-0.175117	-0.137586	-0.0712967		0.76175	0.980253	0.880395		0.778861	0.784568	0.887802		1.02384	1.08056	1.21104		1.07822	1.04323	1.31377		1.53882	1.34166	1.63858		1.38799	1.66001	1.83704		2.04283	1.69811	2.09856
250	-0.160614	0.186707	-0.0725384		0.710159	0.560634	0.548276		0.389877	0.448475	0.395818		0.756908	0.621512	0.531841		0.371044	0.709208	0.84055		1.00904	1.01002	1.10815		1.26669	1.2979	1.26967		1.35926	1.68308	1.64654
249	0.0802158	-0.105448	-0.0242587		0.294573	0.205791	0.048618		0.288192	0.0365627	-0.055608		0.527587	0.178394	0.177105		0.341219	0.300924	0.402843		0.519506	0.695599	0.974688		0.882076	0.803397	0.771951		1.35517	1.42873	1.18575
248	0.028378	-0.171398	0.0324378		0.0906416	-0.246384	-0.246565		-0.202596	-0.0495955	-0.0414473		-0.0948096	0.114801	0.205821		-0.0763813	-0.00270391	0.268615		0.411782	0.351068	0.221515		0.527125	0.737488	0.612485		0.81525	0.614665	0.893099
247	-0.114277	0.064326	-0.179566		-0.350471	-0.515279	-0.510719		-0.34282	-0.499186	-0.443186		-0.767987	-0.0459833	-0.38364		-0.421071	-0.0979697	-0.218147		0.225522	0.173698	0.264913		0.230999	0.146232	0.541588		0.444941	0.150849	0.662348
246	-0.126106	0.172935	-0.119471		-0.496145	-0.600216	-0.532317		-0.614347	-0.419451	-0.887895		-0.489106	-0.459826	-0.717058		-0.497957	-0.437558	-0.712896		-0.0166595	-0.309203	-0.380435		0.227034	-0.155049	0.0794846		0.37456	0.046962	0.594371
245	0.0303179	-0.078255	-0.0287512		-0.959962	-1.13663	-0.8293		-0.800866	-0.786203	-1.00139		-0.84137	-0.514509	-0.660132		-0.808595	-0.695628	-0.587662		-0.293607	0.0287648	-0.255848		-0.286055	-0.134421	-0.0937909		-0.221918	0.0907421	0.136676
244	-0.170304	-0.157198	0.105934		-1.20217	-1.22282	-0.995373		-0.943518	-0.971683	-1.05204		-0.728325	-0.899417	-1.18998		-0.77728	-0.841702	-0.702885		-0.466562	-0.452688	-0.490191		-0.561118	-0.476258	-0.603469		-0.0292779	-0.311721	0.34153
243	-0.0222241	-0.0769722	-0.0965974		-0.976022	-1.17937	-1.03961		-1.23978	-1.10433	-1.09826		-0.959943	-0.853699	-0.945673		-1.02993	-0.837961	-0.647685		-0.383224	-0.593012	-0.67101		-0.499119	-0.678929	-0.668819		-0.222619	-0.578992	-0.221152
242	-0.276309	-0.0717138	-0.15643		-1.08803	-0.999478	-1.14167		-1.27725	-1.41709	-1.40174		-1.10898	-0.933347	-1.1243		-1.243	-0.715238	-0.967042		-0.684925	-0.658896	-0.649105		-0.705595	-0.572604	-0.838613		-0.563205	-0.466258	-0.504317
241	0.00580854	0.0986076	0.155007		-1.05374	-1.28902	-1.40088		-1.26931	-1.28579	-1.2564		-1.08496	-1.15379	-1.14983		-1.00549	-0.868977	-1.0101		-0.633942	-0.724401	-0.491066		-0.489444	-0.546565	-0.490493		-0.436433	-0.211664	-0.246759
240	0.161026	-0.0891332	-0.0781383		-1.16637	-1.48283	-1.15199		-1.31214	-1.34741	-1.04675		-1.08889	-1.13112	-1.21503		-1.17541	-0.989342	-1.23015		-0.490853	-0.598651	-0.737501		-0.704702	-0.440624	-0.507696		-0.386785	-0.308714	-0.269517
239	-0.18104	-0.1514	0.0254685		-0.880628	-1.40259	-1.29318		-1.38406	-1.36007	-0.956713		-1.23353	-0.987803	-1.1389		-0.996079	-1.02794	-0.70839		-0.698456	-0.495768	-0.690184		-0.507763	-0.955281	-0.363841		-0.179083	-0.582347	-0.322305
238	-0.120043	0.0304107	-0.0830921		-1.19209	-1.255	-1.30963		-1.2229	-1.27823	-1.32374		-0.937369	-0.924127	-0.863038		-1.0175	-0.936119	-0.631667		-0.884392	-0.522737	-0.670542		-0.827555	-0.784669	-0.530371		-0.180612	-0.356085	-0.417049
237	-0.105111	-0.0138552	0.221357		-0.987498	-1.16968	-1.28731		-1.0878	-1.18781	-1.0846		-1.03464	-0.888435	-1.02337		-0.974277	-0.822162	-0.858607		-0.558252	-0.756068	-0.666565		-0.678691	-0.544386	-0.494433		-0.362033	-0.360105	-0.550881
236	-0.202979	-0.0960417	-0.110936		-0.871625	-1.16296	-1.09569		-1.04853	-1.11413	-1.01089		-0.9178	-0.938228	-0.797666		-0.630101	-0.835868	-0.816159		-0.258605	-0.520579	-0.586945		-0.292749	-0.552065	-0.647135		-0.143785	-0.312493	-0.296843
235	-0.000771169	-0.0914264	-0.102107		-1.12302	-0.90552	-0.957258		-0.849265	-0.875527	-0.847893		-0.566348	-0.872913	-0.642885		-0.662554	-0.62645	-0.85026		-0.712305	-0.407431	-0.496986		-0.386886	-0.568212	-0.466641		0.00131645	0.207689	-0.122942
234	0.0286886	-0.129659	0.119659		-0.979296	-1.06471	-0.700374		-0.941803	-1.02411	-0.93836		-0.60525	-0.707511	-0.906714		-0.339499	-0.670969	-0.578051		-0.439779	-0.246223	-0.486351		-0.344335	-0.290504	-0.328556		-0.136055	-0.230389	-0.117746
233	-0.039349	0.193787	0.226832		-0.641003	-0.648035	-0.86657		-0.709818	-0.779252	-0.699401		-0.67963	-0.577986	-0.384254		-0.592398	-0.548241	-0.644826		-0.363123	-0.456068	-0.525206		-0.0897051	-0.344947	-0.143821		-0.0342947	-0.0367152	-0.15077
232	-0.0629776	-0.112543	-0.0283539		-0.727848	-0.409264	-0.625787		-0.693291	-0.801547	-0.780433		-0.514435	-0.593627	-0.432248		-0.478235	-0.583733	-0.265468		-0.204692	-0.273353	-0.247636		0.06012	0.149115	-0.0927002		0.339273	-0.0344109	0.134818
231	-0.09753	-0.205302	-0.0307607		-0.248077	-0.397083	-0.671404		-0.529731	-0.624706	-0.710271		-0.587232	-0.424938	-0.433725		-0.367447	-0.37218	-0.194638		0.0393352	-0.36809	-0.245645		-0.110657	-0.202396	0.181345		0.356113	0.231528	0.17332
230	0.038635	-0.0104938	0.22003		-0.346	-0.365766	-0.532604		-0.0326134	-0.380104	-0.291315		-0.324538	-0.297275	-0.0192535		-0.253131	-0.428312	0.0761595		0.0981874	0.0992157	0.0789431		0.383027	-0.00150378	0.151277		0.230693	0.187136	0.38556
229	-0.283816	-0.0729208	-0.102324		-0.28981	-0.22208	-0.412726		-0.277153	-0.502544	-0.316078		-0.20802	-0.0281015	-0.124594		-0.216419	-0.0448932	-0.433205		0.162925	0.097253	0.146073		0.349438	0.100734	0.204536		0.251263	0.461829	0.158282
228	0.0613789	-0.0619094	-0.107797		-0.193114	-0.205526	-0.214623		-0.114113	-0.206904	-0.268911		-0.0220802	0.140277	0.0869998		-0.233514	0.104535	-0.00173043		0.00218878	0.209173	0.218352		0.114817	0.222496	0.37909		0.474109	0.0192753	0.424175
227	-0.255365	-0.126812	-0.0151875		-0.147159	-0.065956	-0.163592		-0.011122	-0.0714552	-0.205686		0.203013	0.00190277	0.0300894		-0.0255914	-0.00327454	0.012594		-0.0213388	0.38341	-0.267806		0.32133	0.351407	0.325261		0.605985	0.614413	0.824618
226	-0.08911	-0.143404	0.0152225		0.182191	-0.139393	-0.152253		-0.0423063	0.175767	-0.0739911		0.164946	0.0768221	0.190386		0.124247	-0.194671	0.0375593		0.28964	0.291969	0.44643		0.570611	0.322854	0.611165		0.527551	0.658685	0.805516
225	-0.32344	0.0204381	-0.0839394		-0.0210522	0.194931	0.170374		0.419836	0.208259	0.368824		0.418744	0.100717	0.459943		-0.230359	-0.00446098	0.227828		0.404044	0.426503	0.564317		0.332498	0.872594	0.63085		0.948288	1.00322	0.914279
224	-0.0481465	-0.268251	-0.125156		0.282271	0.196927	0.354747		0.0695292	0.246909	0.258842		0.290591	0.237566	0.618593		0.275124	0.230291	0.155461		0.372378	0.41616	0.545821		0.720681	0.555119	0.755329		0.579845	0.810057	0.833506
223	-0.183572	0.00238092	-0.15611		0.442244	0.466791	0.38142		0.29433	0.441589	0.582784		0.284248	0.438691	0.11636		0.112918	-0.0424419	0.0018475		0.421018	0.986487	0.454366		0.714225	0.506412	1.05106		0.439943	0.762527	0.797955
222	-0.161801	0.0722052	-0.112566		0.449312	0.641016	0.61157		0.351676	0.0332925	0.0546691		0.363229	0.647684	0.361643		0.241194	0.57644	0.0355268		0.908792	0.458624	0.791887		0.410977	0.884642	0.3406		0.603243	0.596226	1.04658
221	-0.0946397	-0.150758	-0.193781		0.710188	0.761862	0.571095		0.677606	0.674055	0.660851		0.198867	0.696751	0.570303		0.413083	0.21406	0.247124		0.386555	0.354813	0.479463		-0.0281602	1.13258	0.405335		0.304571	0.784504	1.66008
220	-0.115561	-0.0701701	-0.104773		0.619345	0.847527	0.979885		0.741773	0.251878	0.686789		0.590858	0.682815	0.257419		-0.217699	-0.0448435	0.240971		-0.460883	0.324024	0.502087		0.217176	0.227127	0.943111		0.795626	1.37995	1.41107

## Sheet: Fig. 3b
Fig. 3b CD spectra of G4 KIT1 upon 405 nm light activation of 9.
	CD buffer (10 mM Tris HCl, pH 7.4, 100 mM LiCl) absorbance				G4 KIT1 (10 μM) alone				9 : G4 KIT1 (10 μM) = 0.5 : 1 (405 nm)				9 : G4 KIT1 (10 μM) = 1 : 1 (405 nm)				9 : G4 KIT1 (10 μM) = 1.5 : 1 (405 nm)				9 : G4 KIT1 (10 μM) = 2 : 1 (405 nm)				9 : G4 KIT1 (10 μM) = 2.5 : 1 (405 nm)				9 : G4 KIT1 (10 μM) = 3 : 1 (405 nm)
Wavelength (nm)	Molar ellipticity θ (× 105 deg cm2 dmol-1)				Molar ellipticity θ (× 105 deg cm2 dmol-1)				Molar ellipticity θ (× 105 deg cm2 dmol-1)				Molar ellipticity θ (× 105 deg cm2 dmol-1)				Molar ellipticity θ (× 105 deg cm2 dmol-1)				Molar ellipticity θ (× 105 deg cm2 dmol-1)				Molar ellipticity θ (× 105 deg cm2 dmol-1)				Molar ellipticity θ (× 105 deg cm2 dmol-1)
	scan 1	scan 2	scan 3		scan 1	scan 2	scan 3		scan 1	scan 2	scan 3		scan 1	scan 2	scan 3		scan 1	scan 2	scan 3		scan 1	scan 2	scan 3		scan 1	scan 2	scan 3		scan 1	scan 2	scan 3
330	-0.0856163	-0.0294033	-0.00476535		0.0953883	0.0840545	0.0103859		-0.177683	-0.214702	-0.274203		0.0480289	0.194101	0.0855772		0.136221	0.248615	0.154503		0.403504	0.284236	0.42925		0.284486	0.0370302	0.0551238		0.058969	0.268841	0.362272
329	-0.086188	-0.00652601	-0.0547675		0.0071505	-0.0641941	-0.0260719		-0.14084	0.00884252	-0.147078		-0.0864895	0.17326	0.0630924		0.186079	0.355878	0.167307		0.38323	0.467526	0.400762		0.215564	0.156567	0.378653		0.309601	0.168289	0.33322
328	-0.226863	-0.0120816	-0.196272		0.0179296	0.0342965	0.0744949		-0.0736618	-0.135063	-0.0944497		-0.144632	-0.0053144	-0.109016		0.170998	0.232488	0.296898		0.499721	0.519667	0.657427		0.407301	0.200268	0.173024		0.213951	0.293106	0.46699
327	-0.140209	0.227252	0.0984403		-0.0248396	-0.0061739	0.00205061		-0.0566838	-0.134902	-0.0718148		-0.0722278	0.181758	0.09031		0.132434	0.32091	0.13243		0.402965	0.437295	0.584606		0.318744	0.289056	0.413613		0.119316	0.398106	0.368233
326	-0.132373	-0.0717344	-0.0762288		0.11028	0.0326082	0.0163407		-0.0768178	-0.180768	-0.327755		0.0126347	0.154198	0.0947867		-0.0038427	0.205813	0.237946		0.433764	0.438039	0.511091		0.343858	0.233832	0.262692		0.289864	0.404038	0.442587
325	-0.179694	-0.0625996	0.034648		-0.0583976	-0.0237668	-0.0583961		-0.0953047	-0.281564	-0.220749		-0.10262	0.11387	0.138174		0.0467341	-0.0246261	0.0213361		0.546109	0.642748	0.476708		0.165845	0.271633	0.244954		0.262095	0.254714	0.532675
324	-0.0929428	0.0485492	-0.0613013		0.0305344	0.0518307	0.0428716		-0.0673835	-0.192418	-0.307876		0.0130865	0.104828	0.19593		0.159528	-0.0395226	0.169879		0.38579	0.503264	0.584801		0.298923	0.176917	0.216995		0.317516	0.27223	0.44077
323	-0.114963	-0.256053	0.131979		0.16931	0.136352	-0.0772801		-0.214267	-0.101827	-0.108383		-0.0124506	0.14382	0.254215		0.0603503	0.144313	0.0909614		0.539761	0.471043	0.442388		0.31416	0.0953265	0.350419		0.376359	0.290129	0.327093
322	-0.232041	-0.0459417	-0.0930209		0.22132	-0.0261516	0.0533391		-0.00867522	-0.11509	-0.0364304		0.00828473	0.199563	0.228572		0.0895447	0.221788	0.350976		0.550646	0.485111	0.589964		0.346339	0.351027	0.297505		0.290105	0.259576	0.263971
321	0.0406236	-0.0186124	-0.0508953		0.128656	0.102526	0.185985		-0.072499	0.0790026	-0.22431		0.177049	0.162988	0.171948		0.1991	0.326531	0.272257		0.273053	0.415121	0.500899		0.306886	0.22666	0.303483		0.262828	0.157437	0.224638
320	-0.131632	-0.0060614	-0.0557616		0.174673	-0.026204	-0.0231194		-0.189514	-0.0188689	-0.14846		-0.121459	0.0202661	-0.0409524		0.182252	0.165356	0.252453		0.34802	0.42192	0.515557		0.113059	0.35023	0.132416		0.180777	0.138965	0.294827
319	-0.0169974	-0.153491	-0.0415892		0.0617705	0.0489572	0.0640426		-0.105517	-0.171483	-0.180616		-0.0907043	0.10201	0.159999		-0.0615533	0.0631959	0.178019		0.601372	0.488713	0.535449		0.154642	0.281176	0.183222		0.280424	0.281407	0.310771
318	-0.127223	-0.0775196	0.0367885		0.103504	-0.0207785	0.0726959		-0.0428494	-0.295222	-0.0431857		0.0776369	-0.0393958	0.024796		0.0824514	0.0596015	0.166191		0.527989	0.312437	0.494638		0.232848	0.274154	0.238528		0.227674	0.318549	0.465598
317	-0.0163941	-0.0795916	-0.237714		0.0544849	0.100702	-0.0692123		-0.0496881	-0.159607	0.0843293		0.031599	0.127517	0.119305		0.13431	0.30027	0.180814		0.464945	0.43739	0.6042		0.363149	0.251535	0.305266		0.173072	0.313222	0.207193
316	-0.0874595	-0.0303025	0.0512275		0.121251	0.142381	0.183242		-0.283287	-0.129336	0.0210158		0.292863	0.0660441	0.0595653		0.123895	-0.0413373	0.0981768		0.370959	0.368659	0.549645		0.275427	0.241282	0.2722		0.258732	0.221983	0.328073
315	-0.0701525	-0.016404	0.0356331		0.244365	0.0812855	0.0758892		-0.192156	-0.110424	-0.0930064		-0.0358814	0.176185	0.0723364		0.119715	0.174673	0.24462		0.397363	0.48844	0.526005		0.376322	0.572123	0.424149		0.167266	0.405988	0.292415
314	-0.115642	-0.178445	0.0991093		0.223001	0.362483	0.222743		-0.222361	-0.0692188	-0.10863		0.288468	0.0420753	0.244473		-0.0291308	0.268107	0.253701		0.364718	0.440227	0.505386		0.19394	0.103291	0.240606		0.283727	0.415222	0.427433
313	0.164678	-0.0647759	0.00467647		0.252364	0.207345	0.18331		-0.110917	-0.13327	-0.088067		0.227139	-0.022105	0.10941		0.124293	0.256514	0.338342		0.43047	0.402173	0.485429		0.149053	0.299669	0.228811		0.216098	0.256422	0.461253
312	-0.213696	0.0651807	0.0610822		0.304844	0.0833793	0.0650771		-0.0544138	0.0141633	0.0459718		0.0857678	0.207173	0.148613		0.198559	0.13593	0.0776573		0.287584	0.314064	0.552184		0.278531	0.0701718	0.352649		0.127122	0.261607	0.338172
311	-0.222268	-0.00778744	-0.0951758		0.288008	0.147012	0.208578		-0.161004	-0.151488	-0.0936193		0.222133	0.136133	0.151693		-0.00461586	0.189346	0.221606		0.417322	0.432347	0.492655		0.431274	0.296626	0.201463		0.418893	0.375324	0.518513
310	-0.0631034	-0.0114318	-0.183987		-0.0164872	0.302441	0.0945146		-0.117379	-0.150069	-0.0854456		0.0618105	0.120031	0.274536		0.0903898	0.231041	0.26515		0.724182	0.289779	0.42788		0.322851	0.00641845	0.260131		0.357779	0.347371	0.492668
309	-0.163105	-0.157155	-0.0588814		0.180239	0.295302	0.212781		-0.104385	-0.169475	-0.00269226		0.101088	0.0908342	0.399337		0.115855	0.166821	0.289938		0.317078	0.466096	0.512351		0.364918	0.389615	0.272577		0.438523	0.210616	0.412063
308	-0.270499	0.0334121	-0.0128657		-0.0677182	0.0251623	-0.0531905		0.0735803	0.0556291	-0.0481369		-0.0173563	0.165902	0.176422		0.222749	0.24893	0.306376		0.470716	0.336431	0.429037		0.186803	0.321186	0.348647		0.341225	0.310618	0.367567
307	-0.168082	-0.0667768	-0.0428223		0.292747	0.251295	0.125494		-0.166561	0.0129707	0.00344016		0.12557	0.0815599	0.253336		0.275394	0.174803	0.335608		0.444431	0.415285	0.47019		0.241895	0.203358	0.350399		0.0682905	0.381739	0.432516
306	-0.0679142	-0.0604173	0.161514		0.0781382	0.249141	0.194501		0.0616077	-0.0414786	-0.0200163		0.155919	0.284856	0.212474		0.191425	0.239885	0.143157		0.541444	0.363856	0.493843		0.265522	0.481814	0.306149		0.324403	0.422502	0.490453
305	-0.241248	-0.0446874	-0.0148124		0.259883	0.113524	0.368924		-0.0690195	-0.0813344	-0.103187		0.0434634	0.210409	0.317069		0.28184	0.19164	0.187115		0.364936	0.420005	0.485207		0.177576	0.083561	0.32286		0.289612	0.258409	0.373345
304	-0.245779	-0.0581419	-0.118124		0.437355	0.148524	0.416924		0.202481	-0.0178222	0.0943676		0.108453	0.100957	0.197133		0.203311	0.170966	0.12907		0.266623	0.40116	0.28306		0.394173	0.332013	0.11137		0.347772	0.243314	0.515993
303	-0.365556	-0.150787	-0.0488012		0.18892	0.147712	0.303237		0.046577	0.0951384	-0.0136596		0.085266	0.275517	0.301171		0.0186865	0.137663	0.351386		0.392262	0.297347	0.341368		0.341449	0.138211	0.38267		0.171649	0.388049	0.275129
302	-0.193803	-0.175718	0.0983054		0.377162	0.12445	0.229276		0.124364	0.0288273	-0.0211452		0.0998629	0.177573	0.215236		0.0533121	0.294318	0.120678		0.265588	0.490708	0.228559		0.198438	0.28323	0.104018		0.363941	0.154088	0.248941
301	-0.0646693	-0.147235	-0.269933		0.367989	0.289982	0.6254		0.0925729	0.133289	0.129511		0.264787	0.259129	0.381624		0.18149	0.195721	0.212672		0.109965	0.234242	0.275214		0.11481	0.173165	0.347199		0.421931	0.060426	0.227882
300	-0.263034	-0.037627	-0.00735472		0.227624	0.236615	0.599099		0.0333811	0.00713714	0.0638288		0.131477	0.187636	0.411786		0.0266969	0.100074	0.361364		0.0498606	0.00899083	0.3929		-0.0648424	-0.0179418	0.177922		0.103978	0.410764	0.262019
299	-0.0312912	-0.104795	-0.0461632		0.410161	0.306498	0.340332		0.181289	0.0365849	0.0527145		0.168224	0.20574	0.134399		0.0408732	0.275846	0.152027		0.165703	0.171693	0.235608		0.140557	-0.0922376	0.0557672		0.0186733	0.0806346	0.216535
298	-0.0202356	-0.0775221	-0.187006		0.349719	0.328845	0.295379		0.205676	0.173681	0.118071		-0.0178217	0.14073	0.238841		-0.0431996	-0.177622	-0.050761		0.042364	0.172351	0.312266		-0.0239223	0.0686631	0.228229		-0.112609	0.0553082	-0.0804273
297	-0.0454197	-0.0664787	-0.138064		0.595542	0.355212	0.362016		0.125358	0.0718131	0.0936253		0.00163928	0.23016	0.275386		-0.126479	0.0982482	0.00622122		0.123266	0.0540544	0.0027963		0.147523	-0.183232	0.102361		-0.17424	0.0280277	0.0233761
296	-0.222206	-0.0197449	0.0808992		0.366917	0.5147	0.486256		0.059651	-0.0899804	0.0370883		-0.00923778	0.084405	0.286684		-0.112273	-0.134127	0.156722		-0.0472003	-0.0124182	0.00750386		0.03322	0.117497	-0.0685838		-0.142201	-0.115578	-0.0443236
295	-0.0498268	-0.189303	-0.169756		0.710742	0.348761	0.484174		-0.123376	0.0507927	0.0798831		-0.0939783	0.10166	0.144576		-0.239922	-0.0929141	0.0136477		-0.213063	-0.0944788	-0.00241295		0.0123691	-0.104343	-0.229976		-0.114336	-0.326877	0.089172
294	-0.131756	-0.0213671	-0.17176		0.690119	0.320583	0.299678		0.0239883	-0.150695	0.0566781		-0.0232629	0.183414	0.21821		-0.248168	-0.178911	-0.0335826		-0.228102	-0.0892524	-0.219422		-0.0967696	-0.264905	-0.263929		-0.120521	-0.186899	-0.264577
293	-0.0863653	-0.111147	0.010922		0.489578	0.575378	0.59454		0.072564	0.0866432	0.224277		-0.235832	0.0737158	0.234606		-0.36471	-0.341704	-0.120326		-0.328425	-0.225208	-0.0383239		-0.267896	-0.142882	0.0609105		-0.378376	-0.109193	-0.217146
292	-0.348681	-0.308964	0.0747705		0.597053	0.52716	0.42687		0.136696	0.0820714	-0.0965884		-0.0432226	0.0521122	0.0183157		-0.427741	-0.401527	-0.285856		-0.293394	-0.207207	-0.183394		-0.0286535	-0.273802	-0.168151		-0.339624	-0.372278	-0.13076
291	-0.156098	-0.190096	-0.0341709		0.649825	0.514406	0.372411		0.434047	0.0149266	0.0750294		0.0158564	0.279554	0.118005		-0.3937	-0.184163	0.0294316		-0.434132	-0.149916	0.073786		-0.0462603	-0.211422	-0.163872		-0.24335	-0.0993865	-0.290993
290	-0.200384	-0.284264	-0.0991731		0.486086	0.629938	0.300212		0.102956	-0.00571571	-0.114779		0.0578842	0.0256087	0.1986		-0.44768	0.0332192	0.123737		-0.2431	-0.13108	0.0241033		-0.148291	0.105359	-0.0703416		-0.00398527	-0.168839	-0.0896879
289	-0.130325	-0.16999	0.0804223		0.624143	0.591983	0.368887		0.0880026	0.204658	0.175195		0.0308785	0.0747814	0.183141		-0.428767	-0.124514	0.240339		-0.0452061	-0.220503	-0.0264978		0.0443774	-0.0724563	-0.154682		-0.279454	-0.128519	-0.0465857
288	-0.296473	-0.063028	-0.0924886		0.660946	0.374896	0.711686		0.316258	-0.104161	0.10428		-0.0251464	0.331659	0.125118		-0.24209	-0.173141	-0.0286822		-0.0628329	-0.108524	0.186921		-0.0175941	0.00646219	0.200523		-0.0392967	0.0836487	0.0572523
287	-0.240785	-0.118837	-0.160798		0.561469	0.711821	0.6617		0.0639723	0.125197	0.0435813		0.116006	0.1482	0.529307		-0.11121	0.258209	-0.0583504		-0.141959	0.335488	0.299659		0.140981	0.0774481	0.228015		-0.0423203	0.351285	0.03344
286	-0.267627	-0.302749	-0.195317		0.578432	0.483951	0.590605		0.109407	0.473983	0.230016		0.183913	0.21304	0.413459		0.118347	0.0137153	0.0386438		0.108832	0.358798	0.272246		0.368576	0.354887	0.472397		-0.0160708	0.204264	0.314566
285	-0.126864	-0.130292	-0.0535409		0.807305	0.5453	0.666212		0.39885	0.270295	0.287924		0.131511	0.603582	0.486211		0.451337	0.245346	0.246334		0.368938	0.50618	0.53096		0.361945	0.394818	0.864205		0.44644	0.424921	0.386833
284	-0.10367	-0.147787	-0.0616611		0.780479	0.833325	0.678456		0.558464	0.496357	0.336704		0.679765	0.734054	0.807082		0.471383	0.47607	0.771966		0.693018	0.742716	0.484351		0.725341	0.894651	0.831197		0.703265	0.670029	0.740334
283	-0.268352	-0.253208	-0.117466		1.04883	0.868344	0.832966		0.52117	0.419614	0.467281		0.58215	0.623596	0.76849		0.35024	0.557294	0.859927		1.05297	0.945693	0.913457		0.953342	1.01149	1.26788		0.906356	1.03178	0.895448
282	-0.255131	-0.283287	-0.0981794		1.13918	1.13103	0.894029		0.644245	0.580382	0.399085		0.740228	0.98893	1.30514		0.590635	1.11197	0.84118		1.03649	1.13872	1.28298		1.53537	1.28597	1.39677		1.07591	1.05699	1.33767
281	-0.287073	-0.254062	-0.166733		1.05485	0.768177	1.13833		0.905736	0.762123	0.933387		0.89503	0.965048	1.35555		1.07493	1.11877	1.1657		1.45886	1.19448	1.40202		1.45371	1.52419	1.66419		1.23512	1.69638	1.42088
280	-0.429143	-0.184264	-0.0259962		1.25119	1.36481	0.775387		0.760407	0.795644	1.11869		0.922355	1.17299	1.42205		1.25699	1.46247	1.40672		1.66961	1.45498	1.57912		1.79149	2.04819	1.99727		1.39366	1.85297	1.40716
279	-0.222512	-0.0977713	-0.19242		1.19314	1.16881	1.55674		1.12627	1.06361	1.08582		1.27251	1.21406	1.29878		1.57836	1.54261	1.69071		1.97782	1.92107	1.77056		2.15221	2.0285	2.34273		1.76921	1.88997	2.22831
278	-0.274751	-0.304212	-0.116964		1.17241	1.14454	1.25918		1.10658	1.10434	1.22517		1.58259	1.35896	1.46485		1.80448	1.70214	1.71393		2.09406	2.03276	1.8909		2.42086	2.55003	2.40076		2.04618	2.20624	2.23999
277	-0.142701	-0.0449237	-0.0685025		1.07516	1.47886	1.34336		1.42096	0.998051	1.0713		1.76423	1.4432	1.83522		1.93565	1.88985	2.14223		2.38986	2.48308	2.47489		2.82457	2.95785	2.7141		2.09621	2.63127	2.43047
276	-0.391653	-0.235047	-0.139986		1.45801	1.51539	1.34137		1.33212	1.17563	1.46185		1.77573	2.01925	1.86901		2.35344	2.15428	1.98363		2.7509	2.75806	2.68818		3.30832	3.03464	3.22492		2.7298	2.69078	2.84657
275	-0.298033	-0.478755	-0.218291		1.55227	1.30717	1.43718		1.42437	1.70479	1.42542		2.2552	2.03225	2.00766		2.55211	2.62954	2.59997		3.01707	2.73916	3.07183		3.55884	3.34326	3.13743		3.0478	2.86551	2.74651
274	-0.294463	-0.278229	-0.195358		1.63623	1.50631	1.51571		1.88268	1.61074	1.72969		2.38439	2.18182	2.16346		2.73975	2.70449	2.75586		3.53565	2.96112	3.26953		3.83885	3.62893	3.45474		3.41468	3.26568	3.35561
273	-0.340746	-0.33254	-0.151366		1.72128	1.56409	1.63918		1.78551	1.91614	1.86767		2.56392	2.20754	2.19962		2.96517	2.91223	2.80019		3.57287	3.45245	3.29168		3.8447	4.089	3.92284		3.57786	3.57269	3.6418
272	-0.235679	-0.144254	-0.162867		1.66086	1.69566	1.62506		2.1007	1.85457	1.89528		2.95203	2.37134	2.27624		3.39613	3.40609	3.21982		3.97388	3.7991	3.96369		4.18426	4.17535	4.09329		3.8823	3.99221	4.02623
271	-0.339807	0.0375156	-0.0696808		1.92357	1.76747	1.79526		2.10516	2.05789	2.11209		2.89423	3.0141	2.9691		3.24293	3.67866	3.37922		4.03747	3.96886	3.89284		4.5769	4.59383	4.41787		4.28726	3.90989	4.01302
270	-0.253859	-0.0986023	-0.153796		2.08944	1.966	1.99967		2.23309	2.11925	2.32958		3.30537	3.0458	2.96294		3.71338	3.57642	3.67316		4.5678	4.19275	3.95012		4.74878	4.58224	4.60925		4.48329	4.73425	4.41911
269	-0.0654469	-0.133736	-0.32409		2.26218	1.80752	2.22796		2.47464	2.26438	2.43661		2.97936	3.26623	3.04927		3.87569	3.58982	3.86326		4.45325	4.28993	4.64658		5.13379	4.78709	4.68163		4.72175	5.02672	4.70173
268	-0.120982	-0.353676	-0.299164		2.20149	2.4879	2.16206		2.69763	2.62737	2.50129		3.51955	3.63292	3.10875		4.36202	4.07037	3.92075		4.74762	4.97757	4.51546		5.1855	5.52847	5.25813		5.03451	4.97076	5.16879
267	-0.414133	0.0864114	-0.000886258		2.54916	2.32067	2.1887		2.71034	2.53805	2.74594		3.79255	3.71358	3.72572		4.47571	4.05351	3.97424		5.22536	5.03832	5.11556		5.42379	5.40018	5.26607		5.16821	5.2767	5.39889
266	-0.280438	-0.158212	-0.252893		2.73699	2.26488	2.45336		2.8277	2.81099	2.97707		3.95652	3.49146	3.64059		4.89848	4.493	4.76083		5.51996	5.295	5.13112		5.71036	5.79627	5.66809		5.40272	5.7494	5.68208
265	-0.384477	-0.186516	-0.280028		2.44493	2.32829	2.35338		3.33952	2.79837	3.06427		4.11372	3.80101	3.7251		5.11335	4.88111	4.44865		5.66124	5.50373	5.1		6.1533	5.79353	5.49291		6.06683	5.67259	5.79711
264	0.0505142	-0.0857649	-0.163325		2.80638	2.74278	2.5575		3.17472	3.19702	2.75341		4.14958	4.14324	4.1788		5.26219	4.78047	4.51373		5.99607	5.67939	5.29764		6.07051	6.2166	5.90063		6.10896	6.06666	6.33584
263	-0.223535	-0.37169	0.0183507		2.47413	2.26944	2.69472		3.07137	2.95057	3.00242		4.19313	4.20823	4.11149		5.43222	5.06327	4.97067		5.92071	5.67364	5.72909		6.42271	6.26221	5.97983		6.45477	6.52149	6.26168
262	-0.0379176	-0.0316984	0.0069576		2.85418	2.66422	2.43478		3.3679	3.31689	2.93944		4.24033	4.26476	4.27875		5.59415	5.16181	5.20572		6.13052	6.39513	5.96224		6.64621	6.48042	6.4173		6.61387	7.02146	6.5125
261	0.0713558	-0.205527	-0.0847231		2.68212	2.77517	2.85602		3.3303	3.03067	3.0952		4.4477	4.46154	4.18223		5.4056	5.42782	5.32941		6.38294	6.07555	5.83993		6.5104	6.55515	6.38107		6.5768	7.0943	6.79072
260	-0.286838	-0.147739	0.0791346		2.72897	2.67021	2.62058		2.86699	3.02967	3.14645		4.40824	4.30527	4.16488		5.52331	5.25056	5.32142		6.30884	6.24012	5.9631		6.59064	6.3508	6.37096		6.80081	6.65684	6.89108
259	-0.403627	0.0575626	-0.0759706		2.77223	2.89017	2.64633		2.98549	3.10206	2.98186		4.32071	4.25912	4.19614		5.48155	5.17331	5.06388		6.37527	5.83192	5.92643		6.4901	6.6678	5.87777		6.87435	6.57399	6.73584
258	-0.0897169	-0.113624	0.0313852		2.34433	2.28429	2.35166		3.10432	2.9435	3.04953		4.5299	4.10141	4.18947		5.39315	4.90044	4.78198		6.07525	5.82167	5.77625		6.46581	6.21412	6.27834		6.57538	6.66642	6.78584
257	-0.334425	-0.36131	-0.153704		2.61681	2.26528	2.1526		2.88333	2.62983	2.82575		4.02821	3.95258	4.09413		5.3496	4.55837	4.81153		5.98895	6.00177	5.64644		6.1203	6.0884	5.6963		6.17614	6.41477	5.9869
256	-0.309718	0.0775481	-0.15434		2.274	2.0981	2.37457		2.92363	2.477	2.49748		3.69323	3.52647	3.67941		5.01868	4.807	4.66162		5.6832	5.6901	5.7978		5.98045	5.67613	5.54424		6.29908	5.86847	6.01433
255	-0.0150947	-0.217366	-0.240571		2.15772	1.73471	1.6577		2.39416	2.29415	2.32531		3.723	3.13906	3.35069		4.3323	4.36646	4.46443		5.49471	4.93093	5.13389		5.38405	5.51979	5.29216		5.84893	5.7983	5.81136
254	-0.14827	0.0233912	-0.198484		1.94184	1.70472	1.56159		2.02943	1.82779	1.98945		3.36438	3.27836	2.7951		4.06746	4.00869	3.76876		4.61426	4.89077	4.39969		5.07916	5.23541	5.0156		5.3816	4.94958	5.22988
253	-0.143087	0.025315	-0.102218		1.33645	1.48127	1.55496		1.73562	1.69588	1.54836		2.87967	2.68853	2.51507		3.70984	3.43129	3.26321		4.54821	4.02776	3.96167		4.78859	4.50763	4.22233		4.91419	4.8904	4.62932
252	-0.146958	0.0500114	-0.0562543		1.19943	0.807859	1.23841		1.59455	1.56005	1.34162		2.66828	2.14067	2.36507		3.31649	2.93481	2.8398		3.98632	3.70893	3.78949		4.328	3.93469	3.77858		4.32666	4.47495	4.17613
251	-0.175117	-0.137586	-0.0712967		0.76175	0.980253	0.880395		1.30982	1.04323	0.709791		2.10263	2.00444	1.85707		2.75947	2.87785	2.37499		3.44463	3.13404	3.07227		3.34484	3.33154	3.30878		3.67586	3.78291	3.69033
250	-0.160614	0.186707	-0.0725384		0.710159	0.560634	0.548276		1.00292	0.465701	0.751764		1.57742	1.50001	1.33061		2.45849	2.07179	1.55287		2.77243	2.47056	2.49648		2.9163	2.68852	2.54195		2.9744	3.10536	2.92313
249	0.0802158	-0.105448	-0.0242587		0.294573	0.205791	0.048618		0.307394	0.223459	0.203424		0.991485	0.759204	1.22111		1.24899	1.46794	1.52394		1.94519	1.87386	1.76343		1.89457	2.31004	1.78637		2.58465	2.35802	2.13417
248	0.028378	-0.171398	0.0324378		0.0906416	-0.246384	-0.246565		-0.0306556	-0.0768554	0.048159		0.508365	0.536534	0.716758		1.09894	0.781745	0.90163		1.52281	1.17391	1.5653		1.36998	1.26656	1.43254		1.45597	1.64564	1.55758
247	-0.114277	0.064326	-0.179566		-0.350471	-0.515279	-0.510719		-0.530046	-0.479644	-0.609557		-0.412296	-0.19668	0.260132		0.491999	0.21632	0.248925		0.806095	1.00523	0.662885		1.04168	0.766648	0.840122		1.02321	1.31	0.858544
246	-0.126106	0.172935	-0.119471		-0.496145	-0.600216	-0.532317		-0.73578	-0.899715	-0.643286		-0.251259	-0.236682	-0.110779		-0.141277	-0.0371075	0.192864		0.16649	0.126448	0.267771		0.198481	-0.19389	-0.0820735		0.523485	0.166947	0.275807
245	0.0303179	-0.078255	-0.0287512		-0.959962	-1.13663	-0.8293		-0.704312	-1.01084	-1.00225		-0.503386	-0.479728	-0.613695		-0.398665	-0.683986	-0.380013		-0.351213	-0.463307	-0.0712652		-0.393992	-0.186197	0.0762789		-0.110433	-0.235909	-0.0364122
244	-0.170304	-0.157198	0.105934		-1.20217	-1.22282	-0.995373		-0.94833	-1.35766	-1.4903		-0.946709	-1.23169	-0.935115		-1.02452	-0.833899	-0.748822		-0.712213	-0.442511	-0.619748		-0.936535	-1.17279	-0.923405		-0.339769	-0.285505	-0.607286
243	-0.0222241	-0.0769722	-0.0965974		-0.976022	-1.17937	-1.03961		-1.29039	-1.31566	-1.42609		-1.11282	-1.1404	-1.15449		-1.09095	-1.03783	-1.12274		-0.96894	-1.02882	-0.500309		-0.985885	-1.02573	-1.07909		-0.86878	-0.574982	-0.790563
242	-0.276309	-0.0717138	-0.15643		-1.08803	-0.999478	-1.14167		-1.44111	-1.33495	-1.42235		-1.16605	-1.17538	-1.04439		-1.56526	-1.48619	-1.16998		-1.30249	-1.02918	-0.911826		-1.09534	-1.47223	-1.09046		-1.05988	-1.1822	-1.12818
241	0.00580854	0.0986076	0.155007		-1.05374	-1.28902	-1.40088		-1.50375	-1.66898	-1.37565		-1.43897	-1.29015	-1.47764		-1.30564	-1.57241	-1.1055		-1.61545	-1.26457	-1.25911		-1.33046	-1.45786	-1.27002		-1.19933	-1.26918	-1.17266
240	0.161026	-0.0891332	-0.0781383		-1.16637	-1.48283	-1.15199		-1.52824	-1.72167	-1.66697		-1.51816	-1.17129	-1.08424		-1.24368	-1.27713	-1.34327		-1.33381	-1.51993	-1.31288		-1.63708	-1.59836	-1.62934		-1.26947	-1.1875	-1.24879
239	-0.18104	-0.1514	0.0254685		-0.880628	-1.40259	-1.29318		-1.32536	-1.50456	-1.39501		-1.38227	-1.6346	-1.11783		-1.57419	-1.39398	-1.34445		-1.50876	-1.62898	-1.18922		-1.6962	-1.67471	-1.55587		-1.45511	-1.69004	-1.26171
238	-0.120043	0.0304107	-0.0830921		-1.19209	-1.255	-1.30963		-1.38574	-1.44335	-1.46647		-1.37456	-1.47645	-1.30778		-1.45483	-1.56876	-1.35445		-1.37746	-1.20416	-1.47765		-1.95931	-1.45232	-1.37948		-1.48535	-1.55651	-1.21059
237	-0.105111	-0.0138552	0.221357		-0.987498	-1.16968	-1.28731		-1.32113	-1.37432	-1.35346		-1.38153	-1.41396	-1.1287		-1.45716	-1.49064	-1.30501		-1.50849	-1.3864	-1.25639		-1.7646	-1.46294	-1.35967		-1.54781	-1.37453	-1.04569
236	-0.202979	-0.0960417	-0.110936		-0.871625	-1.16296	-1.09569		-1.31129	-1.40403	-1.09322		-1.32644	-1.15147	-0.96724		-1.48924	-1.30557	-1.39123		-1.40385	-1.29607	-0.913043		-1.84557	-1.6152	-1.5562		-1.23569	-1.31059	-1.32201
235	-0.000771169	-0.0914264	-0.102107		-1.12302	-0.90552	-0.957258		-1.25711	-1.05762	-1.34309		-1.11965	-1.09978	-1.20752		-1.14534	-1.29593	-1.03029		-1.40587	-1.20387	-0.961178		-1.35461	-1.45726	-1.13985		-1.5313	-1.23343	-1.25297
234	0.0286886	-0.129659	0.119659		-0.979296	-1.06471	-0.700374		-0.902568	-1.01708	-1.36911		-1.16819	-0.911293	-0.927604		-1.1651	-1.12219	-0.794741		-1.2138	-1.11567	-0.748956		-1.47726	-1.34773	-1.13759		-1.36981	-1.21617	-1.12473
233	-0.039349	0.193787	0.226832		-0.641003	-0.648035	-0.86657		-0.820493	-0.883617	-1.01054		-0.802857	-0.687636	-0.735352		-1.32959	-1.00497	-0.988038		-0.970543	-0.975967	-0.725371		-1.17973	-1.20141	-1.05753		-1.13094	-0.833954	-1.16212
232	-0.0629776	-0.112543	-0.0283539		-0.727848	-0.409264	-0.625787		-0.829163	-0.69905	-0.783605		-0.583984	-0.73501	-0.359924		-0.854985	-1.06903	-0.656272		-1.02687	-0.796828	-0.981617		-0.975699	-1.19756	-1.04157		-0.814297	-0.729464	-0.912486
231	-0.09753	-0.205302	-0.0307607		-0.248077	-0.397083	-0.671404		-0.602727	-0.747996	-0.710914		-0.56127	-0.686821	-0.592664		-0.598503	-0.654048	-0.65445		-0.87255	-0.618356	-0.697774		-1.1436	-1.25197	-0.833209		-0.831471	-0.596192	-0.646012
230	0.038635	-0.0104938	0.22003		-0.346	-0.365766	-0.532604		-0.712905	-0.417572	-0.641172		-0.309519	-0.676144	-0.361929		-0.591274	-0.47123	-0.559816		-0.581651	-0.658131	-0.513012		-0.835052	-1.06578	-0.998251		-0.481627	-0.485078	-0.624049
229	-0.283816	-0.0729208	-0.102324		-0.28981	-0.22208	-0.412726		-0.509666	-0.496344	-0.445513		-0.541397	-0.314384	-0.548172		-1.03863	-0.734762	-0.263181		-0.34502	-0.509152	-0.353691		-0.785193	-0.641809	-0.777641		-0.659721	-0.488368	-0.694146
228	0.0613789	-0.0619094	-0.107797		-0.193114	-0.205526	-0.214623		-0.479038	-0.439081	-0.256763		-0.451559	-0.320145	-0.114169		-0.581234	-0.638713	-0.212661		-0.365963	-0.196097	-0.222725		-0.771382	-0.837049	-0.685321		-0.520938	-0.31354	-0.477843
227	-0.255365	-0.126812	-0.0151875		-0.147159	-0.065956	-0.163592		-0.372238	-0.467571	-0.329311		-0.444444	-0.270251	-0.222238		-0.437648	-0.462972	-0.602476		0.0723806	-0.083993	-0.0960603		-0.4946	-0.469131	-0.442703		-0.67174	-0.445303	-0.15612
226	-0.08911	-0.143404	0.0152225		0.182191	-0.139393	-0.152253		-0.266803	-0.346806	-0.112812		-0.235491	0.0219933	0.0414201		-0.353329	-0.0949246	-0.235005		-0.408724	0.0263142	-0.271695		-0.349866	-0.398555	-0.636728		-0.546327	-0.101622	-0.290809
225	-0.32344	0.0204381	-0.0839394		-0.0210522	0.194931	0.170374		-0.0952812	0.0863981	-0.0593804		-0.118156	0.243165	0.0158045		-0.325583	-0.401913	-0.0604904		-0.189264	-0.283323	0.349626		-0.580714	-0.436345	-0.313249		0.170456	-0.0336942	-0.152076
224	-0.0481465	-0.268251	-0.125156		0.282271	0.196927	0.354747		0.0262779	-0.0209155	0.0375195		-0.182519	0.0844787	-0.0390496		-0.264906	-0.113124	-0.0974073		-0.0134424	0.213167	0.052941		-0.381452	-0.18279	-0.426135		-0.317943	-0.0791909	-0.281395
223	-0.183572	0.00238092	-0.15611		0.442244	0.466791	0.38142		0.295853	-0.050749	-0.0778151		0.240217	0.252184	0.211214		-0.114091	0.0120437	0.0901768		-0.0976233	0.181131	0.148159		0.347478	-0.579497	-0.140944		-0.183426	0.453675	0.0901235
222	-0.161801	0.0722052	-0.112566		0.449312	0.641016	0.61157		0.198426	0.168107	-0.0490584		0.22153	0.150245	0.265598		-0.163688	-0.205142	-0.660016		-0.228657	0.334292	0.394358		-0.234489	-0.41174	-0.130592		-0.190998	-0.204699	0.0957766
221	-0.0946397	-0.150758	-0.193781		0.710188	0.761862	0.571095		0.235723	0.336345	0.462052		0.375097	0.548277	0.376515		-0.158146	-0.253726	-0.287647		-0.433001	0.74131	0.385465		-1.06961	-0.599466	-0.410524		0.35671	0.551733	0.792752
220	-0.115561	-0.0701701	-0.104773		0.619345	0.847527	0.979885		0.592516	0.534139	0.422075		0.0939279	0.476492	0.27553		-0.288169	-0.629207	-0.146846		0.0655927	-0.533852	-0.229993		-0.254087	-0.713827	-0.384046		-0.505341	0.258895	0.594047

## Sheet: Fig. 3c
Fig. 3c CD spectra of G4 KIT1 upon 525 nm light deactivation of 9.
	CD buffer (10 mM Tris HCl, pH 7.4, 100 mM LiCl) absorbance				G4 KIT1 (10 μM) alone				9 : G4 KIT1 (10 μM) = 0.5 : 1 (525 nm)				9 : G4 KIT1 (10 μM) = 1 : 1 (525 nm)				9 : G4 KIT1 (10 μM) = 1.5 : 1 (525 nm)				9 : G4 KIT1 (10 μM) = 2 : 1 (525 nm)				9 : G4 KIT1 (10 μM) = 2.5 : 1 (525 nm)				9 : G4 KIT1 (10 μM) = 3 : 1 (525 nm)
Wavelength (nm)	Molar ellipticity θ (× 105 deg cm2 dmol-1)				Molar ellipticity θ (× 105 deg cm2 dmol-1)				Molar ellipticity θ (× 105 deg cm2 dmol-1)				Molar ellipticity θ (× 105 deg cm2 dmol-1)				Molar ellipticity θ (× 105 deg cm2 dmol-1)				Molar ellipticity θ (× 105 deg cm2 dmol-1)				Molar ellipticity θ (× 105 deg cm2 dmol-1)				Molar ellipticity θ (× 105 deg cm2 dmol-1)
	scan 1	scan 2	scan 3		scan 1	scan 2	scan 3		scan 1	scan 2	scan 3		scan 1	scan 2	scan 3		scan 1	scan 2	scan 3		scan 1	scan 2	scan 3		scan 1	scan 2	scan 3		scan 1	scan 2	scan 3
330	-0.0856163	-0.0294033	-0.00476535		0.0953883	0.0840545	0.0103859		0.0841795	0.0706488	0.183504		0.121021	0.137599	0.149682		0.475756	0.326026	0.469862		0.42752	0.518498	0.389455		0.458299	0.38317	0.56471		0.623992	0.696456	0.665898
329	-0.086188	-0.00652601	-0.0547675		0.0071505	-0.0641941	-0.0260719		0.10369	0.21366	0.0172547		0.223889	0.250852	0.154781		0.57674	0.359194	0.392385		0.420359	0.3376	0.496357		0.41558	0.361076	0.400025		0.643672	0.675897	0.619339
328	-0.226863	-0.0120816	-0.196272		0.0179296	0.0342965	0.0744949		0.235681	0.0600147	0.0309581		0.168171	0.086808	0.328241		0.54975	0.519725	0.553256		0.429668	0.482669	0.438326		0.499755	0.418771	0.600463		0.658469	0.568387	0.607961
327	-0.140209	0.227252	0.0984403		-0.0248396	-0.0061739	0.00205061		0.153041	-0.0749331	0.0230467		0.144225	0.319408	0.24439		0.554742	0.522478	0.522925		0.492127	0.283138	0.332565		0.387327	0.634721	0.466743		0.609754	0.587042	0.394071
326	-0.132373	-0.0717344	-0.0762288		0.11028	0.0326082	0.0163407		-0.104825	0.0632671	-0.0219997		0.181826	0.178243	0.153658		0.520287	0.412197	0.655666		0.524608	0.335849	0.457537		0.51124	0.351503	0.485979		0.659843	0.47881	0.659833
325	-0.179694	-0.0625996	0.034648		-0.0583976	-0.0237668	-0.0583961		-0.043091	0.00125504	0.232579		0.275076	0.154869	0.335151		0.59181	0.631411	0.503811		0.382207	0.477582	0.680802		0.585197	0.629356	0.451483		0.831402	0.550062	0.500251
324	-0.0929428	0.0485492	-0.0613013		0.0305344	0.0518307	0.0428716		0.0410814	0.154911	0.226096		0.252963	0.338297	0.117194		0.539687	0.477171	0.586615		0.366776	0.503422	0.404368		0.470165	0.5516	0.48235		0.59029	0.630935	0.46947
323	-0.114963	-0.256053	0.131979		0.16931	0.136352	-0.0772801		-0.027795	0.171	0.000639624		0.344311	0.37243	0.255602		0.568813	0.70177	0.600724		0.389986	0.47115	0.41006		0.628335	0.431731	0.435042		0.648018	0.707486	0.541968
322	-0.232041	-0.0459417	-0.0930209		0.22132	-0.0261516	0.0533391		0.211858	0.0737881	-0.0657915		0.170204	0.342345	0.242454		0.43315	0.585369	0.438722		0.426594	0.480153	0.436826		0.415977	0.596837	0.426166		0.746005	0.430614	0.697784
321	0.0406236	-0.0186124	-0.0508953		0.128656	0.102526	0.185985		0.00130338	-0.00140178	0.085757		0.297313	0.36792	0.185067		0.551817	0.542317	0.542112		0.613076	0.361489	0.624023		0.536478	0.624676	0.468226		0.69991	0.476531	0.613572
320	-0.131632	-0.0060614	-0.0557616		0.174673	-0.026204	-0.0231194		-0.0509901	0.010908	0.106805		0.264683	0.219763	0.368514		0.432075	0.49929	0.463244		0.557319	0.41156	0.457091		0.485643	0.562037	0.446174		0.580603	0.800059	0.493386
319	-0.0169974	-0.153491	-0.0415892		0.0617705	0.0489572	0.0640426		0.120956	0.145218	-0.0940887		0.236211	0.199121	0.3415		0.713854	0.471506	0.459247		0.473799	0.556935	0.352578		0.471343	0.668987	0.426016		0.733898	0.790119	0.63393
318	-0.127223	-0.0775196	0.0367885		0.103504	-0.0207785	0.0726959		-0.0125531	0.106387	0.113809		0.4892	0.23361	0.138409		0.65191	0.498206	0.678711		0.575926	0.385803	0.552987		0.560978	0.501804	0.489		0.74371	0.606303	0.655234
317	-0.0163941	-0.0795916	-0.237714		0.0544849	0.100702	-0.0692123		0.150328	-0.0598638	-0.0116823		0.171407	0.224848	0.467988		0.613755	0.346641	0.568931		0.487005	0.545295	0.333274		0.616188	0.516707	0.561589		0.625361	0.592786	0.521005
316	-0.0874595	-0.0303025	0.0512275		0.121251	0.142381	0.183242		0.0553929	0.0230341	0.0368501		0.229543	0.15504	0.295713		0.49353	0.637793	0.658081		0.54557	0.353981	0.59948		0.623558	0.550349	0.525778		0.604358	0.569979	0.383266
315	-0.0701525	-0.016404	0.0356331		0.244365	0.0812855	0.0758892		0.00554712	0.12561	0.0648553		0.309728	0.374354	0.49616		0.452109	0.377572	0.621416		0.60008	0.451685	0.644805		0.487833	0.42566	0.375761		0.502724	0.812512	0.671581
314	-0.115642	-0.178445	0.0991093		0.223001	0.362483	0.222743		0.0230253	0.0349331	0.107179		0.264799	0.328013	0.478858		0.640832	0.507228	0.624177		0.516774	0.410545	0.551348		0.397747	0.392484	0.482514		0.702199	0.4482	0.476158
313	0.164678	-0.0647759	0.00467647		0.252364	0.207345	0.18331		0.182437	-0.0775788	0.108352		0.261424	0.502115	0.289192		0.566277	0.600561	0.593857		0.442034	0.45374	0.35703		0.544552	0.4649	0.614704		0.670284	0.705103	0.564106
312	-0.213696	0.0651807	0.0610822		0.304844	0.0833793	0.0650771		0.194431	0.0538308	-0.0157279		0.245524	0.126644	0.414182		0.724779	0.466781	0.44757		0.601675	0.36338	0.427748		0.685953	0.725458	0.373204		0.754568	0.630738	0.501051
311	-0.222268	-0.00778744	-0.0951758		0.288008	0.147012	0.208578		0.218172	0.147424	0.270025		0.437012	0.227935	0.336279		0.640836	0.506916	0.493607		0.573766	0.345	0.425895		0.540357	0.614682	0.539028		0.668291	0.609292	0.568533
310	-0.0631034	-0.0114318	-0.183987		-0.0164872	0.302441	0.0945146		0.153108	-0.0241939	0.118063		0.273929	0.299771	0.295753		0.617163	0.563596	0.721136		0.66997	0.407998	0.525831		0.429204	0.596259	0.601481		0.788575	0.610757	0.657406
309	-0.163105	-0.157155	-0.0588814		0.180239	0.295302	0.212781		0.203542	0.159806	0.00421481		0.308766	0.325537	0.372016		0.67378	0.661336	0.568964		0.754018	0.397448	0.513192		0.472387	0.705461	0.582516		0.738508	0.963	0.70252
308	-0.270499	0.0334121	-0.0128657		-0.0677182	0.0251623	-0.0531905		0.138756	0.0818215	0.184172		0.386285	0.427484	0.349713		0.577615	0.560827	0.625391		0.597884	0.574648	0.659272		0.803584	0.608892	0.641069		0.896023	0.723046	0.750044
307	-0.168082	-0.0667768	-0.0428223		0.292747	0.251295	0.125494		0.13271	0.0963035	0.138453		0.408559	0.525577	0.454378		0.472688	0.745241	0.383821		0.599636	0.649042	0.516063		0.603056	0.624201	0.515102		0.65543	0.621701	0.562478
306	-0.0679142	-0.0604173	0.161514		0.0781382	0.249141	0.194501		0.186553	0.103107	0.188646		0.25503	0.509168	0.21502		0.596974	0.646605	0.500102		0.673532	0.392198	0.811759		0.543019	0.570902	0.657938		0.83541	0.570491	0.758299
305	-0.241248	-0.0446874	-0.0148124		0.259883	0.113524	0.368924		0.202687	0.220412	0.237223		0.467989	0.298352	0.411919		0.584182	0.656198	0.52089		0.645699	0.489402	0.651233		0.543419	0.612883	0.791133		0.724761	0.650514	0.720102
304	-0.245779	-0.0581419	-0.118124		0.437355	0.148524	0.416924		0.203674	0.247812	0.178532		0.308985	0.515238	0.45145		0.766214	0.644133	0.606661		0.667771	0.465693	0.53558		0.626907	0.694724	0.605243		0.646854	0.733991	0.580215
303	-0.365556	-0.150787	-0.0488012		0.18892	0.147712	0.303237		0.214078	0.19305	0.254345		0.417182	0.394786	0.372521		0.611138	0.687429	0.569632		0.657665	0.581074	0.615153		0.596529	0.725348	0.692143		0.715351	0.785658	0.824284
302	-0.193803	-0.175718	0.0983054		0.377162	0.12445	0.229276		0.214139	0.154482	0.350655		0.590672	0.372588	0.542873		0.670682	0.618046	0.67177		0.719527	0.660995	0.500009		0.685179	0.504256	0.535327		0.828059	0.744241	0.615002
301	-0.0646693	-0.147235	-0.269933		0.367989	0.289982	0.6254		0.221801	0.190905	0.0637825		0.234981	0.417032	0.498693		0.646483	0.59788	0.836951		0.663177	0.816245	0.391495		0.885664	0.700852	0.621912		0.675942	0.731124	0.664071
300	-0.263034	-0.037627	-0.00735472		0.227624	0.236615	0.599099		0.373934	0.386961	0.0807011		0.679719	0.514449	0.567993		0.91705	0.654523	0.725581		0.61465	0.551795	0.613872		0.74476	0.713749	0.544899		0.863377	0.685306	0.823353
299	-0.0312912	-0.104795	-0.0461632		0.410161	0.306498	0.340332		0.305551	0.323535	0.153478		0.483418	0.523349	0.547699		0.584602	0.888826	0.426002		0.774083	0.604935	0.330344		0.611948	0.746091	0.702899		0.915023	0.831548	0.747393
298	-0.0202356	-0.0775221	-0.187006		0.349719	0.328845	0.295379		0.266086	0.354239	0.433099		0.454245	0.427685	0.525967		0.809529	0.539803	0.630787		0.775457	0.51951	0.65356		0.872561	0.782207	0.48099		1.01369	0.778827	0.675375
297	-0.0454197	-0.0664787	-0.138064		0.595542	0.355212	0.362016		0.327669	0.164364	0.175756		0.68225	0.542825	0.505198		0.962637	0.635649	0.799062		0.8209	0.55789	0.761329		0.803751	0.841287	0.743854		0.865215	0.750932	0.849694
296	-0.222206	-0.0197449	0.0808992		0.366917	0.5147	0.486256		0.462451	0.444243	0.4253		0.531116	0.471798	0.659356		0.699727	0.67888	0.451979		0.808136	0.720865	0.604559		0.858908	0.758219	0.696079		0.666409	0.998504	0.799035
295	-0.0498268	-0.189303	-0.169756		0.710742	0.348761	0.484174		0.275126	0.425966	0.240164		0.451695	0.70099	0.787077		0.886631	0.75493	0.497229		0.739098	0.660283	0.771138		0.897245	0.939764	0.903886		0.995929	0.845918	0.850944
294	-0.131756	-0.0213671	-0.17176		0.690119	0.320583	0.299678		0.330467	0.427547	0.346869		0.863348	0.884745	0.644494		0.679223	0.658005	0.820168		0.686262	0.888521	0.768237		1.01431	0.661964	0.598376		0.937818	0.726494	0.764296
293	-0.0863653	-0.111147	0.010922		0.489578	0.575378	0.59454		0.474261	0.251057	0.322156		0.563644	0.680006	0.649211		0.797899	0.833282	0.639345		0.58643	0.807813	0.454508		0.985039	0.667446	0.783413		0.838204	0.678514	0.596612
292	-0.348681	-0.308964	0.0747705		0.597053	0.52716	0.42687		0.417508	0.318179	0.400201		0.499614	0.627435	0.595674		0.996403	0.895794	0.774069		0.770792	0.707159	0.679421		1.0032	0.948442	0.899906		0.963914	0.626943	0.694163
291	-0.156098	-0.190096	-0.0341709		0.649825	0.514406	0.372411		0.157826	0.501528	0.557059		0.576477	0.678768	0.690445		0.979431	0.950625	0.70855		1.04231	0.749201	0.50437		0.866763	0.916977	1.07876		0.866948	0.85568	0.803249
290	-0.200384	-0.284264	-0.0991731		0.486086	0.629938	0.300212		0.505707	0.577967	0.49329		0.678502	0.562295	0.922846		0.834216	0.729811	0.598794		0.795399	0.74341	0.853998		1.08304	0.677833	0.867395		0.922211	0.828421	0.789017
289	-0.130325	-0.16999	0.0804223		0.624143	0.591983	0.368887		0.471942	0.229548	0.301647		0.790568	0.741923	0.565205		0.946465	1.12175	0.870696		0.892696	0.801998	0.778545		1.1044	0.905116	0.954329		1.23413	0.94697	0.768044
288	-0.296473	-0.063028	-0.0924886		0.660946	0.374896	0.711686		0.479745	0.342141	0.42903		0.792274	0.783807	0.73591		0.994565	0.803973	0.858237		1.11271	0.903977	0.863932		1.18771	1.14436	1.126		0.96141	0.839599	0.813885
287	-0.240785	-0.118837	-0.160798		0.561469	0.711821	0.6617		0.43689	0.565646	0.508649		0.753295	0.899963	0.649361		1.05747	0.780885	0.996706		0.882731	0.953778	0.998546		1.2249	1.23784	1.20903		1.01667	1.12369	1.37937
286	-0.267627	-0.302749	-0.195317		0.578432	0.483951	0.590605		0.534907	0.49155	0.705663		0.626403	0.902744	0.892161		0.857972	1.13089	1.02627		1.24905	1.19299	1.00835		1.26689	1.17624	1.28829		1.29599	1.14764	1.08944
285	-0.126864	-0.130292	-0.0535409		0.807305	0.5453	0.666212		0.556768	0.750158	0.412862		0.927015	0.855762	0.904839		1.12117	0.961341	1.14055		1.27147	1.18137	1.22639		1.49888	1.22579	1.27212		1.39556	1.07721	1.22862
284	-0.10367	-0.147787	-0.0616611		0.780479	0.833325	0.678456		0.704832	0.564463	0.438695		0.995514	0.924301	0.997278		1.36738	1.12735	1.09599		1.38012	1.37041	1.16098		1.40626	1.58628	1.66133		1.35739	1.2759	1.43135
283	-0.268352	-0.253208	-0.117466		1.04883	0.868344	0.832966		0.828397	0.786072	0.777201		1.19633	1.04845	1.14872		1.20773	1.14388	1.16039		1.38434	1.23265	1.12427		1.80916	1.67698	1.84287		1.35476	1.20597	1.42767
282	-0.255131	-0.283287	-0.0981794		1.13918	1.13103	0.894029		0.807472	1.0126	0.855688		1.0988	1.00768	1.26969		1.38418	1.41444	1.20719		1.59572	1.41953	1.48629		1.61296	1.65643	1.6978		1.71577	1.56361	1.39468
281	-0.287073	-0.254062	-0.166733		1.05485	0.768177	1.13833		0.775023	0.944816	0.935854		1.28702	0.973173	1.30909		1.56658	1.38172	1.40734		1.76762	1.42086	1.55683		2.09533	1.97535	1.89936		1.7126	1.35729	1.94313
280	-0.429143	-0.184264	-0.0259962		1.25119	1.36481	0.775387		0.851817	1.02169	0.921067		1.57651	1.26197	1.61447		1.45341	1.72708	1.43688		1.67047	1.74041	1.65352		2.10906	2.28542	2.42		1.71609	1.80672	2.00305
279	-0.222512	-0.0977713	-0.19242		1.19314	1.16881	1.55674		0.961713	1.12385	1.01672		1.44035	1.64433	1.56281		1.92089	1.6723	1.57618		1.84397	1.80777	1.94747		2.24275	2.07171	2.56838		2.02602	2.04922	2.01228
278	-0.274751	-0.304212	-0.116964		1.17241	1.14454	1.25918		1.00621	1.01144	1.12477		1.35355	1.61288	1.57176		1.91952	1.89331	1.83309		2.00208	1.78089	1.87562		2.44953	2.22009	2.69446		2.0022	1.9916	1.94695
277	-0.142701	-0.0449237	-0.0685025		1.07516	1.47886	1.34336		1.29456	1.30489	1.32061		1.65328	1.74883	1.7107		2.05143	1.91823	1.76203		1.77434	1.83247	2.25896		2.43418	2.41894	2.71004		2.39504	2.31864	2.25939
276	-0.391653	-0.235047	-0.139986		1.45801	1.51539	1.34137		1.31723	1.34859	1.24335		1.57326	1.49334	1.96086		2.18702	1.76583	1.96226		1.96533	1.95773	2.07577		2.72994	2.80003	2.75389		2.45701	2.30138	2.26057
275	-0.298033	-0.478755	-0.218291		1.55227	1.30717	1.43718		1.48339	1.39847	1.45511		1.80698	2.03285	1.85421		2.13435	2.18643	1.99401		2.11923	2.1071	1.98851		2.84997	2.88902	2.98272		2.45099	2.32355	2.3098
274	-0.294463	-0.278229	-0.195358		1.63623	1.50631	1.51571		1.49505	1.41621	1.46956		1.76158	2.21284	2.08004		2.19048	2.37626	2.27012		2.51286	2.51337	2.24972		2.9875	2.83334	3.04857		2.4969	2.77783	2.53379
273	-0.340746	-0.33254	-0.151366		1.72128	1.56409	1.63918		1.82218	1.81116	1.79463		2.09337	1.92736	2.26728		2.50764	2.30367	2.38843		2.40134	2.45902	2.73342		2.97268	3.28168	2.98301		2.81985	2.49419	2.79305
272	-0.235679	-0.144254	-0.162867		1.66086	1.69566	1.62506		1.84477	1.80931	1.80557		2.02969	2.06766	2.43269		2.46568	2.67341	2.60642		2.92916	2.58335	2.97817		3.13738	3.34601	3.27667		3.14086	2.92451	2.88989
271	-0.339807	0.0375156	-0.0696808		1.92357	1.76747	1.79526		1.8748	1.9139	1.77126		2.18865	2.43555	2.20039		2.81089	2.72539	2.81226		2.72601	2.80689	3.08741		3.26186	3.03685	3.32857		2.80569	3.17231	3.07166
270	-0.253859	-0.0986023	-0.153796		2.08944	1.966	1.99967		1.78177	2.0558	2.04102		2.39747	2.48823	2.68126		2.68847	3.06025	2.81015		2.97646	3.12104	3.11178		3.24938	3.46948	3.39549		3.00192	3.13808	3.43494
269	-0.0654469	-0.133736	-0.32409		2.26218	1.80752	2.22796		2.12451	2.23052	2.14796		2.37835	2.46964	2.67786		2.79145	3.10811	2.85254		3.02404	3.15157	3.34812		3.30385	3.5156	3.62401		2.78552	3.18997	3.18292
268	-0.120982	-0.353676	-0.299164		2.20149	2.4879	2.16206		2.35108	2.3823	2.46583		2.65717	2.72421	3.1425		3.05666	3.1863	2.98572		3.4681	3.28222	3.26218		3.59514	3.38794	3.5794		3.5526	3.32156	3.47658
267	-0.414133	0.0864114	-0.000886258		2.54916	2.32067	2.1887		2.31899	2.41411	2.28419		2.46595	2.81353	3.02733		3.08011	3.0141	3.28204		3.47357	3.05975	3.41545		3.47252	3.80251	3.76028		3.45329	3.89017	3.74502
266	-0.280438	-0.158212	-0.252893		2.73699	2.26488	2.45336		2.33349	2.42007	2.33972		2.78238	3.20352	2.88319		3.24883	3.28348	3.27761		3.47671	3.58306	3.52561		3.24726	3.90837	3.9138		3.74763	3.87599	3.88146
265	-0.384477	-0.186516	-0.280028		2.44493	2.32829	2.35338		2.69815	2.57753	2.64202		3.14587	2.84689	3.25266		3.02189	3.27372	3.42888		3.34022	3.55931	3.73923		3.8242	3.92692	3.90762		3.9366	3.69022	3.9373
264	0.0505142	-0.0857649	-0.163325		2.80638	2.74278	2.5575		2.64261	2.97332	2.72906		3.12788	3.16471	3.46727		3.54852	3.49428	3.44355		3.81792	3.48892	3.96432		3.70073	3.95936	3.86774		3.69421	3.8817	4.02693
263	-0.223535	-0.37169	0.0183507		2.47413	2.26944	2.69472		2.57298	2.88049	2.64094		3.06616	3.05757	3.6217		3.67334	3.36032	4.06147		3.90822	3.94242	3.84003		3.79281	3.99775	4.08426		3.88846	4.0118	4.27249
262	-0.0379176	-0.0316984	0.0069576		2.85418	2.66422	2.43478		2.84458	2.56886	2.74254		3.15365	3.45888	3.31467		3.72871	3.57584	3.67522		3.92762	3.94814	3.75638		3.67128	3.81206	4.08952		3.84606	3.9285	4.22633
261	0.0713558	-0.205527	-0.0847231		2.68212	2.77517	2.85602		2.74025	2.79626	2.88252		2.93089	3.32129	3.5273		3.59446	3.79523	3.72134		3.99157	3.78426	4.21482		3.6423	3.73951	4.2409		4.33282	4.26701	4.04551
260	-0.286838	-0.147739	0.0791346		2.72897	2.67021	2.62058		2.78416	2.77463	2.70052		3.30489	3.47252	3.4696		3.51741	3.97731	4.03791		3.91091	3.94895	3.97845		3.71131	3.77083	4.33126		3.7883	4.13946	4.14654
259	-0.403627	0.0575626	-0.0759706		2.77223	2.89017	2.64633		2.73861	2.83626	2.65872		3.1025	3.1897	3.15582		3.61381	3.84944	3.67024		3.78183	3.79016	3.83328		3.83145	3.96112	3.7414		3.73122	4.03478	4.30579
258	-0.0897169	-0.113624	0.0313852		2.34433	2.28429	2.35166		2.59459	2.80779	2.48311		2.88818	3.07222	3.44443		3.37509	3.43619	3.49369		3.24298	3.53887	3.65813		3.69925	3.67884	3.68513		3.89388	3.88319	3.91804
257	-0.334425	-0.36131	-0.153704		2.61681	2.26528	2.1526		2.44889	2.21526	2.47785		2.64852	3.08038	3.28496		2.90838	3.59936	3.31659		3.47494	3.48909	3.52155		3.28164	3.68725	3.66465		3.56045	3.65793	3.81379
256	-0.309718	0.0775481	-0.15434		2.274	2.0981	2.37457		2.23449	2.12925	2.21149		2.38628	2.9375	2.97376		2.96977	3.10308	3.02491		3.05419	3.24278	3.16293		3.0287	3.3031	3.55935		3.38062	3.5753	3.21247
255	-0.0150947	-0.217366	-0.240571		2.15772	1.73471	1.6577		1.84254	1.89666	1.82443		2.24452	2.52186	2.38583		2.55026	2.7554	2.66178		2.68472	2.90393	3.34163		2.8873	3.05322	3.0392		3.08053	3.42571	3.28962
254	-0.14827	0.0233912	-0.198484		1.94184	1.70472	1.56159		1.98496	1.60614	1.55192		2.27935	2.22506	2.05461		2.63879	2.64202	2.60868		2.47387	2.60255	3.01324		2.61639	2.84321	3.06291		2.87096	3.09838	2.99635
253	-0.143087	0.025315	-0.102218		1.33645	1.48127	1.55496		1.58704	1.45637	1.17267		1.6081	1.90998	1.74312		2.16955	2.40371	2.54349		2.04456	2.49998	2.54652		2.26319	2.38997	2.64012		2.17654	2.56818	2.58455
252	-0.146958	0.0500114	-0.0562543		1.19943	0.807859	1.23841		1.09412	0.991497	1.07469		1.50971	1.65806	1.64992		1.76908	2.12854	1.97048		1.85808	1.99564	1.97832		1.86504	2.40225	2.26752		2.37385	2.25914	2.61661
251	-0.175117	-0.137586	-0.0712967		0.76175	0.980253	0.880395		0.775065	1.02099	0.978141		1.18688	1.26554	1.15498		1.46273	1.55034	1.61111		1.79848	2.00027	1.80446		1.59711	1.53616	1.47298		1.8681	2.44699	1.85333
250	-0.160614	0.186707	-0.0725384		0.710159	0.560634	0.548276		0.414295	0.387361	0.483346		0.88692	0.904285	1.0601		1.22736	1.17531	1.01914		1.49884	1.37013	1.48831		1.14149	1.20326	1.49453		1.46967	1.55455	1.7134
249	0.0802158	-0.105448	-0.0242587		0.294573	0.205791	0.048618		0.145	0.193618	0.114321		0.443331	0.61368	0.482551		0.847934	0.911607	0.766723		1.0274	1.01904	1.10191		1.05482	0.857987	0.921027		1.21768	1.67514	1.32943
248	0.028378	-0.171398	0.0324378		0.0906416	-0.246384	-0.246565		-0.358695	-0.363524	-0.0567733		-0.297204	0.102285	0.0827687		0.493824	0.327968	0.494749		0.43363	0.634115	0.482584		0.845939	0.44524	1.12805		0.788512	0.723002	0.878526
247	-0.114277	0.064326	-0.179566		-0.350471	-0.515279	-0.510719		-0.438814	-0.453186	-0.859723		-0.292467	-0.172185	-0.0521981		0.0776886	0.174417	0.184669		0.270938	0.116122	0.333843		0.42061	0.367922	0.288918		0.622461	0.750973	0.591098
246	-0.126106	0.172935	-0.119471		-0.496145	-0.600216	-0.532317		-0.762824	-0.50674	-0.963264		-0.388655	-0.542042	-0.4029		-0.168942	-0.24339	-0.272409		0.0584619	0.0300637	0.194734		0.192538	0.0302968	0.135866		0.404173	0.21924	0.387855
245	0.0303179	-0.078255	-0.0287512		-0.959962	-1.13663	-0.8293		-0.866371	-0.886256	-0.996628		-0.746037	-0.667258	-0.218209		-0.362819	-0.532373	-0.423041		-0.256617	-0.0456439	-0.177667		-0.0177882	-0.196893	0.0498936		0.110734	0.00304666	0.279217
244	-0.170304	-0.157198	0.105934		-1.20217	-1.22282	-0.995373		-1.02608	-0.914768	-1.16344		-1.03607	-0.955831	-0.755089		-0.57018	-0.493337	-0.686787		-0.370698	-0.10047	-0.307473		-0.3804	-0.411764	-0.470545		0.031001	-0.111579	-0.10665
243	-0.0222241	-0.0769722	-0.0965974		-0.976022	-1.17937	-1.03961		-1.21453	-1.35237	-1.23091		-1.01655	-1.04565	-0.900447		-0.657044	-0.639214	-0.80974		-0.49414	-0.367864	-0.465319		-0.644822	-0.474624	-0.493998		-0.0849262	-0.19123	-0.41681
242	-0.276309	-0.0717138	-0.15643		-1.08803	-0.999478	-1.14167		-0.892829	-1.38439	-1.26283		-1.02683	-0.970542	-0.892476		-0.675279	-0.762295	-0.404192		-0.505503	-0.65204	-0.712906		-0.745196	-0.847138	-0.959235		-0.392209	-0.466597	-0.601655
241	0.00580854	0.0986076	0.155007		-1.05374	-1.28902	-1.40088		-1.34819	-1.4966	-1.19189		-1.2303	-1.12531	-1.14907		-0.817318	-0.621046	-0.841409		-0.701841	-0.658314	-0.691793		-0.778358	-0.611272	-0.612451		-0.402069	-0.207047	-0.588154
240	0.161026	-0.0891332	-0.0781383		-1.16637	-1.48283	-1.15199		-1.11114	-1.36061	-1.30844		-1.08396	-1.19986	-0.968518		-0.66301	-0.836409	-0.545283		-0.583038	-0.595093	-0.623299		-0.427957	-0.564478	-0.673854		-0.410038	-0.397015	-0.236953
239	-0.18104	-0.1514	0.0254685		-0.880628	-1.40259	-1.29318		-1.27332	-1.21217	-1.43716		-1.10747	-1.0079	-0.881835		-0.709684	-0.759556	-0.772862		-0.540466	-0.910995	-0.49809		-0.535625	-0.866738	-0.627865		-0.403985	-0.333869	-0.480613
238	-0.120043	0.0304107	-0.0830921		-1.19209	-1.255	-1.30963		-1.40576	-1.52212	-1.30395		-1.01582	-0.73717	-1.00471		-0.98909	-0.777458	-0.621486		-0.65296	-0.679272	-0.479001		-0.608196	-0.966974	-0.654516		-0.0801068	-0.645057	-0.497712
237	-0.105111	-0.0138552	0.221357		-0.987498	-1.16968	-1.28731		-1.37087	-1.07324	-1.24063		-0.915067	-0.811491	-0.859041		-0.700833	-0.728433	-0.816231		-0.641001	-0.519294	-0.654374		-0.599464	-0.623413	-0.695337		-0.0811547	-0.191452	-0.487931
236	-0.202979	-0.0960417	-0.110936		-0.871625	-1.16296	-1.09569		-0.936642	-1.09286	-1.06534		-0.770636	-1.08791	-0.73946		-0.633326	-0.52884	-0.514962		-0.0894645	-0.627402	-0.600063		-0.437261	-0.629579	-0.711809		-0.171771	-0.486723	0.0346218
235	-0.000771169	-0.0914264	-0.102107		-1.12302	-0.90552	-0.957258		-0.879083	-0.836854	-1.01113		-0.813887	-1.04928	-0.627903		-0.557219	-0.687828	-0.798283		-0.52447	-0.448564	-0.222526		-0.4732	-0.481089	-0.451601		-0.507138	-0.326683	-0.366733
234	0.0286886	-0.129659	0.119659		-0.979296	-1.06471	-0.700374		-0.668327	-1.02384	-0.71825		-0.627454	-0.546978	-0.559515		-0.428316	-0.615002	-0.688696		-0.166281	-0.195109	-0.299386		-0.327225	-0.323493	-0.546254		-0.102152	-0.117335	-0.363293
233	-0.039349	0.193787	0.226832		-0.641003	-0.648035	-0.86657		-0.811187	-0.764701	-0.806794		-0.587773	-0.388119	-0.445101		-0.273593	-0.226513	-0.590436		-0.310955	-0.108609	-0.274594		-0.107384	-0.364838	-0.314705		0.172393	-0.040874	-0.13712
232	-0.0629776	-0.112543	-0.0283539		-0.727848	-0.409264	-0.625787		-0.666557	-0.483413	-0.721618		-0.291076	-0.576819	-0.358791		-0.202202	-0.0699982	-0.11553		-0.203752	-0.22561	-0.0202708		0.023156	0.198956	0.133458		0.36066	0.175215	0.254244
231	-0.09753	-0.205302	-0.0307607		-0.248077	-0.397083	-0.671404		-0.626024	-0.633297	-0.658555		-0.119959	-0.231265	-0.427642		-0.14618	-0.21363	-0.0940979		0.0847858	-0.0075785	0.0152259		-0.0578467	0.180644	-0.0378076		0.305954	0.162977	0.482065
230	0.038635	-0.0104938	0.22003		-0.346	-0.365766	-0.532604		-0.424052	-0.556661	-0.590613		-0.208269	-0.158527	-0.0626255		-0.0177583	0.0157313	-0.143651		0.0636148	0.0887962	0.396261		0.127278	0.237606	0.451606		0.21054	0.473428	0.122429
229	-0.283816	-0.0729208	-0.102324		-0.28981	-0.22208	-0.412726		-0.576414	-0.315598	-0.302638		-0.0930344	-0.182519	-0.130531		-0.162523	0.119091	0.232337		0.561615	0.522205	0.317009		0.0604763	0.457466	0.0726581		0.391502	0.364658	0.326087
228	0.0613789	-0.0619094	-0.107797		-0.193114	-0.205526	-0.214623		-0.294633	-0.189696	-0.210702		0.0894098	0.191133	0.166495		0.200197	-0.185945	-0.104938		0.428778	0.429941	0.512078		0.340354	0.278134	0.429942		0.463826	0.683643	0.526484
227	-0.255365	-0.126812	-0.0151875		-0.147159	-0.065956	-0.163592		-0.104868	-0.196109	-0.0722428		-0.0279249	0.203386	-0.163333		0.128922	0.104768	0.253875		0.160479	0.78046	0.44316		0.240496	0.487432	0.156613		0.529504	0.480084	0.262863
226	-0.08911	-0.143404	0.0152225		0.182191	-0.139393	-0.152253		-0.067954	0.00182509	-0.0597445		0.411735	0.350734	0.297179		0.266591	0.273463	0.421665		0.369466	0.155263	0.796426		0.241336	0.38406	0.574414		0.724844	0.927321	0.472749
225	-0.32344	0.0204381	-0.0839394		-0.0210522	0.194931	0.170374		0.0964613	-0.0319968	0.187362		0.740274	0.275403	0.53185		0.378779	0.298957	0.701353		0.268433	0.460521	0.756393		0.391331	0.928092	0.74732		0.957457	0.798438	0.616857
224	-0.0481465	-0.268251	-0.125156		0.282271	0.196927	0.354747		0.169897	0.187324	0.151312		0.610239	0.504148	0.165262		0.572863	0.468203	0.615394		0.766603	0.618627	0.939116		0.570864	0.858722	0.359097		0.529444	1.534	0.85907
223	-0.183572	0.00238092	-0.15611		0.442244	0.466791	0.38142		0.312869	0.421035	-0.0608968		0.345898	0.436984	0.653013		0.426688	0.835414	0.6517		0.720078	0.764317	0.713611		0.5026	0.884291	0.582816		0.872805	1.36532	0.692036
222	-0.161801	0.0722052	-0.112566		0.449312	0.641016	0.61157		0.397654	0.450487	0.216174		0.897364	0.661746	0.759489		0.440653	0.705387	0.71428		0.836766	1.19615	1.03309		0.79686	0.804645	0.22429		0.568535	1.07081	0.850027
221	-0.0946397	-0.150758	-0.193781		0.710188	0.761862	0.571095		0.864635	0.348099	0.647437		0.144365	0.697744	0.156298		0.463851	0.414449	0.576051		0.619235	0.549265	0.429294		1.07243	1.28251	0.946645		0.823607	0.960284	0.952361
220	-0.115561	-0.0701701	-0.104773		0.619345	0.847527	0.979885		0.447457	0.60385	0.477281		0.756358	1.16234	0.929707		0.609538	0.807718	0.711905		0.988389	0.203046	0.808612		0.380835	0.631121	1.54225		1.15058	0.683294	1.07426

## Sheet: Fig. 3d
Fig. 3d CD spectra of G4 MYC in the presence of 9 in the dark.
	CD buffer (10 mM Tris HCl, pH 7.4, 100 mM LiCl) absorbance				G4 MYC (10 μM) alone				9 : G4 MYC (10 μM) = 0.5 : 1 (dark)				9 : G4 MYC (10 μM) = 1 : 1 (dark)				9 : G4 MYC (10 μM) = 1.5 : 1 (dark)				9 : G4 MYC (10 μM) = 2 : 1 (dark)				9 : G4 MYC (10 μM) = 2.5 : 1 (dark)				9 : G4 MYC (10 μM) = 3 : 1 (dark)
Wavelength (nm)	Molar ellipticity θ (× 105 deg cm2 dmol-1)				Molar ellipticity θ (× 105 deg cm2 dmol-1)				Molar ellipticity θ (× 105 deg cm2 dmol-1)				Molar ellipticity θ (× 105 deg cm2 dmol-1)				Molar ellipticity θ (× 105 deg cm2 dmol-1)				Molar ellipticity θ (× 105 deg cm2 dmol-1)				Molar ellipticity θ (× 105 deg cm2 dmol-1)				Molar ellipticity θ (× 105 deg cm2 dmol-1)
	scan 1	scan 2	scan 3		scan 1	scan 2	scan 3		scan 1	scan 2	scan 3		scan 1	scan 2	scan 3		scan 1	scan 2	scan 3		scan 1	scan 2	scan 3		scan 1	scan 2	scan 3		scan 1	scan 2	scan 3
330	-0.0856163	-0.0294033	-0.00476535		0.711692	0.70075	0.769831		0.692033	0.800201	0.811396		0.820428	0.871107	0.725019		0.553332	0.936523	0.823845		0.908853	0.822416	0.832255		0.167241	0.405097	0.445916		0.737965	0.574397	0.646025
329	-0.086188	-0.00652601	-0.0547675		0.815647	0.712483	0.651247		0.762576	0.80258	0.859587		0.727327	0.784	0.926437		0.682958	0.679975	0.672028		0.799124	0.755608	0.866709		0.229062	0.301671	0.544039		0.871729	0.707331	0.918913
328	-0.226863	-0.0120816	-0.196272		0.761866	0.680398	0.923456		0.835724	0.927412	0.96491		0.761747	0.6675	0.663607		0.861391	0.62209	0.66596		0.90333	0.939503	0.947042		0.134093	0.444873	0.502884		0.685118	0.796605	0.71669
327	-0.140209	0.227252	0.0984403		0.72744	0.665085	0.712894		0.74369	0.786659	0.758569		1.08615	0.886003	0.752668		0.804907	0.649322	0.910495		0.675271	0.8912	0.837598		0.25118	0.303933	0.472772		0.632835	0.659422	0.759657
326	-0.132373	-0.0717344	-0.0762288		0.77871	0.864147	0.584651		0.88566	1.03228	0.635051		0.99226	0.800835	0.778543		0.799556	0.588929	0.670597		0.829942	0.771148	0.762222		0.314792	0.305887	0.536749		0.568128	0.683298	0.839424
325	-0.179694	-0.0625996	0.034648		0.780073	0.556157	0.743298		0.801156	0.866782	0.887254		0.855039	0.809054	0.815084		0.879141	0.843858	0.653022		0.879856	0.900089	0.916294		0.329177	0.422906	0.478148		0.668568	0.632365	0.79037
324	-0.0929428	0.0485492	-0.0613013		0.777611	0.646363	0.669171		0.850888	0.779776	0.897754		0.962917	0.827547	0.933036		0.809205	0.642788	0.75106		1.03005	0.838317	0.911462		0.269783	0.327326	0.424766		0.80987	0.633659	0.705412
323	-0.114963	-0.256053	0.131979		0.797809	0.843801	0.645		0.825445	0.689674	0.814436		0.943038	0.986179	0.690666		0.784227	0.753702	0.581611		0.901306	0.708565	0.821956		0.12771	0.414034	0.392729		0.753299	0.753779	0.656425
322	-0.232041	-0.0459417	-0.0930209		0.763177	0.816857	0.663971		0.842265	0.720306	0.767217		1.03271	0.76546	0.83477		0.780122	0.870981	0.837162		0.949723	0.776165	0.820237		0.318491	0.319192	0.542557		0.689663	0.602674	0.699102
321	0.0406236	-0.0186124	-0.0508953		0.811799	0.70535	0.686295		0.847058	0.837395	0.935763		0.895073	0.780516	0.917321		0.827956	0.764524	0.657347		0.897536	0.718776	1.01511		0.212196	0.503213	0.47831		0.628008	0.857795	0.674992
320	-0.131632	-0.0060614	-0.0557616		0.717487	0.661344	0.694665		0.786058	0.877573	0.94616		1.04273	0.765697	0.889991		0.794224	0.743584	0.85221		1.0305	0.942691	0.754446		0.322428	0.546789	0.518816		0.903898	0.760065	0.624372
319	-0.0169974	-0.153491	-0.0415892		0.867073	0.76674	0.841298		0.735314	0.660264	0.77645		0.933115	0.81155	0.755277		0.727437	0.834628	0.728897		0.994101	0.629204	0.880699		0.184309	0.517536	0.430059		0.753382	0.665021	0.748627
318	-0.127223	-0.0775196	0.0367885		0.801438	0.63566	0.713428		1.10048	0.805198	0.90083		1.07493	0.842502	0.95201		0.77031	0.859292	0.756075		0.91049	0.947679	0.989779		0.168302	0.484271	0.511974		0.837369	0.8453	0.615522
317	-0.0163941	-0.0795916	-0.237714		0.724652	0.822268	0.748684		0.801497	0.938117	0.990416		0.751987	0.850871	0.797953		0.868682	0.891683	0.825742		0.843012	0.918674	0.94412		0.402199	0.352359	0.432486		0.819708	0.607989	0.771675
316	-0.0874595	-0.0303025	0.0512275		0.805771	0.781861	0.628266		0.960072	0.884543	0.732739		0.879851	0.847872	0.87797		0.837651	0.756346	0.930711		0.929398	0.924733	1.04853		0.362101	0.398421	0.45656		0.791981	1.01311	0.819926
315	-0.0701525	-0.016404	0.0356331		0.675423	0.774342	0.607918		0.941014	0.97278	0.899341		0.819222	0.753327	0.827195		0.906175	0.737307	0.839127		0.829885	0.985493	0.975154		0.38187	0.537788	0.574134		0.817385	0.712549	0.716826
314	-0.115642	-0.178445	0.0991093		0.747882	0.884695	1.01993		1.02398	0.765091	0.876671		0.927095	0.941143	0.914355		0.909463	0.784433	0.91988		0.943127	0.965797	0.816803		0.184025	0.520967	0.532032		0.759957	0.736692	0.904964
313	0.164678	-0.0647759	0.00467647		0.803616	0.856892	0.772355		0.990677	0.990944	1.03178		1.02498	0.82659	0.983408		0.701889	0.67419	0.800004		1.0279	0.854174	1.06389		0.472859	0.46646	0.472081		0.793344	0.62208	0.771592
312	-0.213696	0.0651807	0.0610822		0.715491	0.8387	0.906732		0.976644	0.945405	0.843254		0.993721	0.948902	0.845522		0.86869	0.875706	0.965996		0.996888	0.955452	0.950918		0.399827	0.520626	0.352739		0.846668	0.995631	0.896726
311	-0.222268	-0.00778744	-0.0951758		1.05948	0.915973	0.942625		0.93283	0.85089	0.921947		0.874441	1.07946	1.00259		0.938192	0.882858	0.882773		0.962358	1.01717	0.819411		0.411562	0.592316	0.564125		0.850798	0.697	0.834758
310	-0.0631034	-0.0114318	-0.183987		0.831539	0.84575	0.928954		0.790787	0.929508	0.910938		1.00357	0.946302	0.83563		0.728397	0.930736	0.811523		1.08591	1.0716	1.01111		0.476028	0.422909	0.578801		0.651687	0.743598	0.879301
309	-0.163105	-0.157155	-0.0588814		0.890012	0.953948	1.00258		0.971673	1.15212	0.982359		0.998461	1.06403	1.01002		0.985598	1.01428	1.14498		1.08717	0.986808	1.18111		0.37471	0.415427	0.545029		0.848698	0.723486	0.75987
308	-0.270499	0.0334121	-0.0128657		0.996327	0.951428	1.01036		1.12808	1.01637	0.993848		1.09783	1.03953	0.957936		0.902208	0.890942	0.860406		0.975169	1.01417	0.803899		0.525306	0.453118	0.621616		0.760635	0.765842	0.88504
307	-0.168082	-0.0667768	-0.0428223		0.924261	1.00145	1.08377		0.948757	0.916654	0.927537		1.13037	0.987775	1.06883		1.0449	1.1104	0.959577		1.00468	1.0747	1.00741		0.318954	0.528884	0.576505		1.05506	0.695825	1.02148
306	-0.0679142	-0.0604173	0.161514		0.913095	1.08592	0.866244		1.21291	1.0875	1.07823		1.07251	0.879874	1.16485		1.09369	0.862817	1.11581		1.06826	1.13098	0.864009		0.373984	0.508754	0.713311		1.01546	0.826713	0.909818
305	-0.241248	-0.0446874	-0.0148124		1.12756	1.11325	1.06783		1.11445	0.990749	1.24481		1.14654	1.15559	1.06469		1.27856	1.19055	1.14843		1.14999	1.06689	1.30079		0.636015	0.617542	0.713999		1.01659	1.00252	1.07833
304	-0.245779	-0.0581419	-0.118124		1.00147	1.04281	0.947425		1.32255	1.02263	1.13316		1.36649	1.16872	1.08263		0.984493	1.12658	0.94172		1.27626	1.21747	1.15209		0.631141	0.504179	0.464348		1.20569	1.04177	0.978648
303	-0.365556	-0.150787	-0.0488012		1.15658	1.13135	1.24658		1.22358	1.30492	1.0441		1.2962	1.21228	1.20583		1.1727	1.06217	1.25329		1.3624	1.20326	1.33576		0.357635	0.653349	0.637277		1.03125	0.963716	0.912271
302	-0.193803	-0.175718	0.0983054		1.11071	1.22129	1.32849		1.13909	1.30464	1.23591		1.29026	1.20611	1.23595		1.26536	1.25236	1.23323		1.34782	1.18771	1.24514		0.533576	0.770791	0.762546		1.04628	1.08708	1.11736
301	-0.0646693	-0.147235	-0.269933		1.07144	1.1316	1.22548		1.37968	0.98178	1.23531		1.58593	1.43277	1.15555		1.31326	1.25099	1.24673		1.50492	1.21315	1.2197		0.474482	0.888961	0.701771		1.18229	1.06491	1.23398
300	-0.263034	-0.037627	-0.00735472		1.22776	1.37935	1.32914		1.23754	1.27316	1.3258		1.20136	1.37884	1.48843		1.26128	1.53911	1.41826		1.43419	1.45748	1.32988		0.584781	0.833659	0.778141		1.26451	0.996359	1.13512
299	-0.0312912	-0.104795	-0.0461632		1.22758	1.31618	1.3265		1.32191	1.54121	1.32712		1.5616	1.43744	1.38703		1.26725	1.44092	1.512		1.55879	1.46661	1.36564		0.721646	0.825695	0.9746		1.43931	1.16017	1.1004
298	-0.0202356	-0.0775221	-0.187006		1.52787	1.3264	1.33078		1.35405	1.36469	1.34898		1.48339	1.56068	1.50008		1.56017	1.5501	1.51609		1.41588	1.65566	1.47133		0.818384	0.91869	0.921769		1.33141	1.12704	1.2092
297	-0.0454197	-0.0664787	-0.138064		1.47616	1.60869	1.39872		1.48064	1.55147	1.52827		1.84991	1.73631	1.72592		1.46091	1.59136	1.70722		1.58778	1.63987	1.37033		0.866283	0.869764	1.0944		1.11457	1.18951	1.08434
296	-0.222206	-0.0197449	0.0808992		1.6502	1.62211	1.54074		1.56064	1.51803	1.68469		1.69881	1.70366	1.8247		1.58902	1.51613	1.40583		1.62796	1.5121	1.41611		0.824537	0.976233	0.942532		1.3654	1.38239	1.36908
295	-0.0498268	-0.189303	-0.169756		1.72621	1.74082	1.76544		1.71024	1.75016	1.65327		1.75103	1.77294	1.65751		1.69395	1.62151	1.66669		1.77984	1.6661	1.62427		0.777182	1.07524	1.24379		1.41562	1.56516	1.38055
294	-0.131756	-0.0213671	-0.17176		1.93811	1.87748	1.98174		1.85907	1.88416	1.86926		1.86662	1.96054	1.96701		1.89292	1.83248	1.84024		1.7963	1.83289	1.72394		1.0376	1.12169	1.13344		1.70629	1.56858	1.29987
293	-0.0863653	-0.111147	0.010922		1.95582	2.17943	2.03937		1.87825	1.91926	1.97126		2.03794	2.23088	2.05098		1.76377	1.94582	1.88814		2.08433	1.84726	1.7783		1.07193	1.20319	1.31017		1.6717	1.36317	1.43143
292	-0.348681	-0.308964	0.0747705		2.38735	2.11789	2.10631		1.99377	1.9171	2.10286		2.24383	1.99143	2.11428		2.13516	2.32583	2.17311		2.00969	2.09361	2.03327		1.31103	1.34724	1.53777		1.74043	1.56047	1.79182
291	-0.156098	-0.190096	-0.0341709		2.39307	2.34665	2.34475		2.29351	2.3716	2.38775		2.43864	2.31561	2.13516		2.54038	2.11879	2.15091		2.24215	2.12555	1.98663		1.44036	1.51253	1.49887		1.72372	1.73897	1.6089
290	-0.200384	-0.284264	-0.0991731		2.53209	2.42663	2.6642		2.40181	2.46007	2.37048		2.47115	2.41186	2.22233		2.46746	2.34565	2.12588		2.3728	2.2955	2.134		1.56805	1.60672	1.45706		1.83017	1.56887	1.76127
289	-0.130325	-0.16999	0.0804223		2.69485	2.82794	2.65597		2.84322	2.51937	2.53442		2.58746	2.79552	2.58642		2.82516	2.58756	2.77902		2.30096	2.17248	2.28951		1.72509	1.73796	1.76308		1.96987	1.57621	1.83177
288	-0.296473	-0.063028	-0.0924886		2.97575	2.9325	2.94809		2.87453	2.94825	2.90028		2.79701	2.72225	2.8531		2.73681	2.5583	2.62691		2.48531	2.42976	2.46408		1.9307	2.02926	1.49033		1.91527	1.96424	1.99541
287	-0.240785	-0.118837	-0.160798		3.11783	2.95414	3.17152		2.96188	3.00996	3.02867		3.03087	3.12173	3.03755		3.00612	2.82547	2.93841		2.73564	2.79836	2.72483		2.07747	2.15713	2.29954		2.27845	2.38806	2.25471
286	-0.267627	-0.302749	-0.195317		3.26341	3.30601	3.47487		3.03659	3.1104	2.94325		3.46479	3.14578	3.23163		3.22419	3.08102	3.11086		2.98821	2.80553	2.72377		2.24342	2.47286	2.41722		2.32565	2.22645	2.3799
285	-0.126864	-0.130292	-0.0535409		3.67521	3.49976	3.57068		3.45069	3.08814	3.47987		3.50072	3.41846	3.18858		3.3683	3.31331	3.39143		3.23123	2.92376	2.9598		2.46129	2.36559	2.38181		2.75793	2.61994	2.51089
284	-0.10367	-0.147787	-0.0616611		3.87362	3.89723	3.87279		3.46857	3.58235	3.63815		3.67343	3.47569	3.56618		3.43129	3.36919	3.42095		3.32584	3.19769	3.18725		2.45663	2.71929	2.65389		2.61994	2.60316	2.69346
283	-0.268352	-0.253208	-0.117466		3.70867	3.98551	3.85009		3.66184	3.85026	3.84338		3.60351	3.85148	3.89258		3.91766	3.78656	3.56167		3.51846	3.12893	3.23157		2.89151	2.99652	2.87597		2.75884	2.80226	2.73539
282	-0.255131	-0.283287	-0.0981794		4.19187	4.37711	4.02431		3.72055	4.08028	4.05793		4.17816	3.91499	3.72675		3.74508	3.8957	3.9172		3.42546	3.66055	3.56235		2.98906	3.06019	3.09512		2.73451	2.975	3.01358
281	-0.287073	-0.254062	-0.166733		4.42446	4.26407	4.4055		3.95018	4.23568	4.12699		4.31856	4.18743	4.11583		4.14422	3.88761	3.96374		3.91795	3.5492	3.7373		2.94513	3.35032	3.28003		3.01734	3.28031	3.07509
280	-0.429143	-0.184264	-0.0259962		4.66064	4.41708	4.32984		4.35602	4.15297	4.47993		4.32138	4.33524	4.42379		4.25721	4.0749	4.09039		4.03611	3.78899	3.92885		3.45178	3.54452	3.51511		3.47719	3.44815	3.45188
279	-0.222512	-0.0977713	-0.19242		4.6533	4.74659	4.65285		4.53336	4.57811	4.33306		4.48903	4.68893	4.27525		4.29687	4.43124	4.50467		4.11048	3.91494	3.92393		3.6528	3.51111	3.65844		3.4157	3.61571	3.19011
278	-0.274751	-0.304212	-0.116964		4.76128	4.89818	4.79893		4.56265	4.87551	4.57597		4.42944	4.68964	4.94232		4.3362	4.7078	4.58567		4.32175	4.25124	3.93091		3.60021	3.78684	3.72226		3.37615	3.43472	3.67436
277	-0.142701	-0.0449237	-0.0685025		4.90115	4.88316	5.07094		4.72615	4.75043	4.72066		4.94203	4.7614	4.66746		4.87716	4.55106	4.48266		4.71012	4.30858	4.20975		3.88612	3.84342	3.94503		3.76208	3.65325	3.71093
276	-0.391653	-0.235047	-0.139986		4.76758	4.93083	4.81083		4.74647	4.62254	4.74409		4.75081	4.95026	4.81564		4.69997	4.712	4.8519		4.70085	4.40703	4.3936		3.87891	4.13516	4.27716		3.93047	3.6703	3.68632
275	-0.298033	-0.478755	-0.218291		5.14332	4.77209	5.02935		4.91101	4.88413	4.66395		4.96189	5.06882	4.97821		4.80227	4.61162	4.81719		4.8499	4.40287	4.70122		3.93955	4.41584	4.00006		3.7654	3.59397	3.77817
274	-0.294463	-0.278229	-0.195358		5.14826	4.95505	4.95591		5.06544	4.90397	5.00808		4.83265	5.08951	4.85225		4.93148	4.82637	4.89458		4.68776	4.71974	4.77696		4.17059	4.33373	4.1802		3.9022	3.66679	3.95087
273	-0.340746	-0.33254	-0.151366		5.11774	4.97479	5.02834		4.89288	5.12491	4.9736		5.07645	4.75361	5.31538		4.808	4.96442	4.64819		4.84835	4.64543	4.40822		4.31901	4.06133	4.12472		4.13245	4.14225	4.21357
272	-0.235679	-0.144254	-0.162867		5.08603	4.83068	5.02223		4.96554	5.05158	4.78804		5.13003	4.92444	4.8646		4.5253	4.91922	4.74818		4.63254	4.60705	4.96607		3.7559	4.25503	4.42265		4.27462	3.90331	4.07395
271	-0.339807	0.0375156	-0.0696808		4.95776	4.78147	4.94097		4.57581	4.65986	4.95353		4.75918	4.9291	4.77288		4.79177	4.81362	4.59621		4.8224	4.82173	4.65202		3.83579	4.16245	4.2088		4.06629	4.06891	4.25259
270	-0.253859	-0.0986023	-0.153796		4.88106	4.95698	4.50444		4.71102	4.58918	4.87498		4.58221	4.76863	4.78537		4.92741	4.9644	4.7494		4.34483	4.80007	4.63245		3.91531	3.97225	4.31984		4.07392	4.01763	4.29449
269	-0.0654469	-0.133736	-0.32409		4.7593	4.57494	4.58062		4.43833	4.89771	4.59386		4.61286	4.70111	4.96312		4.33349	4.63564	4.79023		4.79047	4.4552	4.44369		3.79742	3.90618	4.23982		4.04948	4.11157	4.12143
268	-0.120982	-0.353676	-0.299164		4.73036	4.83317	4.72224		4.58577	4.64774	4.51333		4.64822	4.85152	4.37223		4.19463	4.40487	4.71244		4.63922	4.60587	4.68965		3.53774	3.7183	4.22144		3.93804	4.2415	3.96801
267	-0.414133	0.0864114	-0.000886258		4.36739	4.53415	4.7537		4.37853	4.39682	4.32745		4.21913	4.44694	4.73318		4.40823	4.34847	4.53913		4.13734	4.51467	4.39415		3.17475	3.47565	3.87386		3.85196	3.99169	4.32426
266	-0.280438	-0.158212	-0.252893		4.26242	4.28593	4.31311		4.28521	4.34273	4.34228		4.46768	4.39227	4.53064		4.05919	4.28636	4.3352		4.1773	4.4682	4.71814		3.24188	3.68495	3.77445		3.60718	4.22571	4.04984
265	-0.384477	-0.186516	-0.280028		4.13628	3.88726	3.62465		4.25144	4.07887	4.365		4.12507	3.96814	4.37681		4.07982	4.28458	4.08557		4.43979	4.40717	4.28375		3.06149	3.63448	3.8063		3.95301	3.90041	4.12187
264	0.0505142	-0.0857649	-0.163325		3.66081	3.37226	3.85881		3.94903	3.90037	3.7575		3.96501	3.87211	4.09108		3.78906	3.94231	4.19191		4.13461	4.02076	4.24098		3.06898	3.54139	3.28179		3.85288	3.91529	4.17675
263	-0.223535	-0.37169	0.0183507		3.23272	3.43453	3.31658		3.41652	3.80284	3.89664		3.61191	3.93716	3.86815		3.71687	3.84164	3.93898		3.87368	4.22979	4.11937		2.64191	3.21015	3.3544		3.87225	4.139	3.95685
262	-0.0379176	-0.0316984	0.0069576		2.8034	2.76293	3.13025		3.49059	3.29392	3.64621		3.24111	3.62581	3.46644		3.45386	3.27723	3.43685		3.75355	3.84222	4.17381		2.42398	3.19196	3.34333		3.44644	3.8636	4.029
261	0.0713558	-0.205527	-0.0847231		2.88124	2.78433	2.87695		3.31814	3.15033	3.34257		3.31565	3.11467	3.19686		3.15414	3.11367	3.37214		3.30696	3.7134	3.59833		2.03858	2.43725	2.98311		3.31205	3.63395	3.5091
260	-0.286838	-0.147739	0.0791346		2.57855	2.27071	2.33045		2.93054	2.63806	2.58837		2.58055	2.95278	3.08539		2.89023	2.96285	3.06403		3.13255	3.19118	3.59148		2.14672	2.33466	2.73792		3.18182	3.30637	3.3524
259	-0.403627	0.0575626	-0.0759706		2.19691	2.03931	2.23834		2.13756	2.51569	2.46255		2.46009	3.04191	2.52665		2.61137	2.66553	2.91869		3.04598	2.7876	3.15261		1.67532	2.12685	2.62211		2.705	2.93958	3.24634
258	-0.0897169	-0.113624	0.0313852		1.69313	2.03114	1.86356		2.39292	2.08518	2.31633		2.06773	2.19175	2.27914		2.11429	1.95375	2.288		2.31118	2.60216	3.20955		1.14406	1.61511	2.24763		2.6755	2.88986	3.10251
257	-0.334425	-0.36131	-0.153704		1.55141	2.01317	1.67248		1.54897	1.66211	1.9863		1.98861	1.79268	2.19117		1.88935	2.0983	2.14994		2.32235	2.59609	2.49132		0.867231	1.60192	1.77707		2.45803	2.54639	2.54719
256	-0.309718	0.0775481	-0.15434		0.952975	1.73295	1.30104		1.62064	1.6125	1.37846		1.26767	1.64201	1.62066		1.68998	1.53591	1.52621		1.96118	2.14552	2.51898		0.522768	1.05017	1.42882		1.97983	2.59023	2.23101
255	-0.0150947	-0.217366	-0.240571		1.0331	1.42394	0.88707		0.970571	1.64434	1.64602		1.31755	1.23205	1.65019		1.32208	1.43434	1.44037		1.63379	1.93187	2.096		0.385893	0.863231	1.3098		1.90708	1.91577	2.34203
254	-0.14827	0.0233912	-0.198484		0.786601	0.507429	0.911487		0.870587	1.39796	1.12311		1.0181	0.995216	1.17708		1.18494	0.898928	1.29643		1.45822	1.61646	1.6179		0.100898	0.640722	1.11731		1.57402	1.49772	1.61596
253	-0.143087	0.025315	-0.102218		0.852177	0.664113	0.725204		0.834142	0.589144	0.901041		0.87971	0.923076	1.01803		0.898511	1.20924	0.925549		1.29278	1.51161	1.63472		0.109078	0.519023	0.519487		1.16925	1.25977	1.84099
252	-0.146958	0.0500114	-0.0562543		0.443707	0.472158	0.695147		0.43887	1.01003	1.08415		0.845789	0.728417	0.714533		0.873638	0.539536	0.952242		1.23736	1.45345	1.15475		-0.332616	-0.159118	0.604735		1.44184	1.50346	1.60248
251	-0.175117	-0.137586	-0.0712967		0.162724	0.300108	0.578207		0.618387	0.478777	0.540182		0.50888	0.761649	0.820141		0.539257	0.571006	0.546975		1.00039	0.897654	1.05851		-0.642148	-0.165595	0.224324		0.984704	0.915541	1.11822
250	-0.160614	0.186707	-0.0725384		0.51054	0.261721	0.414785		0.353807	0.691467	0.679085		0.347438	0.377995	0.510699		0.526218	0.211919	0.710142		0.821302	0.610424	0.704961		-0.669927	-0.230422	-0.136302		0.706093	0.753491	0.843261
249	0.0802158	-0.105448	-0.0242587		0.132818	0.513288	0.0979586		0.390668	0.391158	0.622637		0.357526	0.686214	0.52827		0.640599	0.427535	0.479626		0.836632	0.774262	0.54174		-0.483844	-0.757238	-0.0283402		0.529245	0.504819	0.792393
248	0.028378	-0.171398	0.0324378		0.409561	0.338675	0.310476		0.392566	0.501767	0.583798		0.131964	0.0451374	0.422739		0.360166	0.233921	0.200544		0.435829	0.412726	0.490585		-0.868853	-0.275448	-0.321084		0.640748	0.272319	0.471437
247	-0.114277	0.064326	-0.179566		0.026626	0.387158	0.614729		0.298427	0.108415	0.0615224		0.208564	0.415417	0.422137		0.487662	0.167992	0.411354		0.61163	0.303823	0.449634		-1.04683	-0.806188	-0.470037		0.152708	0.446665	0.368042
246	-0.126106	0.172935	-0.119471		0.472237	0.176288	0.258063		0.437082	0.481889	0.343143		0.320145	0.117779	0.0567407		0.102374	0.278769	0.22693		0.237573	0.55378	0.702404		-1.01208	-0.809392	-0.801901		0.097602	0.314235	0.199
245	0.0303179	-0.078255	-0.0287512		0.147985	0.118275	0.101598		0.35543	0.14501	0.514003		0.217419	0.0858631	0.227212		0.172844	-0.0562757	0.274406		0.311575	0.175449	0.265465		-1.24462	-0.751517	-0.82076		0.113585	-0.166044	-0.0697685
244	-0.170304	-0.157198	0.105934		0.183491	0.342764	0.183329		0.245086	0.277518	0.392845		0.353254	0.054139	0.23844		0.298632	0.239553	0.231561		0.280508	0.478991	0.288556		-1.10595	-0.818117	-1.0063		0.0564844	-0.201484	0.140214
243	-0.0222241	-0.0769722	-0.0965974		-0.00372992	0.133963	0.393982		0.300607	0.302006	0.409146		0.241644	0.0809981	0.280467		0.216362	-0.126735	-0.0459713		0.468051	0.332192	0.212521		-1.12973	-0.875856	-0.857098		0.28725	-0.0674218	0.134384
242	-0.276309	-0.0717138	-0.15643		0.155294	0.173324	0.348584		0.418786	0.00120134	0.047558		0.150143	0.141467	-0.113499		-0.00236532	0.0409401	0.208871		0.338944	0.530097	0.194444		-1.11876	-0.998775	-0.575867		-0.0921536	-0.000214851	-0.106064
241	0.00580854	0.0986076	0.155007		0.257138	0.206767	0.0465487		0.147867	0.226697	0.367952		0.365412	-0.157214	0.122214		0.165308	0.114981	0.00579757		0.30887	0.343343	0.20896		-0.952924	-1.15194	-0.87459		-0.0414319	0.0698081	0.0416093
240	0.161026	-0.0891332	-0.0781383		0.281864	0.0858342	0.157211		0.240317	0.301263	0.215947		0.257952	0.171605	0.0676533		0.0409978	-0.103272	0.216392		0.295163	0.115189	0.0368931		-0.857372	-1.01658	-1.1173		-0.0224161	-0.115102	-0.0198891
239	-0.18104	-0.1514	0.0254685		0.206913	0.225282	0.243585		0.16902	0.264132	0.495101		0.0947349	0.00755756	0.331937		0.101478	-0.00534055	-0.0647737		0.43345	0.437107	0.2142		-1.08826	-1.05465	-1.08972		0.00796289	0.0427493	-0.00665521
238	-0.120043	0.0304107	-0.0830921		0.2591	0.352744	0.304794		0.237137	0.394913	0.210508		0.360743	0.0235102	0.261623		0.148269	-0.015463	-0.238712		0.328859	0.485288	0.105697		-0.905227	-0.857087	-0.801499		-0.110583	-0.106999	-0.146585
237	-0.105111	-0.0138552	0.221357		0.326617	0.290614	0.284629		0.363695	0.174721	0.110807		0.132152	0.119549	0.370357		0.0745281	0.0274108	0.141079		0.286631	0.304863	0.233914		-1.10425	-0.781921	-0.814985		0.0689155	0.0461048	-0.0349435
236	-0.202979	-0.0960417	-0.110936		0.312752	0.240914	0.359956		0.11045	0.275709	0.452367		0.278303	0.252871	0.172683		0.32695	0.46903	0.212571		0.0228886	0.248952	0.00246277		-1.05907	-1.06519	-0.897135		0.0689228	-0.0684815	-0.0444904
235	-0.000771169	-0.0914264	-0.102107		0.400038	0.372977	0.488258		0.47357	0.256734	0.207554		0.125776	0.339687	0.257976		0.296643	0.230832	0.160294		0.385684	0.397335	0.430154		-1.0809	-0.719146	-0.773944		0.0933886	-0.081297	0.0772325
234	0.0286886	-0.129659	0.119659		0.285838	0.433662	0.345401		0.434497	0.780979	0.187019		0.388666	0.203672	0.321099		0.268025	0.362454	0.262571		0.450354	0.428825	0.534404		-0.992036	-0.822775	-0.77119		-0.0139591	0.00233075	-0.026028
233	-0.039349	0.193787	0.226832		0.446053	0.303462	0.569774		0.340575	0.437181	0.55846		0.433114	0.468324	0.165249		0.374147	0.413597	0.311956		0.389406	0.703533	0.368878		-0.930714	-0.547163	-0.87961		0.099935	0.293181	0.328001
232	-0.0629776	-0.112543	-0.0283539		0.586313	0.447508	0.435747		0.592049	0.775347	0.683045		0.520852	0.60055	0.236855		0.386282	0.532824	0.276721		0.375362	0.549096	0.456082		-1.05031	-0.913214	-0.845704		0.391964	0.136254	0.192049
231	-0.09753	-0.205302	-0.0307607		0.774119	0.617241	0.534408		0.558001	0.622746	0.409954		0.608294	0.580248	0.493044		0.347786	0.606155	0.542168		0.777015	0.518017	0.165121		-0.609418	-0.270317	-0.47353		0.32993	0.201128	0.311082
230	0.038635	-0.0104938	0.22003		0.711203	0.732275	0.688783		0.74473	0.679281	0.642073		0.680843	0.620379	0.436401		0.645488	0.519287	0.705258		0.591438	0.652877	0.506261		-0.595032	-0.601339	-0.6578		0.359804	0.262612	0.548193
229	-0.283816	-0.0729208	-0.102324		0.636483	0.810301	0.737812		0.936018	0.639109	0.743895		0.853024	0.746722	0.834893		0.49029	0.571931	0.717799		1.01844	0.85834	0.942184		-0.654672	-0.704567	-0.565634		0.548933	0.585851	0.62004
228	0.0613789	-0.0619094	-0.107797		0.82266	0.729158	0.896266		0.866306	1.21306	1.03825		0.559407	0.64904	0.667583		0.847007	0.946274	0.884268		1.10753	1.07093	1.02563		-0.344814	-0.578716	-0.109187		0.479782	0.606429	0.673083
227	-0.255365	-0.126812	-0.0151875		0.99782	1.17818	0.911036		0.929007	0.843113	0.913138		1.03383	0.789708	1.10406		0.901651	1.13075	0.834201		0.888152	0.90577	1.06974		-0.354045	-0.594877	-0.744003		0.840575	1.11131	1.04751
226	-0.08911	-0.143404	0.0152225		1.15311	1.13399	1.04143		0.921189	0.97422	1.10369		1.22029	1.04697	0.900976		0.879514	1.3135	0.770083		1.07542	0.939949	0.780753		-0.417471	-0.2922	-0.375738		0.970714	0.98206	1.10093
225	-0.32344	0.0204381	-0.0839394		1.26643	1.51209	1.27326		1.24956	1.35328	1.36372		1.57478	1.27696	1.22387		1.18443	1.47659	1.0954		1.47061	1.52454	1.49899		-0.274287	-0.14679	-0.386596		1.48455	1.11364	0.894649
224	-0.0481465	-0.268251	-0.125156		1.67502	1.55859	1.40042		1.59732	1.5626	1.26301		1.13109	1.53373	1.39653		1.36259	1.18368	1.08459		1.49982	1.18788	1.69175		-0.284122	-0.189251	0.432602		1.30457	1.36339	0.964392
223	-0.183572	0.00238092	-0.15611		1.75933	1.65826	1.56281		1.76953	1.79656	1.56587		1.5407	1.6537	1.99043		1.94568	1.49103	1.48258		1.59359	1.25464	1.72327		-0.348584	0.0649298	0.245426		1.51092	1.4607	1.24435
222	-0.161801	0.0722052	-0.112566		2.0179	1.73872	1.61418		1.82909	2.20673	1.82354		1.69267	1.93019	2.05846		1.69447	1.90186	2.26489		2.28085	1.9372	1.78066		-0.57348	-0.0156102	0.399086		1.2942	1.5773	1.73594
221	-0.0946397	-0.150758	-0.193781		2.27945	2.05211	2.32158		2.42266	2.11741	2.37413		1.78179	2.45914	2.63245		1.89315	2.0546	1.97088		2.1913	2.18878	2.03005		-0.835741	0.601301	0.394845		1.71205	1.74819	1.81647
220	-0.115561	-0.0701701	-0.104773		2.42495	2.28293	2.79347		2.58027	2.74661	2.36049		2.48377	2.44611	2.85339		2.51617	2.40152	2.51082		2.2929	2.2434	2.99107		-1.1683	-0.201708	1.31278		2.2452	2.36525	2.87935

## Sheet: Fig. 3e
Fig. 3e CD spectra of G4 MYC upon 405 nm light activation of 9.
	CD buffer (10 mM Tris HCl, pH 7.4, 100 mM LiCl) absorbance				G4 MYC (10 μM) alone				9 : G4 MYC (10 μM) = 0.5 : 1 (405 nm)				9 : G4 MYC (10 μM) = 1 : 1 (405 nm)				9 : G4 MYC (10 μM) = 1.5 : 1 (405 nm)				9 : G4 MYC (10 μM) = 2 : 1 (405 nm)				9 : G4 MYC (10 μM) = 2.5 : 1 (405 nm)				9 : G4 MYC (10 μM) = 3 : 1 (405 nm)
Wavelength (nm)	Molar ellipticity θ (× 105 deg cm2 dmol-1)				Molar ellipticity θ (× 105 deg cm2 dmol-1)				Molar ellipticity θ (× 105 deg cm2 dmol-1)				Molar ellipticity θ (× 105 deg cm2 dmol-1)				Molar ellipticity θ (× 105 deg cm2 dmol-1)				Molar ellipticity θ (× 105 deg cm2 dmol-1)				Molar ellipticity θ (× 105 deg cm2 dmol-1)				Molar ellipticity θ (× 105 deg cm2 dmol-1)
	scan 1	scan 2	scan 3		scan 1	scan 2	scan 3		scan 1	scan 2	scan 3		scan 1	scan 2	scan 3		scan 1	scan 2	scan 3		scan 1	scan 2	scan 3		scan 1	scan 2	scan 3		scan 1	scan 2	scan 3
330	-0.0856163	-0.0294033	-0.00476535		0.711692	0.70075	0.769831		0.838048	0.610866	0.534102		0.383252	0.516716	0.686554		0.420988	0.59276	0.764041		0.509797	0.683249	0.619281		-0.0362066	-0.0820294	0.159873		0.569675	0.372852	0.317469
329	-0.086188	-0.00652601	-0.0547675		0.815647	0.712483	0.651247		0.684961	0.83919	0.848833		0.354137	0.709652	0.544654		0.482126	0.679767	0.803528		0.480305	0.676455	0.642446		-5.81644e-05	0.135255	0.339806		0.583794	0.638641	0.422591
328	-0.226863	-0.0120816	-0.196272		0.761866	0.680398	0.923456		0.871393	0.564873	0.774989		0.393747	0.465609	0.72971		0.642178	0.61368	0.772046		0.655259	0.835052	0.795625		0.014006	0.273844	0.423698		0.418553	0.325624	0.55751
327	-0.140209	0.227252	0.0984403		0.72744	0.665085	0.712894		0.657926	0.665151	0.673908		0.275255	0.584117	0.645761		0.4608	0.753901	0.708011		0.376299	0.744021	0.698245		0.0304116	0.314411	0.285775		0.235329	0.423151	0.409082
326	-0.132373	-0.0717344	-0.0762288		0.77871	0.864147	0.584651		0.749774	0.820291	0.945253		0.294385	0.565903	0.623718		0.571818	0.683445	0.727564		0.581778	0.771365	0.524867		-0.00945726	0.135156	0.387522		0.28968	0.54129	0.293652
325	-0.179694	-0.0625996	0.034648		0.780073	0.556157	0.743298		0.494047	0.577144	0.636069		0.442705	0.570365	0.735095		0.497036	0.712308	0.696085		0.564538	0.816695	0.686877		0.193904	0.136942	0.220789		0.463791	0.644639	0.54685
324	-0.0929428	0.0485492	-0.0613013		0.777611	0.646363	0.669171		0.712418	0.886766	0.780089		0.384925	0.608736	0.566237		0.574173	0.603957	0.759175		0.607527	0.741207	0.457458		-0.132561	0.0188994	0.131599		0.554841	0.602605	0.398169
323	-0.114963	-0.256053	0.131979		0.797809	0.843801	0.645		0.804676	0.833154	0.446658		0.390499	0.766659	0.714981		0.391836	0.646462	0.573979		0.499754	0.675814	0.756519		0.16181	0.234264	0.27678		0.303663	0.465347	0.500545
322	-0.232041	-0.0459417	-0.0930209		0.763177	0.816857	0.663971		0.707233	0.585043	0.81054		0.404189	0.43785	0.613239		0.500217	0.690716	0.660561		0.701602	0.573158	0.749199		0.192843	0.256398	0.359434		0.464169	0.224018	0.507343
321	0.0406236	-0.0186124	-0.0508953		0.811799	0.70535	0.686295		0.612216	0.687004	0.630797		0.403667	0.837533	0.547118		0.475726	0.656463	0.722947		0.566294	0.598501	0.737388		0.2001	0.273271	0.400697		0.379277	0.382838	0.515622
320	-0.131632	-0.0060614	-0.0557616		0.717487	0.661344	0.694665		0.73404	0.815312	0.864898		0.371146	0.633036	0.515499		0.465701	0.67877	0.636375		0.784274	0.746114	0.704917		-0.000268283	0.271819	0.314095		0.310189	0.524497	0.341629
319	-0.0169974	-0.153491	-0.0415892		0.867073	0.76674	0.841298		0.563247	0.702043	0.723373		0.482823	0.524462	0.761009		0.598213	0.74217	0.64969		0.755067	0.779482	0.597122		-0.00839465	0.105483	0.335572		0.413983	0.320464	0.475935
318	-0.127223	-0.0775196	0.0367885		0.801438	0.63566	0.713428		0.723951	0.757011	0.809585		0.577139	0.575055	0.790086		0.54455	0.456547	0.800576		0.691685	0.741458	0.652587		0.0289709	0.195466	0.170373		0.377626	0.442722	0.374275
317	-0.0163941	-0.0795916	-0.237714		0.724652	0.822268	0.748684		0.785917	0.680071	0.71971		0.357567	0.59227	0.508501		0.604033	0.586954	0.803297		0.535987	0.619415	0.820961		0.00430499	0.268063	0.298015		0.375394	0.404304	0.405626
316	-0.0874595	-0.0303025	0.0512275		0.805771	0.781861	0.628266		0.737104	0.698728	0.869129		0.517174	0.545607	0.675362		0.659566	0.624811	0.828683		0.536982	0.670058	0.743889		0.117244	0.120178	0.210646		0.368569	0.320178	0.441164
315	-0.0701525	-0.016404	0.0356331		0.675423	0.774342	0.607918		0.69854	0.7671	0.672435		0.453116	0.639211	0.696179		0.508879	0.759066	0.746872		0.829306	0.666784	0.771282		0.127358	0.230597	0.335922		0.460963	0.348676	0.492317
314	-0.115642	-0.178445	0.0991093		0.747882	0.884695	1.01993		0.902207	0.645021	0.617704		0.495997	0.517721	0.759107		0.569448	0.676336	0.798354		0.742957	0.706666	0.63465		0.131036	0.215918	0.0808992		0.361287	0.407683	0.417964
313	0.164678	-0.0647759	0.00467647		0.803616	0.856892	0.772355		0.834877	0.760776	0.765339		0.726854	0.711198	0.94562		0.665041	0.598069	0.770225		0.709176	0.460953	0.621517		0.0857763	0.170769	0.363273		0.584102	0.554763	0.399559
312	-0.213696	0.0651807	0.0610822		0.715491	0.8387	0.906732		0.691627	0.857256	0.70533		0.634717	0.68331	0.741282		0.501668	0.744752	0.759219		0.718233	0.610292	0.698149		0.152555	0.272466	0.376403		0.36657	0.393994	0.450147
311	-0.222268	-0.00778744	-0.0951758		1.05948	0.915973	0.942625		0.706758	0.910252	0.850665		0.712388	0.814969	0.707436		0.764303	0.844126	0.843808		0.856055	0.692509	0.861412		0.260516	0.293253	0.305053		0.569792	0.516632	0.239921
310	-0.0631034	-0.0114318	-0.183987		0.831539	0.84575	0.928954		0.89242	0.633755	0.822901		0.701965	0.712466	0.746392		0.553103	0.658255	0.7771		0.740663	0.805195	0.73907		0.151958	0.0565074	0.344239		0.49428	0.550998	0.616086
309	-0.163105	-0.157155	-0.0588814		0.890012	0.953948	1.00258		0.687772	0.90946	0.725165		0.595817	0.773469	0.896036		0.674348	0.765194	1.01828		0.720212	0.6841	0.630878		0.0394864	0.132272	0.463292		0.614974	0.351008	0.468128
308	-0.270499	0.0334121	-0.0128657		0.996327	0.951428	1.01036		0.818151	0.722202	1.01885		0.597926	0.865372	0.884054		0.831649	0.78505	0.935637		0.86237	0.919323	0.891594		0.185262	0.272115	0.276798		0.447551	0.540176	0.590732
307	-0.168082	-0.0667768	-0.0428223		0.924261	1.00145	1.08377		0.955903	0.932396	0.849012		0.71614	0.776644	0.956881		0.637315	0.996929	0.942195		0.830537	0.691428	0.857854		0.243808	0.282638	0.17117		0.697009	0.41962	0.515875
306	-0.0679142	-0.0604173	0.161514		0.913095	1.08592	0.866244		1.0751	0.968529	0.849657		0.651251	0.853768	1.0278		0.934848	0.931484	0.90451		0.71726	0.797045	0.863122		0.23908	0.282399	0.487831		0.773224	0.784978	0.723099
305	-0.241248	-0.0446874	-0.0148124		1.12756	1.11325	1.06783		0.705508	1.18541	0.987168		0.758298	0.888092	1.01305		0.690741	0.92552	1.10076		0.849079	0.945463	0.864282		0.168224	0.402424	0.586836		0.672867	0.620058	0.52558
304	-0.245779	-0.0581419	-0.118124		1.00147	1.04281	0.947425		0.957565	1.04589	0.917343		0.782404	0.936804	0.898667		0.860259	0.95395	0.92504		0.705438	0.783824	0.95364		5.39449e-05	0.295345	0.510503		0.658822	0.507276	0.705348
303	-0.365556	-0.150787	-0.0488012		1.15658	1.13135	1.24658		1.11928	1.15275	1.00223		0.774752	1.14249	1.07145		0.807922	0.838885	0.9677		0.780519	0.948308	0.961275		0.254213	0.0983766	0.426262		0.693844	0.447411	0.476809
302	-0.193803	-0.175718	0.0983054		1.11071	1.22129	1.32849		1.06642	1.16968	1.06759		0.810764	1.0222	0.979538		1.01797	1.11297	0.929548		0.740116	0.832516	0.818051		0.197988	0.273564	0.429412		0.466284	0.526373	0.630514
301	-0.0646693	-0.147235	-0.269933		1.07144	1.1316	1.22548		1.14002	1.1142	0.955397		0.922379	1.10143	1.05909		0.849577	1.05835	1.34782		0.861436	1.05683	0.823096		0.216191	0.221052	0.539963		0.775995	0.573247	0.58375
300	-0.263034	-0.037627	-0.00735472		1.22776	1.37935	1.32914		1.02686	1.22093	1.08344		0.989389	0.937086	0.97293		1.02203	0.844626	1.1262		0.952471	0.707254	1.07604		0.315321	0.35105	0.725712		0.508504	0.573657	0.567587
299	-0.0312912	-0.104795	-0.0461632		1.22758	1.31618	1.3265		1.0816	1.21499	1.2469		1.09673	1.0552	1.13695		1.1146	1.08602	1.25953		0.911264	0.834172	0.832062		0.188824	0.326013	0.622977		0.450671	0.772572	0.574572
298	-0.0202356	-0.0775221	-0.187006		1.52787	1.3264	1.33078		1.2648	1.21143	1.28299		0.896012	1.14771	1.06185		1.096	1.03199	1.10432		0.736491	0.662015	1.09642		0.0980837	0.316192	0.305565		0.615501	0.485793	0.747136
297	-0.0454197	-0.0664787	-0.138064		1.47616	1.60869	1.39872		1.26497	1.35592	1.14291		0.791651	1.14902	1.35357		0.937865	1.37028	1.33465		0.869804	1.04274	0.939106		0.114532	0.27636	0.282248		0.595787	0.457109	0.564663
296	-0.222206	-0.0197449	0.0808992		1.6502	1.62211	1.54074		1.23204	1.42893	1.25171		1.03938	1.18925	1.16335		1.04982	1.09202	1.26511		0.756639	0.956845	0.974609		0.0175393	0.171103	0.276113		0.482456	0.47951	0.551615
295	-0.0498268	-0.189303	-0.169756		1.72621	1.74082	1.76544		1.43345	1.42201	1.51772		1.14031	1.38375	1.34213		1.18935	1.3673	1.30344		0.787721	0.896119	0.966953		0.0494392	0.262155	0.362125		0.530236	0.345881	0.460315
294	-0.131756	-0.0213671	-0.17176		1.93811	1.87748	1.98174		1.57169	1.63319	1.4808		0.875107	1.27131	1.59998		1.14763	1.26399	1.50357		0.746734	1.04834	1.1495		0.121075	0.400644	0.6928		0.440469	0.269449	0.33893
293	-0.0863653	-0.111147	0.010922		1.95582	2.17943	2.03937		1.4426	1.6309	1.68049		1.25069	1.4456	1.54519		1.41269	1.42066	1.18432		0.993865	1.08064	1.11514		0.217761	0.286307	0.441057		0.382978	0.0561476	0.524124
292	-0.348681	-0.308964	0.0747705		2.38735	2.11789	2.10631		1.58914	1.84737	1.71012		1.15045	1.66082	1.67164		1.27243	1.3372	1.70851		0.801145	0.854812	1.12164		0.311668	0.0435118	0.350729		0.533202	0.535698	0.508295
291	-0.156098	-0.190096	-0.0341709		2.39307	2.34665	2.34475		1.65159	1.82759	1.7761		1.38678	1.64872	1.89278		1.48048	1.54838	1.82023		0.985794	0.91837	1.20707		0.280833	0.306934	0.496487		0.419264	0.502921	0.450689
290	-0.200384	-0.284264	-0.0991731		2.53209	2.42663	2.6642		1.88712	2.14304	2.2371		1.5261	1.76277	1.75599		1.45673	1.75142	1.75269		0.933185	1.08379	1.10524		0.12831	0.650433	0.654263		0.547959	0.474619	0.655609
289	-0.130325	-0.16999	0.0804223		2.69485	2.82794	2.65597		2.01355	2.12814	2.25665		1.70517	1.74257	1.87839		1.6171	1.87443	1.84177		0.971612	1.12726	1.22982		0.201453	0.627199	0.520473		0.465884	0.41822	0.696204
288	-0.296473	-0.063028	-0.0924886		2.97575	2.9325	2.94809		2.32234	2.50084	2.27972		1.71847	1.95123	2.26372		1.75425	2.04079	2.19692		1.29345	1.35924	1.53294		0.690966	0.868383	0.772988		0.696203	0.45282	0.670598
287	-0.240785	-0.118837	-0.160798		3.11783	2.95414	3.17152		2.38121	2.63171	2.53152		1.9858	2.39585	2.42989		2.044	2.15555	2.20608		1.43196	1.44649	1.5978		0.724702	0.616894	0.986804		0.676546	0.8948	0.861618
286	-0.267627	-0.302749	-0.195317		3.26341	3.30601	3.47487		2.8047	2.65362	2.73035		2.04192	2.36423	2.42692		2.14277	2.45742	2.51493		1.42775	1.69739	1.67045		0.695118	0.937746	1.0971		0.586233	1.00202	1.0425
285	-0.126864	-0.130292	-0.0535409		3.67521	3.49976	3.57068		2.83512	3.04174	3.03606		2.25803	2.49333	2.61103		2.23555	2.57645	2.80069		1.45785	1.59635	1.76352		0.848103	1.06522	1.24484		1.30617	1.04627	0.970316
284	-0.10367	-0.147787	-0.0616611		3.87362	3.89723	3.87279		3.18024	3.16469	3.192		2.5307	2.92664	2.83199		2.64938	2.81739	3.14845		1.82751	2.38736	2.17151		1.15209	1.51586	1.58139		1.37932	1.25998	1.20987
283	-0.268352	-0.253208	-0.117466		3.70867	3.98551	3.85009		3.54261	3.71402	3.3709		2.92633	3.09114	3.09475		2.6189	2.98564	2.98117		2.30191	2.17798	2.22609		1.49727	1.4283	1.79516		1.39092	1.26207	1.67002
282	-0.255131	-0.283287	-0.0981794		4.19187	4.37711	4.02431		3.568	3.49402	3.88544		2.99908	3.36042	3.66719		3.28005	3.13748	3.29412		2.51166	2.46854	2.72444		1.67993	2.12664	2.18804		1.38617	1.85336	1.88598
281	-0.287073	-0.254062	-0.166733		4.42446	4.26407	4.4055		3.65642	3.6629	4.05868		3.12299	3.6125	3.42415		3.45408	3.46329	3.67117		2.71302	2.86311	3.08609		2.05905	2.334	2.24226		1.77227	1.96214	2.03291
280	-0.429143	-0.184264	-0.0259962		4.66064	4.41708	4.32984		3.66017	4.01289	4.06197		3.51982	3.65485	3.66944		3.66423	3.69639	3.74669		2.80268	2.59999	3.14824		2.45933	2.33441	2.50552		1.97815	2.049	2.39735
279	-0.222512	-0.0977713	-0.19242		4.6533	4.74659	4.65285		4.03737	4.0559	4.19254		3.57237	4.18116	4.27009		3.73351	3.80783	3.9217		3.41396	3.16236	3.38834		2.48687	2.76635	2.81417		2.20686	2.58108	2.30867
278	-0.274751	-0.304212	-0.116964		4.76128	4.89818	4.79893		4.41001	4.41236	4.50344		3.85301	4.13656	4.18824		3.71893	4.24022	4.22344		3.21768	3.59088	3.44693		2.94314	3.34932	3.20611		2.7417	2.84822	2.89904
277	-0.142701	-0.0449237	-0.0685025		4.90115	4.88316	5.07094		4.40172	4.51753	4.74851		3.92883	4.27347	4.21168		4.05458	4.09014	4.46405		3.61855	3.68671	3.81827		3.14494	3.25214	3.38742		2.96568	2.50148	2.7639
276	-0.391653	-0.235047	-0.139986		4.76758	4.93083	4.81083		4.55831	4.66878	4.73192		3.9835	4.48549	4.78067		4.27352	4.473	4.6384		3.92692	3.916	3.92843		3.34895	3.33419	3.65131		2.97633	3.17433	3.35398
275	-0.298033	-0.478755	-0.218291		5.14332	4.77209	5.02935		4.61648	4.66229	4.55236		4.37509	4.7483	4.68231		4.49314	4.71027	4.29974		3.96043	4.07419	4.24885		3.47754	3.73904	3.51301		3.35724	3.28412	3.17793
274	-0.294463	-0.278229	-0.195358		5.14826	4.95505	4.95591		4.79608	4.9953	4.88276		4.63667	4.49974	4.50401		4.67584	4.80531	4.57787		4.16877	4.27599	4.55019		3.46743	3.75222	4.07258		3.44535	3.22816	3.62032
273	-0.340746	-0.33254	-0.151366		5.11774	4.97479	5.02834		4.82962	4.85456	4.77755		4.49212	4.73282	4.69659		4.68362	4.66015	4.94226		4.30895	4.48832	4.45279		3.8233	4.17704	4.24695		3.56566	3.76407	3.85503
272	-0.235679	-0.144254	-0.162867		5.08603	4.83068	5.02223		4.94828	4.84042	4.75956		4.50335	4.85546	5.12064		4.74223	4.53389	4.96897		4.72789	4.71415	4.46179		3.92593	4.16219	4.6662		4.0145	3.79702	3.88556
271	-0.339807	0.0375156	-0.0696808		4.95776	4.78147	4.94097		4.84103	4.83177	4.89198		4.63818	4.72903	4.59201		4.88229	5.05142	4.94139		4.89711	4.99077	5.13913		4.01998	4.39019	4.67032		3.90734	3.77445	4.21197
270	-0.253859	-0.0986023	-0.153796		4.88106	4.95698	4.50444		4.57304	4.79907	4.79913		4.3632	4.83437	4.87705		4.73844	4.79945	5.06023		4.65444	5.10254	4.83981		3.93711	4.0351	4.52676		4.14641	4.08408	3.91094
269	-0.0654469	-0.133736	-0.32409		4.7593	4.57494	4.58062		4.55334	4.99874	4.9886		4.68403	4.79522	4.89276		4.9219	4.79702	4.98031		5.02817	4.89917	5.05357		3.84534	4.42709	4.48256		4.23698	4.28199	4.32398
268	-0.120982	-0.353676	-0.299164		4.73036	4.83317	4.72224		4.63586	4.56835	4.83143		4.41326	4.7735	4.67553		4.84133	5.01105	4.88241		4.93918	5.13863	5.14072		4.03833	4.60082	4.66905		4.77342	4.42768	4.49812
267	-0.414133	0.0864114	-0.000886258		4.36739	4.53415	4.7537		4.78854	4.54678	4.77903		4.7577	4.94806	5.03216		4.61549	4.62562	4.90023		5.10658	5.2875	5.19457		3.95973	4.28393	4.92766		5.11042	4.60606	4.16449
266	-0.280438	-0.158212	-0.252893		4.26242	4.28593	4.31311		4.43305	4.56326	4.52299		4.53133	4.60622	4.74194		4.86309	4.76374	4.85405		5.23235	4.82657	5.04877		4.37944	4.47848	4.93127		4.87587	4.60327	4.93238
265	-0.384477	-0.186516	-0.280028		4.13628	3.88726	3.62465		4.22632	4.21027	4.4168		4.51343	4.62669	4.34974		4.73509	4.42013	4.68922		5.61158	5.4171	5.21208		4.53704	4.2893	4.7314		4.92053	4.89538	4.81295
264	0.0505142	-0.0857649	-0.163325		3.66081	3.37226	3.85881		4.04404	4.10548	4.15286		4.61286	4.58834	4.7227		4.53682	4.68058	4.6799		5.28446	5.15372	4.96375		4.56745	4.76377	4.86414		5.03097	5.01566	5.14717
263	-0.223535	-0.37169	0.0183507		3.23272	3.43453	3.31658		4.37599	4.17574	3.8549		4.34381	4.46703	4.5629		4.64898	4.66135	4.66893		5.38533	5.18699	5.38648		4.52446	4.85123	4.82862		4.92911	5.25789	4.92254
262	-0.0379176	-0.0316984	0.0069576		2.8034	2.76293	3.13025		3.86096	3.65378	3.62093		4.14173	4.13091	4.23296		4.47344	4.31775	4.40166		5.19258	5.48437	4.97432		4.59977	4.50015	4.86204		5.41278	5.28095	5.21447
261	0.0713558	-0.205527	-0.0847231		2.88124	2.78433	2.87695		3.44006	3.38004	3.58735		3.70566	3.71733	4.05947		4.10338	4.11449	3.92908		5.50929	4.92942	5.11804		4.6467	4.50056	4.52951		5.01176	5.2422	5.17676
260	-0.286838	-0.147739	0.0791346		2.57855	2.27071	2.33045		3.25965	3.20077	3.04266		3.74522	3.87986	3.62064		3.72412	3.87674	3.7592		5.18164	4.84615	4.66933		4.14286	4.47692	4.22403		4.93905	5.07362	5.21641
259	-0.403627	0.0575626	-0.0759706		2.19691	2.03931	2.23834		2.85726	2.79214	2.97063		3.22169	3.39717	3.32262		3.62052	3.60526	3.61618		4.91517	4.42517	4.52831		3.96458	3.95745	4.41351		5.10247	4.84717	4.8231
258	-0.0897169	-0.113624	0.0313852		1.69313	2.03114	1.86356		2.73388	2.49009	2.7433		3.37166	3.14302	3.18842		3.36124	3.32381	3.21706		4.37265	4.33494	4.2575		3.83034	3.8848	3.9677		4.85417	4.38171	4.82151
257	-0.334425	-0.36131	-0.153704		1.55141	2.01317	1.67248		2.17758	2.29933	2.1203		2.9344	2.78305	2.65733		2.91263	2.89832	3.01463		4.19693	3.82242	3.94814		3.75952	3.56153	3.62174		4.52693	4.11915	4.28986
256	-0.309718	0.0775481	-0.15434		0.952975	1.73295	1.30104		1.93079	2.17364	1.72143		2.49055	2.29137	2.53362		2.8	2.91342	2.64278		4.47727	3.69298	3.9717		3.58455	3.22137	3.23242		4.32712	4.29864	4.09343
255	-0.0150947	-0.217366	-0.240571		1.0331	1.42394	0.88707		1.7297	1.75433	1.48186		2.3376	2.33902	2.11303		2.63462	2.33522	2.1677		3.83041	3.73108	3.55801		2.86198	3.0076	3.06653		3.58487	3.5537	3.442
254	-0.14827	0.0233912	-0.198484		0.786601	0.507429	0.911487		1.64379	1.91091	1.56926		1.92028	2.07596	1.87678		1.97435	2.25583	1.90174		3.54869	2.83071	3.03913		2.29484	2.30229	2.54618		3.37946	3.2207	3.39458
253	-0.143087	0.025315	-0.102218		0.852177	0.664113	0.725204		1.24488	1.42807	1.33679		1.77432	1.776	1.76573		1.55253	1.69366	1.63378		2.94362	2.78815	2.98973		2.10077	2.18759	2.24989		3.30659	2.71577	2.85704
252	-0.146958	0.0500114	-0.0562543		0.443707	0.472158	0.695147		1.14366	0.960005	1.33167		1.35315	1.55945	1.45672		1.50609	1.54483	1.42963		2.62672	2.52854	2.47255		2.01074	1.64505	1.70091		2.73055	2.68549	2.5625
251	-0.175117	-0.137586	-0.0712967		0.162724	0.300108	0.578207		0.778989	0.717082	1.20782		0.91209	1.04915	1.46807		1.22747	1.4946	0.953961		2.16632	2.11164	1.89877		1.21168	1.21533	1.51773		2.51844	2.44839	2.21975
250	-0.160614	0.186707	-0.0725384		0.51054	0.261721	0.414785		0.465818	0.817053	0.842485		0.701921	1.02392	0.963695		0.652181	0.632967	1.01771		1.69897	1.86104	1.72253		0.396242	1.2866	0.742661		1.78482	1.76162	1.90191
249	0.0802158	-0.105448	-0.0242587		0.132818	0.513288	0.0979586		0.641524	0.451232	0.39108		0.309051	0.942921	0.464119		0.600076	0.769372	0.62473		1.46871	1.31212	1.14938		0.382442	0.625955	0.512699		1.07118	1.16235	1.38929
248	0.028378	-0.171398	0.0324378		0.409561	0.338675	0.310476		0.236455	0.338657	0.508442		0.606399	0.488856	0.748989		0.32905	0.477599	0.36649		1.01836	0.841171	1.04745		-0.204935	-0.0828238	0.146675		0.99758	0.714881	1.1872
247	-0.114277	0.064326	-0.179566		0.026626	0.387158	0.614729		0.581796	0.178511	0.236185		0.0743371	0.362644	0.405613		0.42828	0.841609	0.259641		0.663355	0.711142	0.703148		-0.704943	-0.56099	-0.202613		0.625423	0.275499	0.566235
246	-0.126106	0.172935	-0.119471		0.472237	0.176288	0.258063		0.069004	0.00701185	0.138905		-0.24517	-0.107973	0.0798747		-0.00912074	0.281283	0.0201571		0.548843	0.309228	0.509009		-0.901781	-0.797832	-0.447298		0.322457	0.135522	-0.0672101
245	0.0303179	-0.078255	-0.0287512		0.147985	0.118275	0.101598		0.20495	0.302932	0.293375		0.0376315	0.134517	0.263746		-0.0561217	0.0914999	0.0728492		0.0551969	0.108022	0.414344		-1.09766	-0.911512	-0.793765		-0.257716	-0.0922819	-0.358817
244	-0.170304	-0.157198	0.105934		0.183491	0.342764	0.183329		-0.0499528	0.178684	0.274132		-0.121154	-0.143264	-0.0699319		-0.129291	0.179105	-0.202513		0.0289797	-0.215288	0.132192		-1.18551	-1.12914	-0.773936		-0.46045	-0.374456	-0.382681
243	-0.0222241	-0.0769722	-0.0965974		-0.00372992	0.133963	0.393982		-0.210584	-0.0108526	0.344385		-0.527563	-0.269547	-0.0913677		-0.348417	-0.185082	-0.23875		-0.357304	-0.200531	-0.0193177		-1.59325	-1.15883	-1.21169		-0.328012	-0.816498	-0.498763
242	-0.276309	-0.0717138	-0.15643		0.155294	0.173324	0.348584		0.332895	-0.108253	-0.0745119		-0.255462	-0.295696	-0.295505		-0.055629	-0.162139	-0.154932		-0.343817	-0.316112	-0.250161		-1.74529	-1.57066	-1.39437		-0.957148	-0.900781	-0.453093
241	0.00580854	0.0986076	0.155007		0.257138	0.206767	0.0465487		-0.234166	-0.137552	-0.0454587		-0.570051	-0.18864	-0.283996		-0.448616	-0.263533	-0.322313		-0.407022	-0.246628	-0.265293		-1.59125	-1.52036	-1.51612		-0.924104	-1.04184	-0.664912
240	0.161026	-0.0891332	-0.0781383		0.281864	0.0858342	0.157211		-0.0160605	-0.282533	-0.00858543		-0.466276	-0.332672	-0.174626		-0.304899	-0.38954	-0.166614		-0.470687	-0.552431	-0.468675		-1.63331	-1.57223	-1.54017		-0.540699	-0.982297	-0.79338
239	-0.18104	-0.1514	0.0254685		0.206913	0.225282	0.243585		-0.112473	-0.24502	-0.0852766		-0.345238	-0.253779	-0.415511		-0.337009	-0.196451	-0.166707		-0.534858	-0.689181	-0.373247		-1.70839	-1.64956	-1.43815		-0.956616	-0.760461	-1.01877
238	-0.120043	0.0304107	-0.0830921		0.2591	0.352744	0.304794		-0.12953	-0.016101	-0.246196		-0.672504	-0.365969	-0.383763		-0.325469	-0.265387	-0.0248444		-0.372044	-0.378183	-0.198315		-1.70391	-1.29036	-1.40185		-1.05627	-0.773191	-0.453698
237	-0.105111	-0.0138552	0.221357		0.326617	0.290614	0.284629		-0.104058	0.227151	0.141777		-0.247456	-0.225118	-0.188433		-0.334586	-0.447256	-0.295315		-0.452435	-0.442676	-0.144582		-1.72942	-1.41529	-1.43028		-1.13451	-0.859161	-0.758944
236	-0.202979	-0.0960417	-0.110936		0.312752	0.240914	0.359956		0.209632	0.0708341	0.0703078		-0.410331	-0.238792	-0.176486		-0.260833	-0.237361	-0.269699		-0.496881	-0.329429	-0.0905147		-1.51669	-1.36334	-1.17757		-0.925194	-0.551061	-0.820474
235	-0.000771169	-0.0914264	-0.102107		0.400038	0.372977	0.488258		-0.0648197	0.0433989	0.164156		-0.221795	-0.216915	-0.290537		-0.236919	-0.0401598	-0.161471		-0.308624	-0.00811432	-0.085774		-1.64366	-1.50518	-1.1065		-0.738936	-0.650473	-0.592587
234	0.0286886	-0.129659	0.119659		0.285838	0.433662	0.345401		0.0369753	0.178828	0.223813		-0.262609	-0.159842	0.0438385		-0.119288	-0.0246319	0.164573		-0.207459	0.0439909	-0.238898		-1.62091	-1.20413	-0.921136		-0.765138	-0.812578	-0.889286
233	-0.039349	0.193787	0.226832		0.446053	0.303462	0.569774		0.137997	0.279135	0.111721		-0.00563505	-0.248888	0.347006		0.0934406	-0.0901592	0.00470686		0.0852995	-0.0859008	0.0742247		-1.4036	-1.11327	-1.18042		-0.665116	-0.606045	-0.529188
232	-0.0629776	-0.112543	-0.0283539		0.586313	0.447508	0.435747		0.336526	0.192199	0.135401		0.164079	0.0722091	0.11999		0.211162	0.0896874	0.0316079		0.0698734	0.0338903	0.0282675		-1.02326	-1.14387	-0.946078		-0.572628	-0.544119	-0.256898
231	-0.09753	-0.205302	-0.0307607		0.774119	0.617241	0.534408		0.242624	0.484735	0.403597		0.00433201	0.288071	0.305383		-0.0636012	0.0733905	0.227369		0.173324	0.0104474	0.211712		-1.2863	-1.00036	-0.81314		-0.555945	-0.417821	-0.440759
230	0.038635	-0.0104938	0.22003		0.711203	0.732275	0.688783		0.339547	0.483542	0.359144		-0.0696474	0.35342	0.176572		0.234502	0.518821	0.435921		-0.090942	0.0928678	0.203199		-1.05446	-0.8813	-1.00507		-0.236773	-0.460136	-0.397352
229	-0.283816	-0.0729208	-0.102324		0.636483	0.810301	0.737812		0.369081	0.362153	0.748375		0.344727	0.520383	0.400299		0.40187	0.224505	0.515332		0.119138	0.260408	0.230095		-1.01795	-0.907188	-0.694043		0.142513	-0.407059	-0.12312
228	0.0613789	-0.0619094	-0.107797		0.82266	0.729158	0.896266		0.889594	0.724716	0.702372		0.436083	0.467628	0.605497		0.39933	0.437176	0.592172		0.453752	0.192318	0.520508		-1.05127	-0.644286	-0.562873		-0.0168684	-0.230561	0.307976
227	-0.255365	-0.126812	-0.0151875		0.99782	1.17818	0.911036		0.727107	1.09769	0.659257		0.693422	0.418444	0.45387		0.545956	0.656603	0.665514		0.514062	0.561564	0.717457		-0.986966	-0.790768	-0.715821		-0.0260949	0.0949824	0.442296
226	-0.08911	-0.143404	0.0152225		1.15311	1.13399	1.04143		0.939877	0.821956	0.933664		0.638885	0.722409	0.83826		0.746472	0.933853	0.663605		0.928493	0.61992	0.391247		-0.914442	-0.661162	-0.482188		0.0435107	-0.0421519	0.127198
225	-0.32344	0.0204381	-0.0839394		1.26643	1.51209	1.27326		1.04817	0.97511	0.95869		0.477492	0.626635	0.906314		0.643205	1.00764	0.747301		0.919249	0.824829	0.92017		-0.616482	-0.394522	-0.216015		0.320682	0.369752	0.152336
224	-0.0481465	-0.268251	-0.125156		1.67502	1.55859	1.40042		1.03115	1.24856	1.17589		0.809092	1.32381	1.13834		1.25545	1.32795	1.12637		1.06711	0.859988	0.837702		-1.16953	-0.246654	-0.0821937		0.305946	0.828087	-0.220531
223	-0.183572	0.00238092	-0.15611		1.75933	1.65826	1.56281		1.26782	1.50001	1.53381		0.668242	1.09949	1.32593		1.45231	1.4301	1.26225		1.10358	1.05623	1.64953		-0.489402	-0.0672821	-0.224795		0.755783	1.22797	0.582928
222	-0.161801	0.0722052	-0.112566		2.0179	1.73872	1.61418		1.53141	1.50387	1.60388		0.99979	1.60709	1.41121		1.36313	1.65952	1.58144		2.03331	1.55255	1.97365		-0.649122	0.331441	0.494525		0.819381	1.0965	1.17224
221	-0.0946397	-0.150758	-0.193781		2.27945	2.05211	2.32158		2.16942	2.4225	1.80452		1.56045	1.45899	2.36181		1.44256	1.77754	1.91514		1.89733	1.58818	2.12602		-0.26439	-0.481542	0.777089		0.30316	2.02262	1.83161
220	-0.115561	-0.0701701	-0.104773		2.42495	2.28293	2.79347		2.34566	1.9698	2.142		1.4411	2.09606	1.7878		1.75219	2.07285	2.24254		2.50191	2.03844	2.49025		-0.037584	-0.063151	1.45549		1.53123	1.62187	2.06107

## Sheet: Fig. 3f
Fig. 3f CD intensity of G4 KIT1 at 260 nm upon photoswitching of 9.
	CD buffer (10 mM Tris HCl, pH 7.4, 100 mM LiCl) absorbance					9 : G4 KIT1 (10 μM) = 3 : 1 (10 cycles), molar ellipticity θ (× 105 deg cm2 dmol-1)									Subtraction of buffer absorbance, molar ellipticity θ (× 105 deg cm2 dmol-1)							Zero adjustment at 330 nm, molar ellipticity θ (× 105 deg cm2 dmol-1)
Wavelength (nm)	Molar ellipticity θ (× 105 deg cm2 dmol-1)							330 nm			260 nm				330 nm			260 nm				260 nm
	scan 1	scan 2	scan 3	average		cycle	time (min)	scan 1	scan 2	scan 3	scan 1	scan 2	scan 3		scan 1	scan 2	scan 3	scan 1	scan 2	scan 3		scan 1	scan 2	scan 3
330	-0.0856163	-0.0294033	-0.00476535	-0.0399283		1 (dark)	0	0.139239	0.0592447	-0.0764551	3.12103	3.28196	3.42826		0.179167	0.099173	-0.0365268	3.23951	3.40044	3.54674		3.06034	3.30127	3.58327
260	-0.286838	-0.147739	0.0791346	-0.118481		1 (405 nm)	1	-0.266619	-0.0651916	-0.310954	6.11596	5.5826	5.82035		-0.226691	-0.0252633	-0.271026	6.23444	5.70108	5.93883		6.46113	5.72634	6.20986
						1 (525 nm)	2	0.0964641	0.0459062	0.171712	3.28313	3.27229	3.52738		0.136392	0.0858345	0.21164	3.40161	3.39077	3.64586		3.26522	3.30494	3.43422
						2 (405 nm)	3	-0.102348	-0.201824	-0.163809	6.12119	5.50165	6.02961		-0.0624197	-0.161896	-0.123881	6.23967	5.62013	6.14809		6.30209	5.78203	6.27197
						2 (525 nm)	4	0.0567346	0.0471856	-0.0444202	2.95819	3.0049	3.01353		0.0966629	0.0871139	-0.00449188	3.07667	3.12338	3.13201		2.98001	3.03627	3.1365
						3 (405 nm)	5	-0.235493	-0.212201	-0.100965	6.23162	5.86946	6.11226		-0.195565	-0.172273	-0.0610367	6.3501	5.98794	6.23074		6.54567	6.16021	6.29178
						3 (525 nm)	6	0.0449589	0.242324	8.43641e-05	2.77552	2.91399	3.27461		0.0848872	0.282252	0.0400127	2.894	3.03247	3.39309		2.80911	2.75022	3.35308
						4 (405 nm)	7	-0.414285	-0.216852	-0.252565	5.80249	5.63644	5.92491		-0.374357	-0.176924	-0.212637	5.92097	5.75492	6.04339		6.29533	5.93184	6.25603
						4 (525 nm)	8	-0.115179	-0.031084	0.0510974	3.13897	3.02686	3.59067		-0.0752507	0.00884432	0.0910257	3.25745	3.14534	3.70915		3.3327	3.1365	3.61813
						5 (405 nm)	9	-0.336998	-0.00978023	-0.0274501	6.06814	5.95801	5.72305		-0.29707	0.0301481	0.0124782	6.18662	6.07649	5.84153		6.48369	6.04634	5.82905
						5 (525 nm)	10	0.156194	0.282229	0.0967518	3.22539	3.35713	3.26671		0.196122	0.322157	0.13668	3.34387	3.47561	3.38519		3.14775	3.15345	3.24851
						6 (405 nm)	11	-0.160505	-0.157952	-0.217288	5.84907	6.13119	5.59564		-0.120577	-0.118024	-0.17736	5.96755	6.24967	5.71412		6.08813	6.36769	5.89148
						6 (525 nm)	12	0.224836	0.134028	0.130917	3.20724	3.53873	3.61324		0.264764	0.173956	0.170845	3.32572	3.65721	3.73172		3.06096	3.48325	3.56088
						7 (405 nm)	13	-0.0327607	-0.0148593	0.0558868	6.17427	6.29476	6.31214		0.00716762	0.025069	0.0958151	6.29275	6.41324	6.43062		6.28558	6.38817	6.33481
						7 (525 nm)	14	0.156295	0.43022	0.315995	3.403	3.18299	3.70928		0.196223	0.470148	0.355923	3.52148	3.30147	3.82776		3.32526	2.83132	3.47184
						8 (405 nm)	15	0.0599424	0.146068	0.215755	6.21629	5.98267	6.10255		0.0998707	0.185996	0.255683	6.33477	6.10115	6.22103		6.2349	5.91515	5.96535
						8 (525 nm)	16	0.468194	0.331499	0.367626	3.59691	3.80104	3.92353		0.508122	0.371427	0.407554	3.71539	3.91952	4.04201		3.20727	3.54809	3.63446
						9 (405 nm)	17	0.0943642	0.393548	0.23082	6.76727	6.44536	6.35428		0.134293	0.433476	0.270748	6.88575	6.56384	6.47276		6.75146	6.13036	6.20201
						9 (525 nm)	18	0.30214	0.375924	0.493027	3.50337	3.78506	4.04813		0.342068	0.415852	0.532955	3.62185	3.90354	4.16661		3.27978	3.48769	3.63366
						10 (405 nm)	19	0.00034558	0.00762006	0.137658	6.34277	6.08181	6.16574		0.0402739	0.0475484	0.177586	6.46125	6.20029	6.28422		6.42098	6.15274	6.10663
						10 (525 nm)	20	0.501088	0.339107	0.490067	3.5601	3.51219	3.87484		0.541016	0.379035	0.529995	3.67858	3.63067	3.99332		3.13756	3.25164	3.46333
