# Supplementary material for: Optical control of gene expression using a DNA G-quadruplex targeting reversible photoswitch
Source: Nat Chem. 2025 Apr 3;17(6):875–82. doi: 10.1038/s41557-025-01792-1 (PMC12141046; doi:10.1038/s41557-025-01792-1)
Supplement: Supplementary file 8 — Statistical source data. [file 41557_2025_1792_MOESM8_ESM.xlsx]

## Sheet: Fig. 5d
Fig. 5d Quantification of cell viability
	Area values (in2)				Relative cell viability (compared to DMSO-Covered)
	Biol. rep 1	Biol. rep 2	Biol. rep 3		Biol. rep 1	Biol. rep 2	Biol. rep 3
DMSO-Covered	0.603	0.58	0.554		1	1	1
DMSO-Exposed (405 nm)	0.499	0.499	0.454		0.827529	0.860345	0.819495
G4switch (125 nM)-Covered	0.579	0.533	0.514		0.960199	0.918966	0.927798
G4switch (125 nM)-Exposed (405 nm)	0.25	0.257	0.181		0.414594	0.443103	0.326715
