# Supplementary material for: Optical control of gene expression using a DNA G-quadruplex targeting reversible photoswitch
Source: Nat Chem. 2025 Apr 3;17(6):875–82. doi: 10.1038/s41557-025-01792-1 (PMC12141046; doi:10.1038/s41557-025-01792-1)
Supplement: Supplementary file 9 — Statistical source data. [file 41557_2025_1792_MOESM9_ESM.xlsx]

## Sheet: Extended Data Fig. 1b
Extended Data Fig. 1b CD spectra of G4 MYC and dsDNA used in FID assay.
	FID assay buffer (10 mM lithium cacodylate, pH 7.3, 100 mM KCl) absorbance				G4 MYC (5 μM)				dsDNA (5 μM)
Wavelength (nm)	Molar ellipticity θ (× 105 deg cm2 dmol-1)				Molar ellipticity θ (× 105 deg cm2 dmol-1)				Molar ellipticity θ (× 105 deg cm2 dmol-1)
	scan 1	scan 2	scan 3		scan 1	scan 2	scan 3		scan 1	scan 2	scan 3
330	0.162732	0.0528442	0.180984		0.00794494	0.116045	0.0834443		0.15542	0.179067	0.0732388
329	0.112189	0.11525	0.122832		-0.0097548	0.138767	0.25349		0.0697854	-0.01372	0.0380304
328	0.110939	0.035066	0.0991761		0.117826	0.0392111	0.00584309		0.16728	0.0839566	0.164839
327	0.113421	0.0618428	0.103193		0.212737	0.0694345	0.0655188		0.00775575	0.0579109	0.0826102
326	0.0328335	0.093696	0.209816		0.0796704	0.024554	0.106818		0.104332	-0.031708	0.18841
325	0.0765917	-0.131781	-0.0323478		0.216471	0.104515	0.0760503		0.175518	0.172952	0.098728
324	0.00415252	0.0455129	0.130795		0.0183826	0.187846	0.0835877		0.14932	0.0305626	0.0798344
323	0.101823	0.111984	0.150916		0.0762614	-0.035776	0.175588		-0.0435063	0.0260168	0.0542667
322	0.16426	0.109283	0.173095		0.170338	0.050862	0.221954		0.130444	0.11808	0.140736
321	0.0492054	0.0730797	0.100989		0.090347	0.0473707	0.135328		0.195398	0.0458978	0.203754
320	0.0269961	0.0869842	0.134944		-0.0002042	0.0668447	0.144157		0.0562786	-0.0724159	0.122743
319	0.166078	0.0733689	0.0884421		0.0405544	0.0147294	0.0858174		0.129235	0.0705704	-0.00284898
318	0.10381	0.101259	0.196025		0.210967	0.0283568	0.120669		-0.0307989	0.0718019	0.0984269
317	-0.0115002	0.170062	0.166828		0.19392	0.150916	0.077313		0.00460124	0.0775098	0.0551051
316	0.204673	0.0479256	0.0651664		0.204529	0.0838453	0.246047		-0.0498201	0.151748	0.0487786
315	0.0384537	0.0821711	0.128333		0.111993	0.138277	-0.0377684		-0.0152523	0.0127431	0.101773
314	0.131033	-0.0176372	0.0526183		0.105153	0.0719159	0.0664329		0.0738856	0.138632	0.121999
313	0.146342	0.142795	0.0742174		0.109489	0.0878623	-0.0268411		-0.0648426	0.143262	0.162185
312	0.14861	0.0634028	0.0792321		0.14628	0.0988014	0.192246		0.128329	0.16984	0.0726463
311	0.032275	0.164279	0.104562		0.195054	0.13493	0.179515		0.0502632	0.196316	0.0604618
310	0.0966102	0.0302212	0.181191		0.102743	0.197503	0.129687		0.127599	-0.0283425	0.127459
309	-0.0699153	0.0769386	0.100569		0.160762	0.040512	0.156277		0.10168	0.1003	0.144592
308	0.0939512	0.181163	0.0378193		0.179679	0.138475	0.0702763		-0.0104487	0.13704	-0.066259
307	0.0245073	0.110108	0.124047		0.135111	0.120515	0.172876		0.0515182	0.0398695	0.00461726
306	0.0855998	0.052542	0.113841		0.199879	0.13732	0.124334		0.190696	0.140834	0.100915
305	0.0462523	0.0386127	0.0676844		0.307478	0.226544	0.199361		0.202341	0.141821	0.161223
304	0.0577599	0.0274734	0.104629		0.253795	0.182587	0.173816		0.17744	0.108167	0.026881
303	0.149411	0.111664	0.0583378		0.115877	0.197994	0.154815		-0.042516	0.0881661	0.170345
302	0.0726819	0.125234	0.0757747		0.180475	0.0240793	0.314833		0.0201269	0.175328	0.127256
301	0.0769309	0.174264	0.073879		0.188045	0.334813	0.240058		0.0970928	0.159195	0.0213709
300	-0.0405675	0.231282	0.113886		0.284545	0.272372	0.254049		0.11876	0.183551	0.22038
299	0.00436299	0.0978421	0.116696		0.300885	0.205229	0.216925		0.126037	0.00787874	-0.00224581
298	0.153457	0.078198	0.121596		0.130282	0.233008	0.337211		0.17728	0.138114	0.188261
297	0.158878	0.191424	0.223151		0.230334	0.202289	0.146703		0.315919	0.0491001	0.231714
296	0.098903	0.0249508	0.0178576		0.167311	0.109737	0.37964		0.320562	0.356647	0.32152
295	0.123201	0.0619385	0.114668		0.153851	0.211674	0.194184		0.106233	0.0388118	0.270036
294	0.1006	0.12649	0.0581973		0.221142	0.229926	0.20431		0.425564	0.405098	0.226104
293	0.147759	0.262074	0.00110358		0.0784219	0.131071	0.2894		0.348972	0.400432	0.420408
292	-0.0605348	0.188351	0.0763465		0.213023	0.072676	0.244716		0.399751	0.376747	0.531554
291	0.0866106	0.0676217	0.111245		0.243233	0.280879	0.432105		0.478409	0.620868	0.550097
290	0.186965	0.131321	0.223535		0.248332	0.414717	0.3425		0.516317	0.615959	0.748454
289	0.070259	0.073184	0.0318798		0.221121	0.463461	0.227934		0.769605	0.637522	0.742821
288	0.22158	0.0127652	0.284809		0.483011	0.334293	0.483415		0.737654	0.781218	0.725382
287	0.0158074	0.163528	0.0960936		0.438069	0.445948	0.338482		0.833017	0.794918	0.939626
286	0.0926279	0.0622172	0.0333513		0.663848	0.779094	0.664204		0.897491	0.981563	1.10396
285	0.0470313	0.208778	0.145597		0.653803	0.639733	0.527142		1.03398	1.11688	1.21058
284	0.0694528	0.15488	0.094575		0.726965	0.876871	0.791993		1.04213	1.20052	1.12609
283	0.118912	0.24788	0.156799		1.05692	0.717619	0.802202		1.23148	1.17457	1.1803
282	0.147866	0.146454	0.120564		1.12673	1.04282	0.929811		1.25339	1.12202	1.00921
281	0.125641	0.0600727	-0.0174958		1.08521	1.2749	0.969414		1.3801	1.36433	1.42482
280	0.0331421	0.134918	0.124588		1.17486	1.27449	1.12769		1.20997	1.3799	1.22718
279	0.0257583	0.189753	-0.0331473		1.40289	1.21942	1.4935		1.45645	1.3352	1.21735
278	0.189371	0.109881	0.223366		1.637	1.53468	1.51839		1.20721	1.36778	1.30388
277	0.0318999	0.0681212	0.0401212		1.922	1.68645	1.67023		1.29935	1.28389	1.26504
276	0.215356	0.181029	0.0775172		1.99986	2.1893	1.74766		1.22366	1.28629	1.34191
275	0.0337935	0.124998	0.170687		2.21936	2.24577	2.2476		1.36142	1.26556	1.13225
274	0.11678	0.147074	0.0628725		2.50776	2.52343	2.4608		1.19836	1.39827	1.12155
273	0.0309765	0.0672722	0.144055		2.78433	2.79683	2.62955		1.30835	1.26384	1.46447
272	0.0380455	0.0633755	0.142185		3.04765	2.89561	2.98221		1.28749	1.01238	1.20196
271	0.236742	0.0442564	0.0757606		3.1719	3.21945	3.24311		1.06256	0.984846	1.15871
270	-0.0420269	0.0287977	-0.0385266		3.53286	3.44336	3.43769		1.173	1.00627	0.979428
269	0.246143	0.156264	0.0526862		3.6847	3.7207	3.79505		0.995168	1.01688	1.01009
268	0.15766	0.101025	0.0971105		3.9088	3.77001	3.94284		0.7251	0.87353	0.718511
267	0.0882426	0.0886098	0.0913785		4.11044	4.01204	4.0323		0.759989	0.641128	0.747142
266	0.14711	0.0296319	0.0389577		4.18708	4.05148	4.21954		0.545752	0.610235	0.506603
265	0.0236928	0.141646	-0.000537089		4.10647	4.18191	4.21653		0.49329	0.426357	0.491307
264	-0.0683981	0.0350238	0.111584		4.15949	4.13959	4.12828		0.304034	0.229621	0.145933
263	-0.0379291	0.0960908	0.102214		4.06591	4.13429	4.0115		-0.097314	0.106627	0.121309
262	0.0961453	0.132453	0.0795699		3.77613	3.79902	3.93085		-0.242113	-0.0908945	0.0527724
261	0.0155135	0.0537514	-0.108431		3.47212	3.63404	3.42716		-0.333491	-0.433687	-0.198847
260	0.113098	0.0143202	-0.0598391		3.18905	3.18068	3.14012		-0.503729	-0.384964	-0.396548
259	0.176334	0.0540762	0.107749		2.76177	2.75943	2.9458		-0.56105	-0.725316	-0.84769
258	0.152537	0.0225071	-0.0342426		2.51117	2.44285	2.35518		-0.813401	-0.907881	-0.766332
257	-0.0336418	0.0405054	0.188311		1.99463	2.06404	2.0475		-0.98539	-0.876602	-0.973591
256	0.090741	0.109974	-0.0112516		1.43893	1.53147	1.4385		-1.22386	-1.15225	-1.10195
255	0.09047	0.233103	-0.0998026		1.0959	1.05915	1.19839		-1.33222	-1.27791	-1.4937
254	0.1374	0.0613238	-0.0158987		0.748459	0.554531	0.550124		-1.44841	-1.40013	-1.36402
253	0.0546297	0.109454	-0.0667691		0.124329	0.1104	0.081208		-1.48218	-1.42235	-1.62588
252	0.0586826	-0.0131362	0.0802945		-0.209158	-0.289382	-0.19968		-1.61975	-1.65827	-1.79285
251	-0.00454046	0.220043	0.112723		-0.681795	-0.695107	-0.616922		-1.71685	-1.80695	-1.61168
250	0.0115567	0.029749	-0.120726		-1.08955	-1.11147	-0.835805		-1.84542	-1.64958	-1.57912
249	0.176359	0.203474	-0.0709156		-1.34044	-1.43531	-1.40571		-1.78575	-1.75819	-1.71925
248	0.107518	0.111571	-0.0342582		-1.60645	-1.5591	-1.61872		-1.5904	-1.6295	-1.51839
247	-0.0546901	0.0179564	-0.00612792		-1.80501	-1.75214	-1.71942		-1.55463	-1.71467	-1.68798
246	0.0169599	-0.0180846	-0.0226081		-1.95775	-1.9249	-1.90056		-1.71279	-1.52466	-1.57979
245	-0.199125	0.126923	0.0375196		-2.0146	-2.02214	-1.98666		-1.54224	-1.60004	-1.55021
244	0.00293061	0.0449911	0.119908		-2.09226	-2.03847	-2.24881		-1.51279	-1.27832	-1.25475
243	0.00326616	0.0843523	0.0820157		-2.10068	-1.99521	-1.98013		-1.2998	-1.43349	-1.29073
242	-0.0514528	-0.111547	0.0101292		-2.04377	-2.12484	-2.19694		-1.26957	-1.01398	-1.10645
241	0.0147958	-0.183363	0.0939932		-1.73524	-1.86707	-2.02154		-1.10469	-1.34606	-1.13832
240	0.14138	0.0440758	0.0617153		-1.82243	-1.71944	-1.63382		-1.01583	-1.03443	-0.992266
239	-0.0351236	0.0412955	-0.0361384		-1.59921	-1.73836	-1.63765		-1.0183	-0.898878	-1.07474
238	0.139102	0.0943351	0.0532344		-1.62598	-1.49981	-1.6249		-0.913676	-0.79255	-0.897726
237	-0.10093	0.0634978	0.0499489		-1.27873	-1.25724	-1.32936		-0.767971	-0.762021	-0.781716
236	0.00155305	0.0275613	-0.0819323		-1.07013	-1.19695	-1.16972		-0.522534	-0.554301	-0.613359
235	0.0223826	-0.111652	0.00770186		-1.08507	-1.05978	-0.920911		-0.431674	-0.447002	-0.665859
234	-0.0149479	0.0460453	-0.0374821		-0.786188	-0.818411	-0.81884		-0.384038	-0.472921	-0.548597
233	0.0164481	0.272997	-0.00186651		-0.584188	-0.781432	-0.694549		-0.433562	-0.387692	-0.356614
232	0.0576169	0.144519	0.126745		-0.622898	-0.532545	-0.571625		-0.36576	-0.307422	-0.162132
231	0.0377808	0.0904851	-0.013445		-0.357954	-0.563816	-0.304038		-0.0805758	-0.165192	-0.25544
230	0.131976	0.147473	0.140016		-0.365983	-0.385527	-0.519952		-0.0356393	0.0904567	-0.116372
229	0.0967226	0.278864	0.164635		-0.349891	-0.259638	-0.167831		0.0306053	-0.114173	-0.19301
228	0.0791943	0.0238004	0.08358		-0.257167	-0.279106	-0.19887		0.145249	0.168299	0.241281
227	0.0668496	0.133046	0.0674224		0.0398646	-0.0633039	0.0042967		0.314096	0.11665	0.27108
226	0.0260641	0.122126	0.143797		-0.0608047	-0.0827367	-0.231366		0.326343	0.329791	0.346079
225	0.21694	0.135506	0.205972		0.008881	-0.0948935	0.0430615		0.487803	0.40395	0.318026
224	0.188218	0.122455	0.156986		-0.169297	-0.158387	-0.0461895		0.484549	0.460684	0.384749
223	0.201408	0.0580798	-0.023229		0.0856622	0.0822178	-0.0037954		0.583017	0.594264	0.49976
222	0.0620261	-0.0223152	0.0855886		0.0808142	0.188644	0.100189		0.619031	0.73318	0.555157
221	-0.0586303	0.120267	0.071864		0.21559	0.207414	0.221085		0.619871	0.638849	0.727269
220	-0.110773	0.189222	0.244355		0.124431	0.183714	-0.0080464		0.64972	0.594997	0.655486
