# Supplementary material for: Optical control of gene expression using a DNA G-quadruplex targeting reversible photoswitch
Source: Nat Chem. 2025 Apr 3;17(6):875–82. doi: 10.1038/s41557-025-01792-1 (PMC12141046; doi:10.1038/s41557-025-01792-1)
Supplement: Supplementary file 10 — Statistical source data. [file 41557_2025_1792_MOESM10_ESM.xlsx]

## Sheet: Extended Data Fig. 2a
Extended Data Fig. 2a UV-Vis spectra of 9.
	Absorbance of 9 (50 μM) in PBS (PBS alone used as a reference) (a.u.)
Wavelength (nm)	dark	405 nm (2 min)	525 nm (2 min)
700	0.00020693	0.000544931	0.00160707
699	-0.000111244	0.000838168	0.00157231
698	0.000185098	0.000560145	0.00152672
697	0.000109408	0.000595941	0.000775537
696	-1.07684e-05	0.000964676	0.000524844
695	0.000197348	0.000262718	0.00154017
694	0.0003724	0.000588943	0.00137561
693	0.000128051	0.00079452	0.00165013
692	0.000330741	0.00102414	0.00136185
691	0.000121086	0.00107947	0.00151381
690	0.000417275	0.000659324	0.00117183
689	0.00110791	9.70735e-06	0.00146552
688	0.000341803	0.000657768	0.00165665
687	-0.000328317	0.000757929	0.00150336
686	0.00057619	0.000596771	0.00152666
685	-1.58937e-05	0.00060084	0.00108203
684	0.000269116	0.000605558	0.00112221
683	0.000399578	0.000739778	0.00114795
682	0.000247696	0.000306883	0.00079994
681	0.000273597	0.000457568	0.0015456
680	0.000546175	0.000510331	0.00151061
679	0.000333824	0.000415461	0.00120669
678	0.000460859	0.000713589	0.00146954
677	0.000603173	0.000770013	0.00122832
676	0.000262123	0.000616446	0.0018273
675	0.000637495	0.000874557	0.00132458
674	-0.000116057	0.000535574	0.0014349
673	0.000356389	0.000414995	0.00105878
672	0.000210944	0.000793145	0.000879875
671	0.000219413	0.000926774	0.00114357
670	0.000518002	0.000803285	0.00145495
669	-4.8197e-05	0.000694739	0.000802274
668	0.000382608	0.000257694	0.00145323
667	0.000198694	0.000245624	0.000898473
666	0.000213327	0.000465109	0.00121814
665	0.000255751	0.000520231	0.00120789
664	0.000628552	0.000415228	0.00156558
663	0.000262693	0.000485374	0.00142498
662	0.000190744	0.000551618	0.00167473
661	0.000198979	0.000444845	0.00153529
660	0.000164122	0.000295537	0.00129818
659	-1.36158e-05	0.000684343	0.00122782
658	0.000155136	0.000643665	0.00140327
657	0.000122095	0.00065598	0.00155802
656	0.000135301	0.000519402	0.00164885
655	0.000196079	0.000610743	0.00133089
654	-6.69877e-05	0.000802922	0.00147217
653	0.000321934	0.000880056	0.00151064
652	0.000481642	0.000952016	0.00149661
651	0.000604158	0.000795712	0.00125155
650	0.000276006	0.000698577	0.00113838
649	0.000479932	0.000836845	0.00127209
648	-4.86629e-05	0.00102733	0.00129169
647	0.000532671	0.000523523	0.00166509
646	9.6902e-05	0.000593116	0.000964909
645	0.000340016	0.00128195	0.0013775
644	0.000425748	0.000700392	0.00183024
643	0.000309525	0.000656343	0.00111948
642	0.000311701	0.000823618	0.00126012
641	0.000236144	0.000197788	0.00147092
640	9.79636e-05	0.000385976	0.00142402
639	0.000172875	0.00083796	0.0012305
638	-3.62388e-05	0.000818924	0.00145851
637	0.000840632	0.000923298	0.00123642
636	0.000687998	0.000760211	0.00174646
635	0.000268132	0.000534952	0.00112732
634	0.000526944	0.00101763	0.00100533
633	0.000221433	0.000910898	0.00128579
632	0.000741878	0.000678198	0.00112338
631	0.000119843	0.000978711	0.00142918
630	0.000769469	0.00138789	0.000879278
629	-8.43283e-05	0.000752665	0.00141667
628	0.000487318	0.000700288	0.00180097
627	-0.000224218	0.00116643	0.00141015
626	0.000124659	0.000878915	0.00123099
625	-7.46487e-05	0.000978789	0.00110619
624	0.000901767	0.000916657	0.00123693
623	-6.04136e-05	0.00117819	0.00170257
622	8.49402e-05	0.000698784	0.00169615
621	0.000831113	0.000236377	0.00146993
620	0.000719164	0.00119844	0.00122022
619	0.00031582	0.000829142	0.00142698
618	-0.000182716	0.00109701	0.00173879
617	3.77952e-05	0.000780931	0.00118266
616	0.000379291	0.00171889	0.00187742
615	0.000275954	0.000729795	0.00156761
614	0.000683772	0.00103753	0.0013882
613	0.000592053	0.00127294	0.00151635
612	0.000311261	0.0012982	0.00151264
611	0.000455314	0.00107129	0.00167065
610	0.00017865	0.00139163	0.00190651
609	0.000293594	0.00107884	0.00145542
608	0.000620541	0.00123675	0.00130737
607	0.000374576	0.00144913	0.00209308
606	0.000635603	0.00142646	0.00154555
605	0.000424763	0.00128618	0.00152513
604	0.000117616	0.00141267	0.00150466
603	0.000226354	0.00141461	0.00141968
602	0.000324965	0.00153661	0.0017501
601	0.000344653	0.00157252	0.00153794
600	0.000363125	0.00161837	0.00188158
599	0.000315561	0.00183608	0.00144066
598	0.00037981	0.00177817	0.00157899
597	0.000567299	0.00168398	0.00128701
596	0.000482342	0.00177399	0.00127201
595	0.000526348	0.00190123	0.001718
594	0.000467416	0.00169544	0.00135663
593	0.000919744	0.00128603	0.00116039
592	0.000695958	0.00205929	0.00166247
591	0.000370664	0.00220374	0.00137701
590	0.000732102	0.00193431	0.00140802
589	0.000581244	0.00220629	0.00176822
588	0.000589357	0.00239532	0.00159795
587	0.000322089	0.00188974	0.00123802
586	0.000218869	0.00193657	0.00136995
585	0.000395821	0.00216893	0.00147126
584	0.000222495	0.00222401	0.00135886
583	0.000742526	0.00214143	0.00156649
582	0.000626322	0.00248659	0.00159278
581	0.000296418	0.00263733	0.0016687
580	0.00076436	0.00283111	0.00180762
579	0.000863404	0.00255739	0.00147513
578	0.00103084	0.00276835	0.00177107
577	0.000543065	0.00260111	0.00148326
576	0.000244303	0.00301758	0.00168871
575	0.00064535	0.0031017	0.00177895
574	0.000502478	0.00300145	0.00162783
573	0.000604651	0.00315442	0.00140015
572	0.000364653	0.00340322	0.00180905
571	0.000666376	0.00345444	0.00163976
570	0.000771906	0.00339571	0.00163747
569	0.00124592	0.00324277	0.00154519
568	0.000800614	0.00445858	0.00169305
567	0.000733684	0.00355363	0.00197511
566	0.000703684	0.00413709	0.00162988
565	0.000376701	0.00388309	0.00175571
564	0.000527592	0.00379848	0.00147929
563	0.000632	0.00422405	0.00154932
562	0.000937695	0.00446219	0.00185693
561	0.000246712	0.00391274	0.0014003
560	0.000937202	0.00403651	0.00148692
559	0.000475967	0.00509844	0.0015111
558	0.000855908	0.00526827	0.00126575
557	0.000631611	0.00455457	0.00153698
556	0.000615564	0.00526754	0.0018757
555	0.000671094	0.00578245	0.00141184
554	0.00136592	0.00517558	0.0012183
553	0.000795116	0.00595339	0.00186182
552	0.000812777	0.00547954	0.00175512
551	7.93477e-05	0.00614393	0.00183627
550	0.000677757	0.00669603	0.00204103
549	0.000625337	0.0062904	0.00153854
548	0.00156836	0.00680053	0.00186796
547	0.000620179	0.00641975	0.00171954
546	0.000614657	0.00702338	0.00174916
545	0.000905632	0.0070775	0.00207677
544	0.00112029	0.00714202	0.00177126
543	0.000804815	0.00766759	0.00182571
542	0.000773307	0.00761677	0.0018743
541	0.000644547	0.00768609	0.00174955
540	0.000565822	0.00818739	0.00217814
539	0.000819961	0.00864345	0.00140687
538	0.00127821	0.00838865	0.00193553
537	0.000852744	0.00896351	0.00166694
536	0.000754791	0.00853277	0.00241573
535	0.000912014	0.00960473	0.00185595
534	0.000874246	0.00954616	0.00212034
533	0.000925788	0.0095522	0.00187932
532	0.000857905	0.010352	0.00153378
531	0.00101745	0.0101243	0.00165418
530	0.000747842	0.0103621	0.00187144
529	0.00110054	0.0104052	0.00193098
528	0.000623289	0.011043	0.00216162
527	0.00104236	0.0109522	0.0018925
526	0.00114824	0.0113846	0.0022666
525	0.000988493	0.0112885	0.00169713
524	0.000732647	0.0117151	0.00230892
523	0.000783809	0.0122629	0.00186351
522	0.000956478	0.0125317	0.00218134
521	0.000970565	0.0126939	0.00170722
520	0.00112363	0.0128347	0.00209747
519	0.000901015	0.0133515	0.00210603
518	0.00110069	0.0134334	0.00214315
517	0.000960862	0.0135134	0.00189271
516	0.00119963	0.0138676	0.00164147
515	0.00131139	0.0145565	0.00240735
514	0.00118401	0.0144753	0.00177731
513	0.00112153	0.0144778	0.00204535
512	0.00153048	0.0149741	0.00200595
511	0.00123125	0.0151229	0.00216968
510	0.00146456	0.0156574	0.00226468
509	0.00164838	0.0156068	0.00195376
508	0.00120874	0.0161038	0.00183429
507	0.00136239	0.0159686	0.00206267
506	0.00129205	0.0163908	0.00232497
505	0.00112472	0.0165987	0.00233596
504	0.00106213	0.0170969	0.0021285
503	0.00147812	0.0171574	0.00204886
502	0.00171605	0.0174224	0.00195227
501	0.00125189	0.0179574	0.00209752
500	0.00128818	0.0178047	0.00238926
499	0.00147786	0.0181864	0.0018561
498	0.00131319	0.0184435	0.00258863
497	0.00154155	0.0187091	0.00204446
496	0.00149209	0.0186885	0.00194671
495	0.00133378	0.0192099	0.00218053
494	0.00148731	0.0192884	0.00228794
493	0.00134499	0.01941	0.00226653
492	0.00149531	0.0197521	0.00241141
491	0.00130903	0.0196782	0.00231035
490	0.00115564	0.0198927	0.00199263
489	0.00134603	0.0201597	0.00228464
488	0.00169046	0.0201241	0.00223064
487	0.00157966	0.0204794	0.00243226
486	0.00134995	0.0205426	0.00230181
485	0.00169092	0.0206982	0.00232836
484	0.00154098	0.0208308	0.00235324
483	0.00175657	0.0208932	0.00221459
482	0.00180689	0.0212615	0.00251698
481	0.00167985	0.0212319	0.00236862
480	0.0013681	0.0213786	0.00222357
479	0.00147892	0.021499	0.00230306
478	0.00199466	0.0213923	0.00253182
477	0.00165774	0.0213263	0.00252354
476	0.00181053	0.0214827	0.00244252
475	0.00182283	0.0216696	0.00255413
474	0.0016935	0.0217942	0.00262978
473	0.00190274	0.0217334	0.00255963
472	0.00174108	0.0216889	0.00278573
471	0.00194728	0.0215343	0.0023524
470	0.0019712	0.0221101	0.0026297
469	0.00194169	0.0217033	0.00291956
468	0.00198363	0.0217297	0.00239512
467	0.00170662	0.0215623	0.00274644
466	0.00221758	0.0215232	0.0024395
465	0.00199729	0.0211924	0.0026371
464	0.00220109	0.0216834	0.00277664
463	0.00221974	0.0211978	0.00290058
462	0.00228016	0.0213731	0.00285939
461	0.00218592	0.0212238	0.00288951
460	0.00221779	0.0212262	0.00297001
459	0.00234077	0.0209897	0.00301523
458	0.00235092	0.0208903	0.00312053
457	0.00222016	0.0207416	0.00309404
456	0.00236628	0.02068	0.00308971
455	0.00265457	0.0205333	0.00318697
454	0.00272743	0.0203415	0.00333305
453	0.00253473	0.0202946	0.00342678
452	0.00272529	0.0199827	0.00335634
451	0.00280457	0.0198715	0.00350812
450	0.00269489	0.0196236	0.003515
449	0.00290705	0.0194922	0.00338431
448	0.00314287	0.0192955	0.00379903
447	0.00306987	0.0194113	0.00396799
446	0.00317213	0.0190506	0.00405263
445	0.00346926	0.0188851	0.00395913
444	0.00352816	0.0188198	0.00418926
443	0.00378934	0.0186423	0.00447518
442	0.00388317	0.0185197	0.00469009
441	0.00411258	0.0181293	0.00498096
440	0.00428856	0.0182082	0.00503954
439	0.00452321	0.0180271	0.00526217
438	0.00476109	0.0178683	0.00552864
437	0.00505268	0.0176648	0.00585974
436	0.00531714	0.0175628	0.00595956
435	0.00545311	0.0174595	0.00622914
434	0.00584153	0.017308	0.00657979
433	0.00628568	0.0170821	0.00697214
432	0.00664542	0.0174202	0.00730118
431	0.00707069	0.017364	0.00763121
430	0.00741173	0.0173445	0.00801604
429	0.00786453	0.0171716	0.00846999
428	0.00851373	0.0174946	0.00907453
427	0.00876874	0.0172742	0.00954452
426	0.00915014	0.0172899	0.0100031
425	0.00993063	0.0175566	0.0106918
424	0.0105999	0.017461	0.010971
423	0.0110433	0.0175773	0.0115032
422	0.0117873	0.0176847	0.0122807
421	0.0121363	0.0177924	0.0127502
420	0.0127811	0.0180525	0.0134844
419	0.0136745	0.0180509	0.0141603
418	0.0142745	0.0184908	0.015013
417	0.0151544	0.0185729	0.0156854
416	0.0156518	0.0188006	0.016403
415	0.0165638	0.0189614	0.0169416
414	0.0171061	0.0191668	0.017756
413	0.0180635	0.0196997	0.0186234
412	0.0186648	0.0197549	0.0193834
411	0.0195484	0.0203003	0.0200668
410	0.0203722	0.0201957	0.0207635
409	0.0210376	0.0205314	0.021708
408	0.0215571	0.020856	0.02222
407	0.022357	0.0211901	0.0227782
406	0.0228973	0.0216802	0.0234569
405	0.0235064	0.0214106	0.0239936
404	0.0241309	0.021766	0.0243456
403	0.0246284	0.021907	0.0250533
402	0.0249488	0.0220727	0.0253236
401	0.0252121	0.0221924	0.0260454
400	0.0256021	0.022586	0.0261381
399	0.0261974	0.0223363	0.0264364
398	0.0262647	0.0224504	0.0266102
397	0.0264538	0.0226742	0.0269525
396	0.0268112	0.0226935	0.0273225
395	0.0268151	0.0225166	0.0272853
394	0.0270254	0.0227889	0.0272328
393	0.02675	0.0228412	0.026863
392	0.0269489	0.0228332	0.0271852
391	0.0263706	0.0222345	0.0268723
390	0.0265548	0.0226244	0.0268424
389	0.0262384	0.0226615	0.026252
388	0.0261451	0.0222162	0.0264857
387	0.0257869	0.0220992	0.0261818
386	0.0254784	0.0220987	0.0257374
385	0.0249163	0.0221815	0.0253944
384	0.0248394	0.022001	0.0251594
383	0.0243566	0.0219561	0.0249768
382	0.0241748	0.0219208	0.0243929
381	0.0235517	0.0220449	0.0237199
380	0.0232616	0.0217843	0.0237141
379	0.0228296	0.0217767	0.0235465
378	0.0229295	0.0219124	0.0233651
377	0.0229964	0.0221916	0.0231164
376	0.0224371	0.0223619	0.0229436
375	0.0228021	0.023039	0.023175
374	0.022557	0.0233931	0.0229104
373	0.0224302	0.0239329	0.0229368
372	0.022857	0.0249485	0.0235301
371	0.0241379	0.0254543	0.0241356
370	0.0245104	0.0266682	0.0246098
369	0.0252865	0.0277771	0.0253253
368	0.0263459	0.0296886	0.0268694
367	0.0277545	0.0308576	0.0281893
366	0.0290112	0.0330471	0.0297529
365	0.0311528	0.035059	0.0311753
364	0.0330457	0.0372831	0.0329978
363	0.0350993	0.0397743	0.035119
362	0.0370686	0.0420626	0.0371837
361	0.039162	0.0445441	0.03928
360	0.0415888	0.0468041	0.0413659
359	0.0433426	0.0490297	0.043215
358	0.0451533	0.0509454	0.0451738
357	0.0468381	0.0529916	0.0465865
356	0.0483092	0.0545259	0.0480055
355	0.0495237	0.0556547	0.0493186
354	0.0507874	0.0570945	0.0506712
353	0.0518077	0.0590439	0.0520661
352	0.0530853	0.059687	0.0524588
351	0.0544155	0.0615294	0.0537038
350	0.0554878	0.0627021	0.0550849
349	0.0570974	0.0644775	0.0568919
348	0.058853	0.0663707	0.0584479
347	0.0606732	0.0684674	0.0604319
346	0.0631611	0.0710163	0.0627318
345	0.0657652	0.0740469	0.0650393
344	0.0683382	0.0767949	0.0675164
343	0.0710614	0.0798851	0.0705435
342	0.0745157	0.0833862	0.073535
341	0.0777213	0.0871865	0.076973
340	0.0812344	0.0914653	0.0802537
339	0.0851524	0.0956172	0.084038
338	0.0897528	0.100561	0.0881854
337	0.0949123	0.106471	0.0932074
336	0.101059	0.113424	0.0998193
335	0.108335	0.121871	0.106658
334	0.117619	0.131524	0.115481
333	0.129123	0.144023	0.126561
332	0.142998	0.159274	0.140703
331	0.160503	0.177846	0.157465
330	0.182481	0.201194	0.17884
329	0.210276	0.229515	0.206374
328	0.242747	0.263012	0.237615
327	0.276955	0.297628	0.270723
326	0.309478	0.331391	0.302756
325	0.341164	0.362674	0.33314
324	0.363902	0.385842	0.355315
323	0.379271	0.402137	0.370746
322	0.386484	0.409193	0.376861
321	0.387639	0.410873	0.378727
320	0.388223	0.41186	0.378802
319	0.389956	0.414291	0.380239
318	0.394588	0.420055	0.384733
317	0.402915	0.429533	0.39283
316	0.414302	0.442305	0.404302
315	0.427127	0.455951	0.416511
314	0.442531	0.472065	0.431387
313	0.460633	0.491361	0.448764
312	0.478617	0.510279	0.466311
311	0.49443	0.52762	0.481807
310	0.507313	0.541498	0.494552
309	0.515919	0.551164	0.502315
308	0.520124	0.557108	0.506667
307	0.52272	0.561281	0.50923
306	0.52581	0.565333	0.512216
305	0.529908	0.571409	0.516164
304	0.535526	0.578908	0.521343
303	0.542498	0.587138	0.528743
302	0.550112	0.596444	0.535712
301	0.558068	0.605945	0.543394
300	0.565891	0.61605	0.551378
299	0.574158	0.62611	0.559299
298	0.581216	0.634445	0.565949
297	0.586419	0.641723	0.571346
296	0.591091	0.647919	0.575747
295	0.594882	0.653189	0.579386
294	0.598201	0.658645	0.58282
293	0.602568	0.664518	0.587208
292	0.608209	0.671595	0.592175
291	0.614282	0.67972	0.598667
290	0.621948	0.68906	0.605676
289	0.631317	0.700883	0.615497
288	0.643085	0.713774	0.62616
287	0.655383	0.728291	0.638503
286	0.669786	0.743899	0.652539
285	0.687265	0.762968	0.669856
284	0.708299	0.785724	0.689965
283	0.734919	0.813811	0.716318
282	0.764918	0.845264	0.745123
281	0.80034	0.882644	0.780004
280	0.841513	0.924731	0.819565
279	0.887837	0.973502	0.865501
278	0.939234	1.02642	0.915345
277	0.994105	1.08344	0.968558
276	1.0506	1.14255	1.02419
275	1.10892	1.20304	1.08061
274	1.16666	1.26314	1.13703
273	1.22392	1.32314	1.19253
272	1.28262	1.38464	1.24938
271	1.33486	1.43937	1.3001
270	1.39472	1.50193	1.35874
269	1.44774	1.55831	1.41091
268	1.4987	1.60993	1.46007
267	1.54953	1.66189	1.50894
266	1.5982	1.71047	1.55589
265	1.64516	1.75781	1.60257
264	1.68842	1.80054	1.64399
263	1.72624	1.83661	1.68109
262	1.76165	1.86959	1.71676
261	1.79587	1.90058	1.74883
260	1.8207	1.92264	1.77436
259	1.84743	1.94261	1.79896
258	1.86883	1.95985	1.82164
257	1.88592	1.9714	1.83902
256	1.90115	1.98028	1.85334
255	1.91379	1.98536	1.86448
254	1.92061	1.98628	1.8709
253	1.92465	1.98287	1.87552
252	1.92375	1.97715	1.87604
251	1.92113	1.96635	1.87218
250	1.9136	1.95365	1.86512
249	1.90437	1.93699	1.85572
248	1.89115	1.91788	1.84321
247	1.87889	1.90037	1.83167
246	1.86351	1.8784	1.81674
245	1.84658	1.85642	1.80108
244	1.82945	1.83325	1.78396
243	1.81295	1.81187	1.76813
242	1.79718	1.79203	1.75298
241	1.78171	1.77213	1.73812
240	1.76951	1.75569	1.72567
239	1.75967	1.74258	1.71635
238	1.75353	1.73356	1.71046
237	1.75147	1.72994	1.7084
236	1.75467	1.73089	1.71251
235	1.76326	1.73915	1.72022
234	1.77441	1.74986	1.73237
233	1.79186	1.76604	1.7485
232	1.81106	1.7863	1.76756
231	1.83299	1.81039	1.7877
230	1.86147	1.83693	1.8134
229	1.88055	1.8555	1.82866
228	1.88217	1.86982	1.83558
227	1.89733	1.78667	1.68125
226	2.02215	1.56512	2.56753
225	0.196035	0.361962	0.241378
224	10	0.575367	10
223	0.704851	10	0.460908
222	-5.29006	0.0693908	-4.99154
221	-0.119519	10	10
220	0.327559	10	0.182236
219	10	10	-0.490837
218	10	0.103789	10
217	10	-4.83834	10
216	-0.194627	-0.0743566	-0.316208
215	-5.45795	1.09818	10
214	10	-5.18468	10
213	-0.0333741	0.0483309	10
212	0.343646	0.574501	0.390741
211	0.419697	10	-0.0848771
210	-5.60007	10	-0.0675418
209	0.401568	10	-5.46814
208	0.494978	10	10
207	10	0.73771	-0.151205
206	-0.144808	-0.0230069	0.810956
205	0.299984	-4.45198	-0.580458
204	0.680229	0.288673	-1.55327
203	0.328021	0.880089	0.00659246
202	-0.0680659	1.42287	0.365155
201	-5.98502	-0.228501	-6.09213
200	0.513995	-4.44182	0.634439

## Sheet: Extended Data Fig. 2b
Extended Data Fig. 2b UV-Vis spectra of 9 upon 405 nm illumination.
	Absorbance of 9 (50 μM) in PBS (PBS alone used as a reference) (a.u.) after 405 nm illumination
Wavelength (nm)	dark	405 nm_5 s	405 nm_15 s	405 nm_30 s	405 nm_45 s	405 nm_60 s	405 nm_90 s	405 nm_120 s	405 nm_300 s
700	0.000750591	0.00732745	0.00792424	0.00742772	0.00745742	0.00753833	0.00830716	0.00811306	0.00767031
699	0.000211151	0.00729202	0.00802812	0.00745689	0.00695117	0.00704696	0.00806408	0.00789724	0.008306
698	3.77693e-05	0.00719108	0.00741192	0.00788087	0.00797456	0.00750896	0.00748428	0.00766145	0.00772898
697	3.08313e-05	0.00707674	0.0075157	0.00772472	0.00739707	0.00780098	0.00787744	0.00802941	0.00807063
696	-7.38205e-05	0.0076869	0.00760589	0.00772061	0.0073021	0.00716605	0.00799827	0.00866212	0.00769289
695	-2.0087e-05	0.00739957	0.00764657	0.00716518	0.00687185	0.00704932	0.00858977	0.00795287	0.00796882
694	0.000157804	0.00722656	0.00748428	0.00730384	0.00775655	0.00727599	0.00864715	0.0077974	0.00729231
693	0.000734669	0.00700331	0.00729539	0.00737195	0.0070277	0.00794759	0.00818454	0.00808763	0.00810515
692	0.000158114	0.0073899	0.00749603	0.00781505	0.00741128	0.00742858	0.00792745	0.00829326	0.00869082
691	-0.000151821	0.00762093	0.00736726	0.00795964	0.00752297	0.00807173	0.00820263	0.0078154	0.00841362
690	0.000387893	0.00743662	0.00739946	0.0073967	0.00753135	0.00748283	0.00871169	0.00850413	0.00821358
689	0.000507817	0.00740101	0.00741955	0.00776722	0.00720413	0.00808497	0.00880884	0.00762272	0.00757668
688	0.000440181	0.00774205	0.00789313	0.00753285	0.00690457	0.00745434	0.00783184	0.00807935	0.00808851
687	0.000512352	0.00711147	0.00720808	0.00701415	0.00772374	0.00789576	0.00868348	0.00790905	0.00781988
686	0.000301365	0.00736555	0.00798163	0.00707408	0.00722063	0.00776791	0.00844867	0.00859236	0.00769642
685	0.00100912	0.0077015	0.00736926	0.00751099	0.00723171	0.00811609	0.00821158	0.00757288	0.00785899
684	0.000259636	0.00752805	0.00704814	0.00777175	0.00765497	0.00755221	0.00833933	0.00761158	0.00851461
683	0.000508465	0.00722987	0.00681505	0.00736536	0.00772682	0.00720345	0.00877896	0.00779413	0.00825545
682	0.000471691	0.00734983	0.00810918	0.00761003	0.00720432	0.00767576	0.00818678	0.00794591	0.00791775
681	0.000363747	0.00756361	0.00757515	0.00765871	0.00742624	0.00735428	0.00806219	0.00767542	0.00827613
680	0.000307893	0.00750677	0.00742893	0.00756709	0.00754157	0.00715618	0.00855088	0.00802843	0.00819401
679	0.000159331	0.00725782	0.00768466	0.00757173	0.00738432	0.00736476	0.00795065	0.00808323	0.00768667
678	0.000487836	0.00799529	0.00735968	0.00763584	0.0078824	0.00753066	0.00871333	0.00782655	0.00824094
677	0.000420462	0.00730895	0.00744325	0.00748436	0.0072717	0.00778235	0.0082254	0.00782135	0.00812321
676	0.000460445	0.0070719	0.00777668	0.00726483	0.00740568	0.00787386	0.00858832	0.00791596	0.00802722
675	0.000528706	0.00753161	0.00763719	0.00744446	0.00750019	0.0074644	0.00818609	0.00791298	0.00833257
674	0.000129397	0.00727883	0.00732664	0.00720639	0.00744499	0.00753582	0.00887311	0.00789861	0.00809344
673	7.26421e-05	0.00752666	0.00746932	0.0074013	0.00773797	0.00747949	0.00801702	0.00796109	0.00823453
672	0.000466353	0.00735025	0.00769534	0.00782054	0.00732766	0.00745871	0.00822933	0.00809629	0.00828463
671	0.000798591	0.00763935	0.00708711	0.00759069	0.00747441	0.00734104	0.00847921	0.00804067	0.00790531
670	0.00050069	0.00749521	0.00756401	0.00745779	0.00737679	0.00742669	0.00828025	0.00812377	0.00819003
669	6.64544e-05	0.00745958	0.00733756	0.00737566	0.00774216	0.00738719	0.00891695	0.00806664	0.00811657
668	0.000541173	0.00766485	0.0076212	0.00744117	0.00742827	0.00749466	0.00803099	0.00822938	0.00826442
667	0.000488639	0.00750754	0.0075889	0.00726543	0.00796539	0.00759567	0.00855777	0.00827534	0.00790481
666	0.000137217	0.00729957	0.00754604	0.00753754	0.00751575	0.00760081	0.00838123	0.00822822	0.00821028
665	0.00041186	0.00763181	0.00761859	0.00720095	0.00773729	0.00781959	0.00815339	0.00785027	0.00823545
664	0.000136259	0.00725114	0.00759156	0.00762462	0.00714723	0.00753008	0.00788551	0.00806311	0.0081938
663	0.000552421	0.00755969	0.0077079	0.0076771	0.00748852	0.00728686	0.0078038	0.00813545	0.00813289
662	0.000487499	0.00771952	0.0077736	0.00768543	0.00784542	0.00746503	0.00844658	0.00829529	0.00798722
661	0.000467571	0.00751304	0.00731031	0.00767705	0.00734441	0.00752431	0.0082068	0.0080855	0.00791058
660	0.000377297	0.00779871	0.00756519	0.00752876	0.00745781	0.00737081	0.00808545	0.00786724	0.00814302
659	0.00041471	0.00763384	0.00718437	0.00740886	0.00770108	0.00756382	0.00793489	0.00812878	0.00792118
658	0.000495403	0.00756143	0.00756959	0.00745963	0.00768506	0.00749603	0.00831189	0.00808334	0.00854425
657	0.000701714	0.00755824	0.00776358	0.00774097	0.00760302	0.00740452	0.00845946	0.00787083	0.00796644
656	0.000513311	0.00762739	0.00741031	0.00763827	0.00795666	0.00757394	0.00833083	0.00798345	0.00831445
655	0.000878422	0.00757083	0.00742121	0.00773125	0.00785778	0.00771138	0.00859983	0.00804726	0.00809898
654	0.000349627	0.00786057	0.00768883	0.00779444	0.00727907	0.00741149	0.00852928	0.00811493	0.00798443
653	0.000526037	0.00774933	0.00777349	0.00732545	0.00772411	0.00773979	0.00885554	0.00831545	0.00837229
652	0.000277586	0.0074832	0.00805834	0.00801483	0.00757199	0.00745144	0.00878205	0.00784471	0.00796294
651	0.000434403	0.00772337	0.00784268	0.00795429	0.00752223	0.00757634	0.00822738	0.00800599	0.00816879
650	0.000196182	0.00755784	0.00788153	0.00760739	0.00766501	0.00735149	0.0085583	0.00822493	0.00800177
649	0.000426707	0.00791366	0.00709284	0.00759546	0.00740425	0.00761548	0.0081335	0.00837171	0.00800425
648	0.000840735	0.00733372	0.00746029	0.00781295	0.00743983	0.00773631	0.00852047	0.00789128	0.00807611
647	0.000573053	0.00763985	0.00753353	0.00778899	0.00796629	0.00744997	0.00859608	0.00835252	0.00827067
646	0.000366545	0.00783804	0.00794894	0.00808331	0.00780193	0.00755524	0.00844568	0.00789368	0.00852846
645	0.000391961	0.00813954	0.00796602	0.00736968	0.00770374	0.00747517	0.00832036	0.00800763	0.00827798
644	0.000607347	0.00789202	0.00769115	0.00755982	0.00799732	0.00757122	0.00862901	0.0085018	0.00808194
643	0.000541354	0.00761719	0.00726398	0.00771391	0.0075157	0.0076672	0.00866595	0.00810209	0.00867339
642	0.000341233	0.00745365	0.00798102	0.0076716	0.00750617	0.00741076	0.00866288	0.00813703	0.00776859
641	0.00020175	0.00717958	0.00761714	0.0079115	0.00740941	0.00785348	0.00872709	0.0076956	0.00844711
640	0.000623289	0.00715389	0.00753535	0.00778983	0.00753517	0.00759072	0.00839039	0.00783292	0.00852923
639	0.000471458	0.00793338	0.00782146	0.00793301	0.00767173	0.00799049	0.00813912	0.00826273	0.00773673
638	0.000338151	0.00710192	0.0077755	0.0076305	0.00748007	0.00783474	0.00850151	0.0087792	0.00811934
637	0.000351156	0.0078862	0.00761055	0.00804407	0.00807511	0.00762712	0.00829112	0.00817069	0.00812482
636	0.000353306	0.00753145	0.00772163	0.00790781	0.00804882	0.00771101	0.00840142	0.00834461	0.00790257
635	0.000661476	0.00755589	0.00722534	0.00761725	0.00783134	0.00795181	0.00842573	0.00842483	0.00795611
634	0.000726787	0.00760239	0.00754183	0.00791353	0.0077318	0.00761714	0.00850175	0.00850864	0.00860727
633	0.000692017	0.00753298	0.00756696	0.00769842	0.0074176	0.00821757	0.0084664	0.0082692	0.00871164
632	0.00063804	0.00821712	0.00801702	0.00781925	0.00811675	0.00779144	0.00880141	0.00844859	0.00817578
631	0.000529199	0.00753933	0.00787739	0.0075482	0.00736813	0.00762341	0.00882783	0.00848396	0.00827247
630	0.000482653	0.00766435	0.007419	0.00785077	0.0080725	0.00806506	0.00867276	0.00874851	0.00855666
629	0.000658546	0.00789932	0.00775449	0.00822577	0.00779355	0.00782676	0.00839393	0.00819607	0.00797145
628	0.000525078	0.00720318	0.00799078	0.0075786	0.00796847	0.00791503	0.00837332	0.00869991	0.00834746
627	0.000941846	0.00775708	0.00767673	0.00777861	0.00786318	0.00788548	0.00858684	0.00873382	0.00846358
626	0.000780101	0.00728586	0.00762936	0.00807395	0.00816526	0.00759203	0.00847651	0.00821648	0.00855671
625	0.000986287	0.00756156	0.00777563	0.00790837	0.00850162	0.00807885	0.00847741	0.00863592	0.00863297
624	0.000139548	0.00782665	0.00738069	0.00821147	0.00772353	0.00813426	0.00840834	0.00888083	0.00856033
623	0.000151485	0.00759657	0.00757402	0.00766677	0.00825442	0.0084308	0.00821659	0.00841317	0.0084261
622	0.000195768	0.00719137	0.0077678	0.00794116	0.00789373	0.00742292	0.00851022	0.00884725	0.00913626
621	0.000806242	0.00780396	0.00732006	0.00810011	0.0077317	0.00815262	0.00833682	0.00811704	0.0087746
620	0.000292688	0.00708829	0.00754128	0.00769902	0.00743059	0.00822822	0.00879666	0.00878041	0.00898956
619	0.000991009	0.00766	0.00778106	0.00794643	0.00796375	0.00838448	0.00856978	0.00862597	0.00870918
618	0.000366856	0.00825864	0.00739983	0.00806161	0.00751386	0.0079747	0.00883581	0.00827255	0.00868972
617	0.00053744	0.00727159	0.0082498	0.00781553	0.00788859	0.00819625	0.00859471	0.00810533	0.00830352
616	4.19355e-06	0.0079936	0.00802914	0.00797952	0.00788606	0.00802938	0.00868317	0.00865087	0.00898071
615	0.000739959	0.00768606	0.0081579	0.0086782	0.00791873	0.00838422	0.00936563	0.00817444	0.0091894
614	0.000539721	0.00749542	0.00773033	0.00791696	0.00789951	0.00861633	0.00894091	0.00845096	0.00890706
613	0.000541924	0.00815595	0.00816665	0.00831191	0.00837316	0.0088203	0.00905297	0.0085795	0.0085603
612	0.000311701	0.0080683	0.00804288	0.00807674	0.008049	0.00805958	0.00923644	0.00873541	0.00915061
611	0.000733269	0.00820453	0.00779205	0.00788311	0.00828682	0.00839673	0.00911871	0.00900457	0.00878121
610	0.000573235	0.0077073	0.00816882	0.00856804	0.00835798	0.00848071	0.00933362	0.00888093	0.00861131
609	0.000787414	0.00757778	0.0081575	0.00823999	0.00832949	0.00837593	0.00910863	0.00886598	0.00921272
608	0.000467597	0.00771631	0.00844223	0.00818668	0.00832067	0.00828962	0.00856207	0.00902104	0.00929168
607	0.000848101	0.00782789	0.00813666	0.00826748	0.00827748	0.00838467	0.00901271	0.00885908	0.00873329
606	0.000620049	0.00795753	0.00809212	0.00865634	0.00836588	0.00834157	0.00929149	0.00901996	0.00925394
605	0.000660076	0.00780572	0.00795687	0.00814197	0.00805905	0.00841805	0.00931149	0.00884487	0.00915429
604	0.000665416	0.00781442	0.00833743	0.00824221	0.00816821	0.00844505	0.00873551	0.0091806	0.00915027
603	0.000655176	0.00796381	0.00816882	0.00840501	0.00836366	0.00823933	0.0092404	0.00920286	0.00898784
602	0.000609706	0.00817512	0.00805631	0.00852862	0.00857649	0.00848971	0.00922501	0.00885663	0.00900579
601	0.000615642	0.00785968	0.00786587	0.00842365	0.00851754	0.00848842	0.00915289	0.009298	0.00884453
600	0.000444431	0.00809534	0.00829138	0.00824608	0.00856007	0.00879299	0.00939443	0.00912431	0.00905312
599	0.000418622	0.00766675	0.0082564	0.00842684	0.00856442	0.00878591	0.00921079	0.00883132	0.00932704
598	0.000534304	0.00798885	0.0085621	0.00835205	0.00887287	0.00897685	0.00933466	0.00927349	0.00951137
597	0.000820324	0.00812369	0.0082635	0.00876015	0.00879779	0.00895819	0.0094761	0.00922872	0.00920212
596	0.000853003	0.00812269	0.00855098	0.00854256	0.00871871	0.00865589	0.00935301	0.00954756	0.0093847
595	0.000665598	0.00816911	0.00816853	0.00861652	0.00878358	0.00868932	0.00946919	0.00912798	0.00937121
594	0.000699484	0.00807205	0.00832292	0.00876993	0.00892857	0.00893375	0.00945594	0.00932982	0.00972137
593	0.000525363	0.00799131	0.00836764	0.00886796	0.00901752	0.0090448	0.00978329	0.0092317	0.00986575
592	0.00107282	0.0082627	0.00847839	0.00860566	0.00888941	0.00880297	0.00974665	0.00951415	0.0095817
591	0.000524793	0.00835426	0.00851365	0.00858385	0.00924173	0.00877117	0.010007	0.00932889	0.00988333
590	0.000719008	0.00834379	0.00863215	0.00895006	0.00907403	0.00879077	0.0102868	0.00965983	0.00975131
589	0.000947994	0.00848963	0.00836654	0.00860091	0.00887155	0.00915934	0.00991188	0.00990158	0.00982635
588	0.00108123	0.00818863	0.00866156	0.0088278	0.00901707	0.00903494	0.0100805	0.0101912	0.0099796
587	0.000631066	0.00817881	0.00837287	0.00885932	0.00877875	0.00908228	0.0100938	0.00966719	0.00983961
586	0.000394941	0.00873224	0.00878903	0.00923467	0.00898015	0.00939761	0.010135	0.0100801	0.0100495
585	0.000389966	0.00849797	0.00881341	0.00911934	0.00947634	0.00926545	0.0102197	0.0102936	0.00993707
584	0.000280954	0.00834809	0.00865591	0.00898362	0.00950594	0.00910213	0.0101416	0.00962606	0.00989445
583	0.000506547	0.00852033	0.00836582	0.00914329	0.00896631	0.00950896	0.0103493	0.0097956	0.0101421
582	0.000615772	0.00830537	0.0088775	0.00957601	0.00906753	0.00971663	0.0102802	0.00987253	0.0102522
581	0.000701921	0.00829798	0.00878987	0.00966867	0.00953796	0.00967502	0.0103282	0.0105593	0.0100492
580	0.000568725	0.00832194	0.00820319	0.00919823	0.009805	0.00975031	0.0107078	0.0101503	0.0102393
579	0.000870018	0.0085277	0.00926814	0.00947456	0.00987507	0.00953687	0.0103667	0.0107044	0.010359
578	0.000503826	0.00796884	0.00897965	0.00953489	0.00942009	0.00990009	0.0107681	0.0103532	0.0107566
577	0.00135289	0.00867667	0.00849863	0.00983868	0.00960938	0.0100229	0.0103795	0.0103817	0.0109301
576	0.000492708	0.00861535	0.00888712	0.00963183	0.009386	0.00992629	0.0112266	0.010629	0.0103627
575	0.000644676	0.00851442	0.00923956	0.00950076	0.00977705	0.0104194	0.0106545	0.0111024	0.01059
574	0.000847505	0.00843381	0.00948991	0.00985338	0.0101824	0.00984732	0.0112242	0.0111153	0.0106588
573	0.000488769	0.00821498	0.00942187	0.0100033	0.00985992	0.0103302	0.0107582	0.0110197	0.0109131
572	0.000516914	0.00852807	0.00909751	0.00985703	0.00998789	0.010408	0.0115962	0.0109052	0.011086
571	0.00100704	0.00832508	0.00974096	0.00983479	0.0104726	0.0105101	0.0117464	0.0108995	0.0116113
570	0.000312297	0.0086495	0.0093099	0.0101529	0.0104905	0.0107716	0.0117799	0.0110815	0.0115399
569	0.00113461	0.00899628	0.00971269	0.0101097	0.0104311	0.0109115	0.0115255	0.0109601	0.0113536
568	0.000764023	0.00878715	0.0096269	0.0100807	0.0104513	0.0109989	0.0115166	0.0114529	0.0115628
567	0.000454744	0.00886194	0.00988998	0.0104815	0.0104693	0.0112515	0.011832	0.0116152	0.0112988
566	0.000820609	0.00850708	0.00955434	0.0103735	0.011059	0.0106202	0.011366	0.0121133	0.011889
565	0.00031095	0.00849584	0.00997372	0.0108917	0.0108295	0.0111277	0.0121375	0.0114404	0.0119563
564	0.000512871	0.00856484	0.00980061	0.0106948	0.0114437	0.0120536	0.0122625	0.0120757	0.0121721
563	0.000835133	0.00921571	0.00964816	0.0106516	0.0107714	0.0111779	0.0123074	0.0117057	0.0124567
562	0.000632674	0.00884091	0.0093947	0.0106714	0.0110416	0.0116551	0.0125533	0.0119449	0.0125639
561	0.00149219	0.00871977	0.0106692	0.0110789	0.0114078	0.0117184	0.0128362	0.0123734	0.0124683
560	0.000991891	0.00922274	0.0102129	0.0108914	0.0117024	0.0118424	0.0118463	0.0124154	0.0126634
559	0.000417534	0.00963445	0.010405	0.0109695	0.0114493	0.0117068	0.0130023	0.0126983	0.0124624
558	0.000425489	0.00891214	0.0106188	0.0111543	0.0116972	0.0120669	0.0128002	0.0124993	0.0126356
557	0.000761637	0.00890278	0.010341	0.0112442	0.0115903	0.0120373	0.0134512	0.0123728	0.0132915
556	0.000477522	0.00886418	0.0104046	0.0113851	0.0118781	0.0123643	0.0134367	0.0132487	0.0128586
555	0.00090047	0.00929816	0.0108464	0.0117278	0.012603	0.0122121	0.0132302	0.0135419	0.0122834
554	0.00103234	0.00898396	0.0106909	0.0121911	0.0126366	0.0125631	0.0131769	0.0130615	0.0131439
553	0.00106748	0.00909986	0.0107432	0.0117715	0.0123277	0.0131846	0.013675	0.0134821	0.013486
552	0.000787673	0.00935798	0.0107866	0.0119797	0.0129541	0.0131772	0.0135254	0.0138249	0.0139845
551	0.000695051	0.00950965	0.010972	0.0121521	0.0129961	0.0132698	0.0140503	0.0140022	0.0132953
550	0.00116568	0.00983421	0.0110052	0.012093	0.0130551	0.013475	0.0143479	0.0139293	0.0142522
549	0.000790759	0.00990354	0.0113881	0.0120772	0.0135071	0.0139141	0.0142223	0.0142744	0.014557
548	0.000889757	0.00968336	0.0113922	0.0124349	0.013467	0.0141365	0.0141804	0.0144493	0.0138802
547	0.000796776	0.00948068	0.01203	0.0128532	0.0129596	0.0136346	0.0149475	0.0146515	0.014532
546	0.00108974	0.0100456	0.0113622	0.0132426	0.0137275	0.0140786	0.0149359	0.014584	0.0147459
545	0.00108357	0.0101622	0.0117542	0.0129038	0.0139837	0.0138358	0.0149412	0.0149073	0.0147731
544	0.000801548	0.0099969	0.0117764	0.0133074	0.0137309	0.0143629	0.0153501	0.0150324	0.0154395
543	0.000969553	0.00985502	0.0122634	0.0133938	0.0141497	0.014605	0.0157445	0.0155342	0.0153137
542	0.000942624	0.00996077	0.0120762	0.0139359	0.0143589	0.0148092	0.015766	0.0154657	0.0157558
541	0.000921119	0.00976532	0.0125746	0.0139527	0.014184	0.0148769	0.0159587	0.0161406	0.0158897
540	0.00106423	0.0101454	0.0120555	0.0137773	0.0144972	0.0152865	0.0163319	0.0160435	0.0164727
539	0.000964131	0.00993111	0.0123433	0.0137921	0.0152172	0.0159036	0.0165646	0.0164032	0.016049
538	0.000487629	0.0101764	0.0128166	0.0146782	0.0153489	0.0158446	0.0165867	0.016676	0.0166704
537	0.000933052	0.0104335	0.0126231	0.0147144	0.0154453	0.0157684	0.0169207	0.0166312	0.017073
536	0.00095077	0.0105186	0.0133702	0.0146545	0.015636	0.0160266	0.0171453	0.0172961	0.0169529
535	0.00104384	0.0105054	0.0128862	0.0150791	0.0161951	0.016766	0.0174506	0.0170723	0.0174143
534	0.00118066	0.0105691	0.0131614	0.014735	0.0161619	0.01654	0.0174365	0.017519	0.0175714
533	0.000838972	0.0104934	0.012892	0.0151718	0.0163613	0.0170614	0.0179995	0.0178785	0.0177472
532	0.000857023	0.0110569	0.0135042	0.0152967	0.0167095	0.0172114	0.0184756	0.0180936	0.0178623
531	0.0010661	0.0108167	0.0131885	0.0159099	0.0167778	0.0174628	0.0184476	0.0183234	0.0180365
530	0.00110191	0.0108181	0.0137405	0.015533	0.017039	0.0172024	0.0185343	0.0182188	0.0183941
529	0.00104903	0.0107789	0.0139952	0.0160161	0.0170332	0.0178742	0.0187365	0.0187635	0.0185921
528	0.00112384	0.0111541	0.0139556	0.016369	0.0175578	0.017912	0.0191981	0.0191548	0.0188238
527	0.000834277	0.0110009	0.014295	0.0163075	0.0176158	0.0178296	0.0191619	0.0191576	0.0191069
526	0.000838271	0.0115661	0.0144061	0.016852	0.0177756	0.0185431	0.0191	0.0192452	0.0198864
525	0.00138885	0.0112247	0.0144484	0.0168142	0.0181295	0.0186505	0.019615	0.0197367	0.0195571
524	0.00136649	0.0110737	0.0144942	0.0171511	0.0184053	0.0189502	0.0201877	0.0201145	0.0201595
523	0.00096535	0.0113654	0.0149914	0.0169961	0.0184156	0.0187887	0.0202013	0.020059	0.0201819
522	0.00132593	0.0112422	0.0146477	0.0171431	0.0190863	0.0195978	0.0208667	0.0206544	0.0205656
521	0.00134741	0.0116609	0.0154381	0.0179128	0.0192339	0.0198602	0.0206167	0.0208593	0.020942
520	0.00123566	0.0115568	0.0152715	0.0181603	0.0194223	0.0201904	0.0215758	0.0205995	0.0211422
519	0.0015216	0.0120304	0.0152402	0.0182486	0.0194882	0.0204016	0.0214169	0.0214456	0.0213459
518	0.000952872	0.0116837	0.0155572	0.0182965	0.0199432	0.0206411	0.0216098	0.0213186	0.0215351
517	0.00105113	0.0117109	0.0153869	0.0186615	0.0203339	0.0209724	0.0220281	0.0217574	0.0218125
516	0.00122499	0.0118229	0.0161025	0.0184237	0.0205718	0.0213185	0.022194	0.0214776	0.0222542
515	0.00115304	0.0121164	0.0161798	0.0192735	0.0205301	0.0212584	0.0222679	0.0224669	0.0225428
514	0.00125282	0.0120668	0.0164317	0.0192782	0.0207267	0.0211879	0.0227815	0.0226063	0.0225611
513	0.00137896	0.0124923	0.0166303	0.0194889	0.0214718	0.0216638	0.0229389	0.0230245	0.0227835
512	0.00160284	0.0127363	0.0168838	0.0194297	0.0216353	0.0221553	0.0233357	0.0234331	0.0231243
511	0.000975235	0.0126215	0.0170895	0.0200108	0.0213114	0.0225169	0.0234806	0.0236395	0.023603
510	0.00119582	0.0124599	0.0170537	0.0200633	0.0220654	0.0230316	0.0240112	0.0237246	0.0236783
509	0.00122227	0.0128603	0.0170857	0.0205094	0.0219596	0.0231532	0.0244184	0.0241701	0.0240071
508	0.00113368	0.0125352	0.0171709	0.0204621	0.0224624	0.0230065	0.0245136	0.0243629	0.0244518
507	0.00147627	0.0125378	0.017902	0.0206372	0.0226797	0.023468	0.0241492	0.0247278	0.024463
506	0.00117414	0.0127109	0.0171746	0.0211415	0.0229649	0.0234146	0.0250287	0.0247413	0.0248571
505	0.00161806	0.0128027	0.0178502	0.0210073	0.0231134	0.0239794	0.0253696	0.0249485	0.0252127
504	0.00139506	0.0128179	0.0178046	0.0217274	0.0234391	0.024319	0.0252415	0.0254043	0.0257022
503	0.00136418	0.0127183	0.0179058	0.0220839	0.0233862	0.0243099	0.025618	0.0258265	0.0256374
502	0.00151905	0.0132919	0.0181025	0.0220939	0.0239607	0.0248292	0.0258832	0.0257692	0.0258773
501	0.00131692	0.0132555	0.0184409	0.0220179	0.0240176	0.0251389	0.0261599	0.0258291	0.0261764
500	0.0013224	0.0137126	0.0186857	0.0223476	0.0243504	0.0253004	0.0266565	0.0262507	0.0262652
499	0.00145521	0.013209	0.0185333	0.0224887	0.0243292	0.0252427	0.0265322	0.0265066	0.0266673
498	0.00165943	0.013219	0.0189248	0.0227273	0.0244853	0.0254659	0.0270615	0.0268294	0.0268518
497	0.00167993	0.0138162	0.0187481	0.0226467	0.0248229	0.0256048	0.0269668	0.0269913	0.0268036
496	0.00156233	0.0136358	0.018885	0.0228094	0.0250907	0.0262381	0.0274499	0.0268134	0.0274513
495	0.00155119	0.0137272	0.0194265	0.0229737	0.0254312	0.0262731	0.0277972	0.027632	0.0274959
494	0.00140643	0.0136945	0.0193903	0.0232231	0.0255865	0.0264636	0.0279128	0.0274787	0.0275892
493	0.0015582	0.0144102	0.0194715	0.0234529	0.0259266	0.0265	0.0281052	0.028103	0.0280651
492	0.00156561	0.0139018	0.019374	0.0237042	0.0256872	0.0269073	0.0284398	0.0278666	0.0282488
491	0.00153409	0.0140577	0.0197331	0.0236825	0.0262196	0.027293	0.0285782	0.0284092	0.028431
490	0.00160598	0.0145008	0.0197442	0.0240019	0.026309	0.0273775	0.0284183	0.0284039	0.0284058
489	0.00156711	0.0141266	0.0197405	0.0240811	0.026607	0.0274391	0.0286893	0.0287033	0.0287717
488	0.00151342	0.0142623	0.0198157	0.0242792	0.02656	0.0274289	0.0289415	0.0286594	0.0285451
487	0.00134645	0.0139696	0.0200863	0.0243223	0.0266799	0.0276228	0.0290031	0.0288902	0.0288976
486	0.00177232	0.0143598	0.0202679	0.0242738	0.0267031	0.0280032	0.0290405	0.0291899	0.0291301
485	0.00165987	0.0144776	0.0203769	0.0244357	0.0270881	0.0281987	0.0294145	0.0291083	0.0292213
484	0.00155176	0.0143056	0.0203826	0.0245491	0.0269736	0.0281632	0.0296325	0.0292417	0.0292224
483	0.00152376	0.0142064	0.020243	0.0246267	0.0273852	0.0282356	0.0295906	0.0296657	0.0294898
482	0.00186816	0.0143612	0.0206883	0.0248567	0.0275023	0.0282576	0.0298933	0.0298245	0.0294437
481	0.00171538	0.0145343	0.0206194	0.0249506	0.0275602	0.0283909	0.0295507	0.0297304	0.0297293
480	0.00161604	0.0147035	0.0204873	0.0250985	0.0275108	0.0284228	0.030244	0.0297224	0.0301484
479	0.00164511	0.0146762	0.0208686	0.0252762	0.0278111	0.0285913	0.0300171	0.0297899	0.0299903
478	0.00207487	0.0147013	0.020763	0.0253918	0.027592	0.0288747	0.0304169	0.0300213	0.0299411
477	0.00177149	0.0142804	0.0205469	0.0252897	0.0276061	0.0290228	0.0304891	0.0297457	0.0297485
476	0.00210972	0.0147162	0.0208812	0.0252727	0.0277436	0.0287043	0.0301155	0.03012	0.0303349
475	0.0019154	0.0146929	0.02078	0.0251381	0.0277823	0.0289435	0.0301037	0.0302845	0.0301547
474	0.00160912	0.0147296	0.0211866	0.0252319	0.0280754	0.0291654	0.0303274	0.030115	0.0300705
473	0.00163864	0.0147949	0.0207291	0.0252497	0.0278718	0.0288878	0.030267	0.030152	0.0302926
472	0.00188631	0.0147224	0.0206791	0.0253934	0.0277959	0.0288224	0.0302832	0.0301853	0.0303544
471	0.00199911	0.0149465	0.0209397	0.025492	0.0279374	0.0290291	0.0303856	0.030138	0.030137
470	0.00213524	0.015069	0.0208174	0.02545	0.027906	0.0291517	0.0303435	0.0300979	0.0303273
469	0.00214224	0.0148578	0.0213516	0.02522	0.0282569	0.0292653	0.030257	0.0304775	0.0301127
468	0.00196096	0.0148128	0.0210365	0.0252535	0.028082	0.0288196	0.0303285	0.0301626	0.0303414
467	0.00213256	0.0147971	0.0207808	0.02534	0.0277686	0.0289611	0.0301449	0.0300895	0.0303798
466	0.00201489	0.0148539	0.0210675	0.0253674	0.0276494	0.0288758	0.0300571	0.0300238	0.0301862
465	0.00199463	0.014845	0.0211448	0.0251092	0.0279933	0.0287056	0.0300975	0.0301312	0.0299041
464	0.00174727	0.0150259	0.0211283	0.0255706	0.0275809	0.0288658	0.0301352	0.0301056	0.0300666
463	0.00195742	0.0153572	0.0208589	0.0252142	0.0275102	0.0287632	0.0298526	0.030002	0.0298566
462	0.00199487	0.0148677	0.0207384	0.0254478	0.0274538	0.0286738	0.0300473	0.0299333	0.0296826
461	0.00230668	0.0149709	0.0208071	0.0250456	0.0275427	0.0284477	0.0299769	0.029677	0.0298271
460	0.00214645	0.0149922	0.0208045	0.0249036	0.0273916	0.0284126	0.0297295	0.0296428	0.0294454
459	0.00229047	0.0149996	0.0209372	0.0249664	0.0272516	0.0282332	0.0295557	0.0293508	0.0295126
458	0.00230686	0.0150373	0.0205494	0.024595	0.0272767	0.0284132	0.029481	0.0294539	0.0294454
457	0.00260621	0.0149134	0.0204852	0.0247762	0.0274009	0.0282163	0.0292673	0.0292962	0.0294521
456	0.00238541	0.0150458	0.0203299	0.0245955	0.0271417	0.0278186	0.0293191	0.0292393	0.0292146
455	0.00256223	0.0150996	0.020472	0.0246212	0.0267911	0.027761	0.0291244	0.029175	0.0291326
454	0.00264793	0.0148056	0.0203516	0.0244652	0.0269673	0.027592	0.0293055	0.0287481	0.0289743
453	0.00254614	0.0149143	0.020283	0.0244319	0.0266176	0.027598	0.0289874	0.0286552	0.0287316
452	0.00291499	0.0150389	0.02043	0.0242152	0.0264958	0.0275504	0.0285872	0.0287239	0.0288332
451	0.00277526	0.0151066	0.0201848	0.0243407	0.0264886	0.0271478	0.0286798	0.0283823	0.02841
450	0.00282898	0.0148885	0.020036	0.0240824	0.0261517	0.0271823	0.0283659	0.0281382	0.0281898
449	0.0028775	0.0150026	0.0200825	0.0238071	0.0261339	0.0271141	0.0282787	0.0282152	0.0278685
448	0.00307623	0.0151558	0.0200345	0.0238454	0.0259489	0.0268989	0.0280061	0.0279729	0.0278697
447	0.003414	0.0153066	0.0200346	0.0235712	0.0257704	0.0266216	0.0281487	0.0277672	0.0276317
446	0.00342743	0.015159	0.0200444	0.0236048	0.0256709	0.0263314	0.0277133	0.027466	0.027554
445	0.00354682	0.015234	0.0200419	0.023544	0.0254996	0.0263609	0.0274806	0.0273911	0.0272988
444	0.00363313	0.0152668	0.0199195	0.0232777	0.025441	0.0260748	0.0272199	0.0270453	0.0271129
443	0.00390762	0.0153559	0.0200297	0.0232296	0.025268	0.026156	0.0272615	0.0270061	0.0269156
442	0.00412601	0.0154567	0.0199305	0.0232383	0.0249417	0.0259496	0.027113	0.0267942	0.0269992
441	0.00418087	0.0155262	0.0200231	0.0229114	0.0248274	0.025564	0.0270145	0.026648	0.0267921
440	0.00422525	0.0157111	0.0199826	0.0232288	0.0248386	0.0253459	0.0267953	0.0266883	0.0265809
439	0.00454013	0.0157604	0.0199958	0.0229686	0.0246351	0.0251989	0.0266435	0.0264236	0.026369
438	0.00478428	0.0158767	0.0201316	0.0229749	0.0245917	0.0253213	0.0265642	0.026092	0.0262481
437	0.00520895	0.0162671	0.0202009	0.0229987	0.0245026	0.0253366	0.0264888	0.0262033	0.0262225
436	0.00537878	0.0163547	0.020102	0.0228562	0.024295	0.024974	0.0262079	0.0262034	0.0259998
435	0.00580052	0.016533	0.0201414	0.022854	0.0243982	0.0251345	0.0260377	0.0258432	0.0260703
434	0.00594914	0.0166421	0.0201334	0.0228453	0.0243942	0.0249637	0.0258187	0.0256899	0.0258075
433	0.00608389	0.0167592	0.0203027	0.0228062	0.0242673	0.0249898	0.0259131	0.0256815	0.0258005
432	0.00688292	0.0171686	0.0201746	0.0228252	0.0243068	0.0249533	0.0258116	0.0255982	0.0257417
431	0.00712005	0.0174607	0.0206909	0.0228836	0.0241703	0.0246559	0.0258739	0.0255267	0.0252584
430	0.00739406	0.0178894	0.0205528	0.02295	0.0243883	0.0247432	0.0258562	0.0254784	0.0255881
429	0.00769397	0.0178253	0.0209065	0.0232256	0.0241952	0.0247697	0.025621	0.0255214	0.0255607
428	0.00833323	0.0184346	0.0211295	0.023121	0.0242731	0.0246046	0.0258177	0.0253875	0.0254853
427	0.00895262	0.0188239	0.0215842	0.0230428	0.0243595	0.0246598	0.0256188	0.025607	0.0256439
426	0.00948038	0.019138	0.0216172	0.023363	0.0242456	0.0248193	0.0255813	0.0256257	0.025463
425	0.0101175	0.0196227	0.0218875	0.0234916	0.0245065	0.0249314	0.0259845	0.0258132	0.0258389
424	0.0105517	0.0199771	0.0222663	0.0237939	0.0245389	0.0250934	0.0259845	0.0258752	0.0258514
423	0.0112266	0.02038	0.0225056	0.0238247	0.024648	0.0250305	0.0259078	0.0254978	0.0259642
422	0.0119124	0.0209998	0.0229719	0.0239632	0.0247862	0.0251703	0.0262705	0.025917	0.0259608
421	0.0125619	0.0215299	0.023315	0.0244933	0.025137	0.0253323	0.0261878	0.0261006	0.0261421
420	0.0133358	0.0219605	0.0235604	0.0246625	0.0250687	0.0255666	0.0262969	0.0260057	0.0262153
419	0.0139365	0.0224311	0.0238069	0.0249724	0.0252448	0.0256122	0.0265587	0.0260422	0.0262077
418	0.0146662	0.023179	0.0243381	0.0252897	0.0257392	0.0257931	0.02662	0.02642	0.0264171
417	0.0154645	0.023677	0.0248411	0.0256383	0.0258003	0.0262471	0.0271022	0.0268264	0.0267327
416	0.0162666	0.0244851	0.0253572	0.0258005	0.0261358	0.0263934	0.0272918	0.0268423	0.0269544
415	0.0169229	0.0249302	0.0257558	0.0263934	0.0268174	0.0264513	0.0272876	0.0271963	0.0273262
414	0.017706	0.02589	0.025821	0.0265383	0.0269092	0.0266552	0.0277762	0.0273561	0.0274013
413	0.0186513	0.0261294	0.0265826	0.0269257	0.0269513	0.026883	0.028095	0.0274254	0.0274335
412	0.0194548	0.0265992	0.0267978	0.027018	0.0273446	0.0275232	0.028103	0.0277505	0.0281759
411	0.019818	0.0272723	0.0274256	0.0278171	0.0274597	0.0273606	0.0284879	0.0279757	0.0280449
410	0.0205206	0.0280907	0.0279958	0.028172	0.0279946	0.0277627	0.0286298	0.0284016	0.0283207
409	0.0211152	0.0284993	0.0284436	0.0284284	0.0280738	0.0282256	0.0294817	0.0286606	0.0285851
408	0.0220984	0.0295648	0.0288001	0.02874	0.0284164	0.0285327	0.0291195	0.0285921	0.0292476
407	0.0230238	0.0299059	0.0295464	0.0289239	0.0289282	0.0288387	0.0296306	0.0291606	0.0294416
406	0.0234694	0.0303578	0.0298277	0.0294915	0.0291425	0.0289747	0.0294062	0.0293826	0.029733
405	0.024065	0.0311331	0.0302571	0.0297225	0.0295524	0.029305	0.0300543	0.0294505	0.0295393
404	0.0248067	0.0315454	0.0306373	0.0302315	0.0295596	0.0295532	0.0301401	0.0296408	0.0300632
403	0.0252707	0.0318351	0.0307585	0.0300831	0.0301446	0.0294371	0.0303479	0.0297307	0.0300699
402	0.0255222	0.0322406	0.0313217	0.0305671	0.0299491	0.0298244	0.0302226	0.0302943	0.030197
401	0.026361	0.0327851	0.0314	0.0306181	0.0301748	0.0300452	0.0307002	0.0303311	0.0300604
400	0.0261374	0.0330865	0.0316064	0.0309064	0.0305359	0.0302231	0.0310148	0.0301193	0.0305719
399	0.026762	0.033516	0.0318805	0.0307576	0.0305855	0.0306367	0.0307663	0.0305851	0.0305837
398	0.0267855	0.0331566	0.0321405	0.0310416	0.0305904	0.0304577	0.0311807	0.0306101	0.0305901
397	0.0274576	0.0334565	0.0322728	0.031181	0.0306082	0.0304462	0.0311283	0.0305891	0.0308348
396	0.0271595	0.033535	0.0325494	0.0317169	0.0307604	0.0305267	0.0309072	0.0307685	0.0306922
395	0.0272309	0.0338835	0.0323095	0.031375	0.0304728	0.030544	0.0311926	0.0308889	0.0311212
394	0.0274232	0.0335735	0.032243	0.0314471	0.03069	0.0306385	0.0311072	0.0306232	0.0308283
393	0.027375	0.0336854	0.0326092	0.0316092	0.0306101	0.0305798	0.0310095	0.0311189	0.0305582
392	0.027493	0.033608	0.0324821	0.0313712	0.0307699	0.0302814	0.0309716	0.0308116	0.0305716
391	0.0274491	0.0336875	0.0322584	0.0314016	0.0306796	0.0304755	0.0310342	0.03057	0.0305156
390	0.0273221	0.0333098	0.0319566	0.0311556	0.0304804	0.03052	0.031095	0.0303201	0.0304898
389	0.0265386	0.0336493	0.031915	0.0308354	0.0302782	0.030398	0.0308685	0.030321	0.0307578
388	0.0263776	0.0329974	0.0315049	0.0309632	0.0304232	0.0301882	0.0307903	0.0301428	0.030371
387	0.0264834	0.0327912	0.0314568	0.0305906	0.0302886	0.0298105	0.0305291	0.0304135	0.0305205
386	0.0260057	0.032617	0.0314705	0.0305375	0.0302296	0.0298709	0.0306884	0.0300997	0.0303802
385	0.0256363	0.0325018	0.0312055	0.0304238	0.0297645	0.0296205	0.0306772	0.0302069	0.0301272
384	0.025328	0.0319744	0.0306179	0.0302582	0.0301203	0.0297037	0.0302396	0.0301906	0.0300688
383	0.0247977	0.0318792	0.0304793	0.0302427	0.0299705	0.0296784	0.030116	0.0297828	0.0298782
382	0.024776	0.0315996	0.0308337	0.0301487	0.0296845	0.0296178	0.0303239	0.0295777	0.0300761
381	0.0244042	0.0311177	0.0305799	0.0299631	0.0294097	0.0297338	0.0302525	0.0299953	0.0301986
380	0.0236455	0.0314683	0.03017	0.0297074	0.0293643	0.029596	0.0301327	0.0296199	0.0301828
379	0.0236841	0.0310666	0.0301657	0.0299272	0.0295081	0.0294617	0.0303328	0.030396	0.0299396
378	0.0236892	0.0308174	0.0301057	0.0297063	0.0296419	0.0297332	0.0304786	0.0299512	0.0303034
377	0.0230307	0.0305076	0.0302626	0.0299196	0.0301558	0.0297927	0.0305629	0.0303121	0.0303527
376	0.0231702	0.0305032	0.0302165	0.0304062	0.0301979	0.0301763	0.0310569	0.0303927	0.0307007
375	0.0227766	0.0309109	0.0304988	0.0304626	0.0307033	0.030533	0.0310767	0.0308991	0.0308764
374	0.0230133	0.0309128	0.0306968	0.0310839	0.0311167	0.0312668	0.0317731	0.0314928	0.0313459
373	0.0232187	0.0313069	0.031526	0.031462	0.0316899	0.0318155	0.0322596	0.0318596	0.0318269
372	0.0239118	0.0316187	0.0322109	0.0321802	0.0320339	0.0324092	0.0334749	0.0330076	0.0329676
371	0.0242265	0.0320327	0.0331152	0.0330922	0.0336533	0.0334327	0.0338553	0.0336813	0.0340291
370	0.0249858	0.032764	0.0337184	0.0339755	0.0344407	0.0344545	0.035245	0.0347995	0.0349548
369	0.0258069	0.0340169	0.0349343	0.0353284	0.0359407	0.0356902	0.0367347	0.0361081	0.0364024
368	0.026841	0.0354716	0.0362337	0.0366222	0.0374632	0.0373828	0.0380299	0.0375915	0.038158
367	0.0279902	0.0368953	0.0376763	0.038691	0.038828	0.0388116	0.0398179	0.0396178	0.0395461
366	0.0296931	0.038565	0.0396412	0.0404173	0.0405745	0.0407241	0.0418218	0.041315	0.0413706
365	0.0313987	0.0404529	0.0415903	0.0423852	0.0426765	0.0431632	0.043771	0.0435817	0.0436901
364	0.0334242	0.0420028	0.0436852	0.0447196	0.0451611	0.0455369	0.0461021	0.0457986	0.046324
363	0.0356974	0.0446494	0.0462253	0.047299	0.0476645	0.0478582	0.0489017	0.0487652	0.048506
362	0.0375035	0.0468237	0.04846	0.0494552	0.0499141	0.05	0.0511263	0.0506188	0.0507346
361	0.0398397	0.049303	0.0507086	0.0520377	0.0525547	0.052679	0.053391	0.0533207	0.0533206
360	0.0422149	0.0512432	0.0528374	0.0542969	0.0548706	0.0551313	0.0557465	0.0555715	0.055815
359	0.0437501	0.053537	0.0551154	0.0565177	0.0570803	0.0573716	0.0582579	0.0579028	0.0578456
358	0.0459435	0.0554047	0.0570261	0.0584311	0.059221	0.0594068	0.0602831	0.0599215	0.0600289
357	0.0474986	0.0568604	0.0589694	0.0603308	0.0607845	0.0611874	0.06183	0.061684	0.0617405
356	0.0488473	0.0587023	0.0605144	0.0621089	0.062767	0.0628253	0.0637599	0.0638305	0.063538
355	0.050298	0.0601966	0.0619593	0.0634197	0.0639838	0.0647603	0.0652264	0.0650413	0.0648944
354	0.0516925	0.0611801	0.0632155	0.0646507	0.0655276	0.0658933	0.0665642	0.0662639	0.0664179
353	0.0525596	0.0622808	0.0645717	0.0662665	0.0666877	0.066693	0.0679105	0.067944	0.0676374
352	0.0536026	0.0634928	0.0660018	0.0670118	0.0682005	0.06857	0.0696017	0.0692113	0.0688753
351	0.0550182	0.0646153	0.0667951	0.0685086	0.0693459	0.0696555	0.0705149	0.0704279	0.0705313
350	0.0561903	0.066328	0.0683822	0.0700374	0.0708228	0.0713213	0.0721353	0.0718814	0.0719829
349	0.0574687	0.068023	0.0706786	0.0714853	0.0725238	0.0730816	0.0740531	0.0737868	0.0736401
348	0.0594894	0.0694244	0.0720307	0.0736414	0.0746365	0.0749362	0.0757981	0.0754158	0.0755633
347	0.0615429	0.0720864	0.0742458	0.0754855	0.0765895	0.0770926	0.0779743	0.0774903	0.0778374
346	0.063763	0.0740227	0.0766004	0.0784829	0.0794816	0.0797931	0.0805724	0.0800231	0.0802441
345	0.0659061	0.0764272	0.0796878	0.0807662	0.0818743	0.0827497	0.0832745	0.0829363	0.0829995
344	0.068634	0.0789533	0.0822398	0.0837431	0.0848659	0.0852932	0.0863961	0.0858029	0.0856534
343	0.071514	0.0824545	0.0849747	0.0867936	0.0881744	0.088582	0.0894466	0.0890241	0.0893165
342	0.0749592	0.0851038	0.0882762	0.0900415	0.0913256	0.0923508	0.0926856	0.0923968	0.0926242
341	0.0780014	0.0884747	0.0919929	0.094085	0.0950549	0.0960751	0.096341	0.0961791	0.0965752
340	0.0818536	0.0930285	0.0961743	0.098081	0.0993398	0.0998318	0.100568	0.100466	0.100555
339	0.0857015	0.0970234	0.100368	0.102541	0.103748	0.104558	0.105352	0.104991	0.10526
338	0.0900827	0.101645	0.104621	0.107488	0.108771	0.10934	0.110119	0.109876	0.110523
337	0.0952978	0.1068	0.110603	0.113304	0.114328	0.115507	0.116097	0.115825	0.11574
336	0.101789	0.113141	0.117287	0.119829	0.121375	0.122372	0.123343	0.122925	0.122602
335	0.108893	0.121161	0.125149	0.128314	0.129478	0.130696	0.131463	0.131176	0.131214
334	0.1184	0.130483	0.135091	0.138326	0.139944	0.14069	0.142191	0.14142	0.141612
333	0.129693	0.142405	0.147135	0.15079	0.152247	0.153556	0.1545	0.154441	0.153934
332	0.144365	0.15724	0.162839	0.166321	0.16791	0.169426	0.170352	0.169835	0.169508
331	0.161728	0.175256	0.181319	0.185233	0.187101	0.188077	0.189547	0.188483	0.188922
330	0.184348	0.19838	0.204439	0.209033	0.211076	0.21264	0.213606	0.213111	0.212185
329	0.212779	0.227251	0.233798	0.238649	0.240819	0.242271	0.242661	0.241951	0.242015
328	0.245826	0.260897	0.267605	0.272454	0.27521	0.27607	0.277196	0.276106	0.276259
327	0.280163	0.295957	0.303643	0.308416	0.310737	0.312042	0.312979	0.312335	0.311531
326	0.314341	0.329886	0.337579	0.343296	0.345334	0.346644	0.347551	0.346428	0.346408
325	0.346865	0.362683	0.370738	0.376228	0.377963	0.379277	0.380366	0.379472	0.378579
324	0.369893	0.385998	0.393835	0.399876	0.401358	0.403281	0.404052	0.402847	0.402175
323	0.386108	0.401998	0.41028	0.415932	0.417487	0.419596	0.420192	0.418926	0.418624
322	0.393244	0.409785	0.417224	0.423585	0.425104	0.427321	0.427546	0.427078	0.426228
321	0.394606	0.41135	0.419169	0.42473	0.427737	0.429179	0.429608	0.428406	0.428643
320	0.394178	0.411204	0.419318	0.4262	0.428105	0.429998	0.430435	0.429719	0.429257
319	0.396225	0.41346	0.422306	0.428483	0.430853	0.432172	0.433299	0.431668	0.431361
318	0.40128	0.418115	0.427261	0.433785	0.436752	0.437729	0.439297	0.438036	0.437525
317	0.409316	0.427044	0.436612	0.443132	0.44563	0.447563	0.448752	0.447371	0.446909
316	0.421158	0.439376	0.449448	0.456002	0.459196	0.460541	0.461915	0.460813	0.459866
315	0.433887	0.453003	0.463216	0.470696	0.473321	0.475374	0.475813	0.474824	0.474165
314	0.44978	0.468787	0.479901	0.487264	0.489873	0.49209	0.492787	0.491567	0.490789
313	0.468346	0.48775	0.499024	0.506668	0.509845	0.511896	0.512828	0.511238	0.510783
312	0.487109	0.50685	0.518066	0.526471	0.529527	0.531525	0.53244	0.531335	0.530724
311	0.50338	0.523655	0.535572	0.544125	0.547354	0.549515	0.550625	0.549339	0.548188
310	0.516377	0.537674	0.549626	0.558434	0.561564	0.563793	0.564616	0.563441	0.562435
309	0.525326	0.545871	0.559095	0.567779	0.571468	0.573708	0.574367	0.57327	0.572123
308	0.530041	0.5516	0.564097	0.573193	0.577412	0.579034	0.580663	0.578952	0.578196
307	0.53258	0.554877	0.568394	0.577669	0.581873	0.583669	0.585044	0.58356	0.583034
306	0.535634	0.558495	0.571946	0.581851	0.585965	0.588703	0.589713	0.588325	0.587192
305	0.540188	0.563318	0.577824	0.587886	0.592354	0.594816	0.595831	0.594151	0.593442
304	0.54572	0.569618	0.584513	0.595368	0.599885	0.602083	0.603493	0.602245	0.600872
303	0.553033	0.577076	0.593171	0.603988	0.609047	0.611181	0.612694	0.611305	0.610454
302	0.560727	0.585591	0.601652	0.612859	0.618024	0.620648	0.621604	0.62042	0.619437
301	0.568823	0.594014	0.611251	0.622528	0.627845	0.630529	0.631728	0.630285	0.629775
300	0.577389	0.603069	0.620883	0.633146	0.638194	0.640913	0.642315	0.641178	0.640171
299	0.585806	0.612196	0.630323	0.642721	0.648273	0.65169	0.652511	0.650887	0.650473
298	0.592725	0.619631	0.638377	0.651368	0.657009	0.66002	0.661588	0.660056	0.659293
297	0.598516	0.625713	0.644921	0.658374	0.664233	0.667279	0.669008	0.667353	0.666337
296	0.603232	0.631318	0.650928	0.664842	0.670737	0.673951	0.675365	0.673867	0.673036
295	0.606862	0.635471	0.655961	0.669811	0.676371	0.679601	0.681155	0.679472	0.678488
294	0.610355	0.639177	0.660276	0.675045	0.681694	0.68521	0.686389	0.68494	0.684052
293	0.6148	0.644509	0.66604	0.681287	0.687691	0.691474	0.692974	0.691836	0.690692
292	0.620231	0.650501	0.672847	0.688047	0.694964	0.698656	0.700697	0.698763	0.697839
291	0.626573	0.657738	0.680103	0.696097	0.703193	0.707291	0.708807	0.707192	0.706058
290	0.634319	0.66546	0.689083	0.705403	0.712963	0.716718	0.718112	0.716843	0.715649
289	0.644383	0.675889	0.700396	0.716737	0.724364	0.728167	0.730288	0.728618	0.727673
288	0.655698	0.688013	0.7125	0.729972	0.737623	0.741598	0.743398	0.741863	0.741182
287	0.668345	0.701564	0.72667	0.744263	0.752167	0.756463	0.758182	0.757104	0.755594
286	0.683353	0.716709	0.742474	0.760552	0.768935	0.773126	0.774535	0.773386	0.772013
285	0.700923	0.7353	0.761494	0.780045	0.788249	0.792294	0.794669	0.792997	0.791499
284	0.722214	0.7565	0.784105	0.802504	0.811336	0.815232	0.817286	0.81546	0.814131
283	0.74968	0.784932	0.812711	0.831902	0.840712	0.845138	0.846557	0.845523	0.844076
282	0.779456	0.815808	0.844328	0.863501	0.872359	0.877092	0.879031	0.877437	0.875857
281	0.815368	0.852625	0.881652	0.901661	0.910686	0.91513	0.916673	0.915796	0.913541
280	0.857301	0.895006	0.924832	0.944805	0.954309	0.959064	0.960609	0.959087	0.957436
279	0.905541	0.943731	0.973795	0.994268	1.00441	1.00907	1.01093	1.00898	1.00721
278	0.957394	0.996245	1.02808	1.04939	1.0585	1.06335	1.06508	1.06361	1.06186
277	1.01322	1.05373	1.08581	1.10745	1.11689	1.12237	1.12417	1.12207	1.12027
276	1.07106	1.11243	1.14574	1.16778	1.17782	1.18319	1.18463	1.18281	1.18067
275	1.13003	1.17228	1.20608	1.22935	1.23939	1.24479	1.24636	1.2445	1.24229
274	1.1895	1.23276	1.26727	1.29175	1.30145	1.30759	1.30962	1.30657	1.30504
273	1.24753	1.29211	1.32795	1.35253	1.36329	1.36848	1.37081	1.36804	1.36605
272	1.30761	1.3532	1.38992	1.41604	1.42597	1.43211	1.43391	1.43135	1.42886
271	1.36086	1.4077	1.4454	1.47132	1.48182	1.48875	1.48945	1.48735	1.48453
270	1.42167	1.47007	1.50838	1.53557	1.54698	1.55295	1.55463	1.55217	1.55016
269	1.47721	1.52579	1.56521	1.59285	1.60396	1.61076	1.61224	1.6102	1.60628
268	1.52834	1.57768	1.61798	1.64636	1.6578	1.66508	1.66621	1.66358	1.66053
267	1.57965	1.63012	1.67075	1.70012	1.71117	1.71826	1.71972	1.71717	1.71433
266	1.62923	1.6799	1.72001	1.74955	1.76184	1.76777	1.76976	1.76573	1.76431
265	1.67758	1.72822	1.76958	1.79762	1.81022	1.81709	1.81832	1.81391	1.81197
264	1.72218	1.77244	1.81334	1.8419	1.8522	1.86016	1.86143	1.85758	1.85528
263	1.76109	1.81161	1.85188	1.8809	1.89118	1.89817	1.89884	1.89519	1.89291
262	1.79723	1.84706	1.88736	1.91503	1.92638	1.93169	1.93338	1.92999	1.92755
261	1.83181	1.88106	1.92021	1.94732	1.95704	1.96362	1.96542	1.96155	1.95844
260	1.85778	1.90611	1.94412	1.97075	1.98056	1.98625	1.98757	1.98329	1.98083
259	1.88428	1.93113	1.96688	1.99264	2.001	2.00757	2.00821	2.00474	2.00171
258	1.90675	1.95332	1.98611	2.01047	2.01858	2.02589	2.02559	2.02084	2.01827
257	1.92414	1.9685	2.00173	2.02546	2.03185	2.03694	2.0377	2.03345	2.03047
256	1.94171	1.98286	2.01435	2.03529	2.03968	2.04773	2.04723	2.04293	2.04031
255	1.9506	1.99136	2.02082	2.04073	2.04778	2.05138	2.05167	2.04753	2.04469
254	1.95889	1.99856	2.0242	2.04367	2.04987	2.05275	2.05351	2.04848	2.04452
253	1.96273	1.99951	2.02491	2.04147	2.04526	2.04976	2.04842	2.04488	2.04271
252	1.96366	1.99807	2.0207	2.03772	2.03954	2.0424	2.04255	2.03821	2.03651
251	1.95846	1.99288	2.01344	2.02821	2.03047	2.03209	2.03241	2.02804	2.02488
250	1.95151	1.9831	2.00216	2.01473	2.01593	2.01896	2.01713	2.0124	2.01143
249	1.94219	1.97174	1.9886	2.00035	2.00015	2.00289	2.00134	1.99693	1.99502
248	1.92835	1.95609	1.97122	1.98184	1.98096	1.98247	1.98218	1.97705	1.97427
247	1.91573	1.94207	1.95522	1.96449	1.96275	1.9658	1.96282	1.95914	1.9568
246	1.90059	1.92409	1.93598	1.94418	1.94163	1.94332	1.94126	1.93719	1.93519
245	1.88373	1.90686	1.91551	1.92238	1.91879	1.92004	1.91855	1.91365	1.9118
244	1.86565	1.88637	1.89417	1.89989	1.89611	1.89651	1.89365	1.89066	1.88738
243	1.84861	1.86829	1.87414	1.87899	1.8738	1.87509	1.87221	1.86782	1.86577
242	1.83279	1.85156	1.85588	1.85871	1.85406	1.85457	1.85187	1.84739	1.84499
241	1.81784	1.83438	1.83826	1.83986	1.83485	1.83404	1.83096	1.82758	1.82528
240	1.80372	1.82021	1.82296	1.82392	1.8178	1.8183	1.81351	1.80938	1.80787
239	1.79372	1.80902	1.81073	1.81083	1.80483	1.80444	1.79947	1.79514	1.79474
238	1.78695	1.80277	1.8033	1.80342	1.79625	1.79516	1.78972	1.78573	1.78502
237	1.78462	1.80151	1.80212	1.80046	1.79302	1.79371	1.78444	1.78167	1.78136
236	1.78767	1.80515	1.80579	1.80284	1.79557	1.79573	1.78606	1.7831	1.78326
235	1.79491	1.81352	1.81628	1.81197	1.80418	1.80351	1.7916	1.78977	1.79014
234	1.80457	1.82603	1.82923	1.8244	1.8171	1.81622	1.80186	1.8001	1.80257
233	1.81843	1.84371	1.84915	1.84376	1.83609	1.83666	1.81608	1.81539	1.81847
232	1.83928	1.86663	1.8773	1.86822	1.85965	1.85921	1.83448	1.83343	1.84038
231	1.85577	1.89003	1.89986	1.88797	1.88041	1.88569	1.84966	1.85614	1.86373
230	1.87863	1.91802	1.93605	1.92005	1.9109	1.91468	1.86771	1.88087	1.88795
229	1.89128	1.93382	1.95875	1.93929	1.93026	1.93095	1.89235	1.88933	1.90998
228	1.88088	1.9504	1.95167	1.94416	1.90093	1.90533	1.86587	1.8779	1.88352
227	1.70884	1.89367	2.17381	1.78873	1.70826	1.85708	1.64896	1.75807	1.91523
226	1.70302	1.29193	1.18811	1.99719	1.17914	1.3766	1.04679	1.4602	1.66127
225	0.343269	0.159957	0.178483	0.420242	10	0.127975	0.266827	0.205292	0.545653
224	10	1.71801	0.469422	-4.67342	0.0982914	-0.207483	-4.88638	0.601169	-5.00604
223	-0.685615	10	0.830745	0.490371	0.779904	-5.392	0.242043	0.0739914	10
222	10	-4.94941	10	-0.104066	10	10	0.53162	10	-5.42815
221	-5.5085	-5.31025	-0.515541	-5.27875	-0.236548	-0.935297	-5.0709	10	10
220	0.0123851	-0.856927	0.222542	-0.103628	-0.324941	-5.36613	0.450776	-0.051731	10
219	-4.69413	-0.322995	10	-0.632249	10	-5.44673	-5.62748	-0.900897	10
218	-5.40555	10	0.0569399	-0.748093	10	10	-5.40595	-5.01892	-0.253463
217	-5.48012	-5.22237	10	0.380284	0.448094	-0.739735	-4.70545	10	0.175002
216	0.580003	0.639629	-5.53667	-0.584494	-5.13399	10	0.599384	-5.19991	-5.54253
215	10	10	10	10	-0.144312	10	-0.159456	-5.47972	-0.262653
214	10	-5.35988	10	-5.05932	10	10	0.62141	-0.162545	-5.22821
213	-5.53346	-5.10771	10	0.117278	10	10	0.195652	-5.28579	0.169207
212	-4.77108	-0.968767	0.0598739	-5.04432	10	10	-0.131407	-0.181808	-4.91752
211	-5.24666	10	10	-4.74815	10	-4.92322	10	10	1.11536
210	-4.89992	10	10	-0.605533	-0.446817	-5.30747	-0.763933	0.234554	-0.286754
209	-5.41877	-0.443791	0.507795	10	10	0.341035	10	10	0.0801269
208	-0.749443	10	-5.72737	-0.435132	-5.24984	-1.62914	0.765705	0.255875	10
207	-0.233556	-0.454615	0.133443	-0.817602	0.186981	10	0.728262	-0.111247	-0.225879
206	-0.209559	-5.34547	0.202877	-5.77409	10	0.151577	-0.730985	0.532844	0.0248821
205	-0.36879	0.255022	10	-5.2066	10	10	-0.692195	-0.261362	10
204	-0.351201	-5.72278	10	0.270233	0.358593	-0.398131	-0.0400941	-0.152935	0.447428
203	0.148054	1.07531	-0.159283	-1.23075	-5.54539	-5.18568	0.541329	-0.114119	-5.51934
202	0.662638	-5.9724	-0.146034	10	-1.08732	-5.82834	-0.819662	0.0942571	-5.97856
201	10	0.312051	-0.485837	-5.76083	-6.29059	10	-0.028276	-0.446291	10
200	0.18347	10	-0.719999	0.890654	-0.0646197	0.194743	0.363336	10	0.519116

## Sheet: Extended Data Fig. 2c
Extended Data Fig. 2c UV-Vis absorption spectra of 9 upon 525 nm illumination
	Absorbance of 9 (50 μM) in PBS (PBS alone used as a reference) (a.u.) after subsequent 525 nm illumination.
Wavelength (nm)	405 nm illuminated sample	525 nm_5 s	525 nm_15 s	525 nm_30 s	525 nm_45 s	525 nm_60 s	525 nm_90 s	525 nm_120 s	525 nm_300 s
700	0.00767031	0.00913555	0.00758242	0.00835698	0.00789144	0.00876512	0.0116933	0.00934243	-0.000254747
699	0.008306	0.00809824	0.00816112	0.00769196	0.00794398	0.00851888	0.0116996	0.00887504	4.34906e-05
698	0.00772898	0.00794672	0.00845777	0.00799386	0.00812166	0.00873715	0.0116957	0.00868103	-0.000118438
697	0.00807063	0.00817794	0.0077853	0.0077035	0.00850787	0.00896631	0.0122281	0.00905936	0.000109071
696	0.00769289	0.00844159	0.00843383	0.00818417	0.00834814	0.00875231	0.0121056	0.00910869	0.000983797
695	0.00796882	0.00796175	0.00813474	0.00796056	0.00853388	0.00869975	0.0116948	0.00951391	0.000576371
694	0.00729231	0.00831036	0.00823561	0.00770941	0.00843104	0.0077654	0.0113981	0.0089782	-0.000246261
693	0.00810515	0.00698274	0.0092224	0.00838662	0.00802213	0.00858494	0.0116138	0.00894987	0.000528188
692	0.00869082	0.00855721	0.00792843	0.00826943	0.00834078	0.00845835	0.0120928	0.00944438	-0.00013557
691	0.00841362	0.00813147	0.00776187	0.00755186	0.00829466	0.00797775	0.0116903	0.00911931	0.000173755
690	0.00821358	0.00750214	0.00792626	0.00794314	0.0080965	0.00811427	0.0117925	0.0093063	0.00108297
689	0.00757668	0.00798693	0.00824397	0.00800288	0.00845189	0.00883552	0.0112772	0.00847282	0.00024192
688	0.00808851	0.00772414	0.00833073	0.00851247	0.00818979	0.00836954	0.011475	0.00903428	0.000643976
687	0.00781988	0.00776277	0.00786397	0.00808574	0.0081024	0.008345	0.0113167	0.00815191	0.000197503
686	0.00769642	0.0083887	0.00814373	0.00794398	0.00808901	0.00870437	0.0116771	0.00887409	0.000399164
685	0.00785899	0.00774116	0.00762942	0.00808407	0.00793665	0.0081737	0.0121796	0.0092294	-8.72787e-05
684	0.00851461	0.00842491	0.0083264	0.00753927	0.00835038	0.0080505	0.0113439	0.0090937	9.54521e-05
683	0.00825545	0.00803961	0.00870812	0.00782905	0.00825104	0.00830914	0.0111584	0.00907567	6.66097e-05
682	0.00791775	0.00838786	0.00821783	0.00796259	0.0083441	0.00840575	0.0112416	0.00868784	0.000392194
681	0.00827613	0.00829935	0.00829793	0.00790773	0.00784879	0.00865921	0.0115615	0.00849169	0.000543142
680	0.00819401	0.00824025	0.00785601	0.00836585	0.00805929	0.00872669	0.0114841	0.00872669	0.000204703
679	0.00768667	0.00809644	0.00785736	0.00789329	0.00864839	0.00820332	0.0114017	0.00909468	0.000632751
678	0.00824094	0.00813724	0.00802237	0.00815122	0.00836498	0.00807964	0.0118003	0.00945205	0.000137424
677	0.00812321	0.00800391	0.00817328	0.00792207	0.00849082	0.00858805	0.0118171	0.0095224	0.000380768
676	0.00802722	0.00843167	0.00805913	0.00845872	0.00840573	0.00800478	0.011305	0.00910279	0.000235108
675	0.00833257	0.00836184	0.00798991	0.00808186	0.00827321	0.00827832	0.0113955	0.00919633	0.000274089
674	0.00809344	0.00830782	0.00839409	0.00783032	0.00875733	0.00851748	0.0116474	0.00900053	-3.1735e-05
673	0.00823453	0.00827793	0.00818338	0.00795405	0.00817204	0.00803249	0.011539	0.00921954	0.000173652
672	0.00828463	0.00772545	0.00812134	0.00764022	0.00887272	0.0085291	0.0116796	0.00904414	-4.08996e-06
671	0.00790531	0.00841092	0.00816233	0.00825627	0.00852458	0.00815536	0.0112843	0.00901192	0.000527255
670	0.00819003	0.00812915	0.00828853	0.00818802	0.00846068	0.00877001	0.0116243	0.00917393	-1.45994e-05
669	0.00811657	0.00805024	0.00837878	0.00814948	0.00800955	0.00861224	0.0116967	0.00914451	0.000471458
668	0.00826442	0.00809552	0.00841385	0.00808207	0.00789959	0.00830088	0.011532	0.00903103	0.000340767
667	0.00790481	0.0081278	0.00830993	0.00824381	0.00819266	0.00836039	0.011752	0.00907546	0.000671768
666	0.00821028	0.00800354	0.008604	0.00815666	0.00835368	0.00848544	0.0116324	0.00897793	6.01373e-05
665	0.00823545	0.0079086	0.00808215	0.00828806	0.00857818	0.00879146	0.0111524	0.00930712	0.000271422
664	0.0081938	0.00824901	0.0084328	0.00823754	0.00847966	0.00867701	0.0111808	0.00898417	0.000243578
663	0.00813289	0.00837598	0.0083759	0.00762088	0.0082916	0.00822181	0.0117753	0.00915278	9.38468e-05
662	0.00798722	0.00831133	0.00824017	0.00832893	0.00840467	0.00832645	0.0117234	0.00901718	-5.17719e-08
661	0.00791058	0.00814576	0.00831846	0.00823677	0.0083824	0.00862663	0.0116574	0.00931662	0.000590472
660	0.00814302	0.00806298	0.00817649	0.00811166	0.00813276	0.00815988	0.0115179	0.00875096	0.000473453
659	0.00792118	0.00825693	0.0081829	0.0080398	0.00833698	0.00875099	0.0117013	0.00906748	0.000395459
658	0.00854425	0.00803107	0.00815624	0.00783664	0.0085357	0.00838802	0.0116129	0.00928533	0.000181783
657	0.00796644	0.00821363	0.00833078	0.00805958	0.00804046	0.00891285	0.012169	0.00890429	0.000235031
656	0.00831445	0.00812999	0.00837173	0.00808974	0.00854489	0.00834371	0.0116969	0.00907231	0.000361389
655	0.00809898	0.00819345	0.00842953	0.00849272	0.0083977	0.00866444	0.0119709	0.00873966	0.000350404
654	0.00798443	0.00827437	0.00863429	0.00796381	0.00874586	0.00889055	0.0115304	0.00957516	0.000430412
653	0.00837229	0.00838131	0.00806182	0.00807152	0.00859795	0.00848462	0.0118897	0.00915038	0.000662098
652	0.00796294	0.00827772	0.00850584	0.00798854	0.00824036	0.0085724	0.0116935	0.00912904	0.00058902
651	0.00816879	0.008581	0.00793098	0.00825344	0.00854879	0.00849895	0.01193	0.00926616	0.000345638
650	0.00800177	0.00829091	0.00867765	0.00831975	0.00815906	0.00821129	0.0116635	0.00937187	0.000323825
649	0.00800425	0.0079225	0.00887018	0.00790958	0.00844706	0.00873065	0.0119773	0.00918218	0.000499109
648	0.00807611	0.00812234	0.00816415	0.00859919	0.0082096	0.00854856	0.0118096	0.00938798	0.000485737
647	0.00827067	0.00848858	0.00866281	0.00843183	0.00845458	0.00813909	0.0120974	0.00935566	0.000659635
646	0.00852846	0.00835944	0.00847506	0.00801683	0.0085809	0.00838432	0.0122062	0.00885089	0.000218118
645	0.00827798	0.00842805	0.00833701	0.00857548	0.00827766	0.00905524	0.0121061	0.00892857	-4.65922e-05
644	0.00808194	0.00854349	0.00826458	0.00839783	0.00872767	0.00886033	0.011847	0.00936698	0.00022537
643	0.00867339	0.00882228	0.008549	0.00831529	0.00836281	0.00869798	0.0121021	0.00903621	0.000571965
642	0.00776859	0.00843175	0.00833748	0.00858348	0.00857424	0.00829988	0.0121578	0.00923414	0.00025759
641	0.00844711	0.00846033	0.0081891	0.00776243	0.00818942	0.00865108	0.0121712	0.00910086	0.000273364
640	0.00852923	0.00833629	0.00835638	0.00854673	0.00881758	0.00877669	0.0120117	0.00897807	0.000656213
639	0.00773673	0.00856954	0.00829642	0.008075	0.00908936	0.00856632	0.0121746	0.00902072	0.000221148
638	0.00811934	0.00805652	0.00830563	0.00819604	0.00822535	0.00852712	0.011789	0.00881172	0.000121655
637	0.00812482	0.00828244	0.00867757	0.00829534	0.00846054	0.00839227	0.0119767	0.00896956	0.000144286
636	0.00790257	0.00833022	0.00828241	0.00867918	0.00873599	0.00874964	0.0117041	0.00886379	3.86495e-05
635	0.00795611	0.00871845	0.00865742	0.00873617	0.00807804	0.00876657	0.0119782	0.00933762	0.000136699
634	0.00860727	0.00851849	0.00875654	0.00849803	0.00872503	0.00828985	0.0124129	0.00919321	-0.000184735
633	0.00871164	0.00858032	0.00869468	0.00799848	0.00856405	0.00839068	0.0118711	0.00890305	0.000103815
632	0.00817578	0.00875804	0.00868258	0.00848744	0.00860888	0.00910425	0.0123163	0.00920878	0.000459408
631	0.00827247	0.00858063	0.00866053	0.00810238	0.00822126	0.00859835	0.0122534	0.00887496	0.000389059
630	0.00855666	0.00839876	0.00867662	0.00829286	0.00847382	0.0088762	0.0121152	0.00881256	0.000560871
629	0.00797145	0.00853026	0.00845896	0.00807627	0.00822978	0.00905738	0.0123407	0.00957733	0.000448395
628	0.00834746	0.00857712	0.00867812	0.00838472	0.00833189	0.00864839	0.0122331	0.00867147	0.000721031
627	0.00846358	0.0084033	0.00806968	0.00791335	0.00882907	0.00905767	0.0123581	0.0092051	0.000222236
626	0.00855671	0.00842304	0.00847828	0.00832764	0.00850278	0.00863246	0.0124727	0.00960332	0.000164252
625	0.00863297	0.00851695	0.00837567	0.00875622	0.00860704	0.00849383	0.0123948	0.00940695	1.61531e-05
624	0.00856033	0.00853393	0.00804795	0.00816818	0.00810575	0.00927396	0.0115159	0.00954812	0.00120942
623	0.0084261	0.00865972	0.00881697	0.00840578	0.0090772	0.00890577	0.0122113	0.00922211	0.000640347
622	0.00913626	0.00816826	0.00851893	0.00841568	0.00841372	0.00857538	0.012196	0.00944745	0.000864908
621	0.0087746	0.00889	0.00823572	0.00817217	0.0087601	0.00910607	0.0119979	0.00973641	0.000530572
620	0.00898956	0.00870411	0.00835097	0.00879925	0.00877209	0.00802922	0.0121451	0.00936039	0.000587854
619	0.00870918	0.00872157	0.00835949	0.00866883	0.00898673	0.00897595	0.0118339	0.00975158	0.000957048
618	0.00868972	0.00859394	0.0084432	0.00865692	0.00876388	0.00891969	0.0116736	0.00930403	0.000371001
617	0.00830352	0.00851199	0.00846068	0.00843861	0.00825387	0.00857324	0.0126688	0.00969329	0.00046428
616	0.00898071	0.00899976	0.0084209	0.00773425	0.00879127	0.00905841	0.0119806	0.00926717	-2.83183e-05
615	0.0091894	0.0085452	0.0087114	0.00887871	0.0080678	0.00860701	0.0121963	0.00939234	0.000358902
614	0.00890706	0.00877492	0.00871285	0.00876187	0.00874874	0.0082584	0.0128605	0.00912489	0.00112659
613	0.0085603	0.00901343	0.00849343	0.00836722	0.00860672	0.00877365	0.0120427	0.00902638	0.000641384
612	0.00915061	0.00892538	0.00842837	0.00823028	0.00833687	0.00898946	0.0122622	0.00897143	0.00090335
611	0.00878121	0.00897616	0.0087353	0.0083012	0.00820277	0.00868288	0.0125407	0.00947525	0.000746105
610	0.00861131	0.00919707	0.00891404	0.0085636	0.00869151	0.00887959	0.0121961	0.00961176	0.000349239
609	0.00921272	0.00906045	0.00858222	0.00851994	0.00865869	0.00864406	0.0124475	0.0094239	0.000578159
608	0.00929168	0.00880881	0.00867551	0.00860088	0.00869038	0.00885948	0.0119885	0.00924289	0.000680272
607	0.00873329	0.00867567	0.0088067	0.00836054	0.00864786	0.00876153	0.0124063	0.00958964	0.000370845
606	0.00925394	0.00931715	0.009084	0.00842087	0.00856352	0.00857947	0.0124129	0.00922396	0.000305381
605	0.00915429	0.00895904	0.00851086	0.00847812	0.00887095	0.00880567	0.0121959	0.00920947	0.000563333
604	0.00915027	0.00916812	0.00892617	0.00860347	0.00849555	0.00891914	0.0124478	0.00941964	0.000430231
603	0.00898784	0.00867939	0.00878239	0.00863637	0.00855059	0.00856825	0.0123282	0.00919812	0.000416291
602	0.00900579	0.0093477	0.00913113	0.00859125	0.00885079	0.00890936	0.0124056	0.00911709	0.00065038
601	0.00884453	0.009072	0.00901369	0.00859069	0.00878953	0.00891417	0.0121028	0.00941808	0.00059436
600	0.00905312	0.00943025	0.00889142	0.00878591	0.00847398	0.00877505	0.012345	0.00935944	0.000323384
599	0.00932704	0.00909674	0.00918189	0.00852546	0.00871359	0.0090138	0.0124521	0.00928359	0.000652298
598	0.00951137	0.00945266	0.00874634	0.00868834	0.00885927	0.00925749	0.0126179	0.00958768	0.000690021
597	0.00920212	0.0092833	0.00910123	0.00875426	0.00876898	0.00903558	0.0124402	0.00982934	0.000786013
596	0.0093847	0.00922314	0.00909018	0.00865354	0.00867984	0.00863426	0.0123451	0.00958975	0.000611287
595	0.00937121	0.00925735	0.00905794	0.00894868	0.00898827	0.00904847	0.0126576	0.00931686	0.00080134
594	0.00972137	0.00912991	0.00923126	0.00874217	0.00861335	0.00888646	0.0124219	0.00979042	0.000672546
593	0.00986575	0.00923282	0.00923763	0.00884883	0.00871755	0.00894723	0.0123698	0.00961309	0.000592416
592	0.0095817	0.00936788	0.00941142	0.00902083	0.00912315	0.00928467	0.0125614	0.00953055	0.000654113
591	0.00988333	0.00946097	0.00903647	0.00882949	0.0089736	0.00874597	0.0126217	0.00940581	0.000705707
590	0.00975131	0.00955175	0.0093158	0.00863392	0.00917309	0.00936489	0.0127724	0.00950089	0.000163915
589	0.00982635	0.00972203	0.00934561	0.00872511	0.00875205	0.00887256	0.0128853	0.00963794	0.000886515
588	0.0099796	0.00984737	0.00930625	0.00896036	0.00891245	0.00884191	0.012787	0.00941718	0.00055027
587	0.00983961	0.00950406	0.00943991	0.00882109	0.00846435	0.00896678	0.0126017	0.00944388	0.000604884
586	0.0100495	0.00983463	0.00955251	0.00888162	0.00886751	0.00953717	0.012491	0.00935301	0.000352969
585	0.00993707	0.00932146	0.00962817	0.00903542	0.00864144	0.00883803	0.0126197	0.00922057	0.000419141
584	0.00989445	0.00963222	0.00957964	0.00904639	0.00883404	0.00859317	0.0126786	0.00959488	0.000289035
583	0.0101421	0.00962145	0.00972172	0.00920172	0.00941517	0.00889274	0.0127868	0.00973741	0.000399941
582	0.0102522	0.0102817	0.00971727	0.00930797	0.00915289	0.00901316	0.0125373	0.00938475	0.000620671
581	0.0100492	0.00987711	0.00956979	0.0094198	0.00874433	0.00870155	0.0127739	0.0100383	0.000354187
580	0.0102393	0.00983699	0.00964101	0.00895563	0.00897886	0.00849945	0.0126862	0.00952095	0.00116423
579	0.010359	0.00988436	0.00991482	0.00899961	0.0085598	0.00934545	0.0128959	0.00952814	0.000566029
578	0.0107566	0.00991304	0.00989212	0.00906838	0.00869611	0.00924337	0.0130734	0.00903547	0.000551592
577	0.0109301	0.00981843	0.00959861	0.00874351	0.00898391	0.00902551	0.0128771	0.0100593	0.000813296
576	0.0103627	0.0107049	0.00916042	0.0091172	0.00879507	0.00927333	0.0128239	0.00948713	0.000729302
575	0.01059	0.0103443	0.00977943	0.00898015	0.00897564	0.00941398	0.0133725	0.0096756	0.000668502
574	0.0106588	0.0105792	0.00991143	0.00931868	0.00908469	0.00915593	0.0128308	0.00989178	0.000862807
573	0.0109131	0.0107297	0.010187	0.00926899	0.00934923	0.00912849	0.0126976	0.00965094	0.000504318
572	0.011086	0.0106374	0.0102969	0.00907662	0.00938832	0.00925344	0.0131195	0.00992075	0.000656135
571	0.0116113	0.0105661	0.0101195	0.00943298	0.009438	0.00924236	0.0131843	0.00996299	0.000856505
570	0.0115399	0.0103696	0.00996774	0.00950285	0.00930974	0.00926362	0.0133343	0.00987104	0.00070454
569	0.0113536	0.011096	0.0103854	0.00953494	0.0092906	0.00908677	0.0126769	0.00973755	0.000892818
568	0.0115628	0.0106932	0.0102732	0.00948491	0.00889591	0.00943652	0.0127579	0.00962198	0.00036911
567	0.0112988	0.0109979	0.0104111	0.0092083	0.00923104	0.00947324	0.0128537	0.00976492	0.000831787
566	0.011889	0.0109397	0.0105405	0.00947782	0.00985648	0.00959157	0.0127561	0.00989954	0.000723416
565	0.0119563	0.0111229	0.0101616	0.00981131	0.00940742	0.00902603	0.0132886	0.00978957	0.000617431
564	0.0121721	0.0110889	0.010668	0.00966409	0.00881932	0.00918557	0.0133483	0.010182	0.00122434
563	0.0124567	0.0112255	0.0103069	0.00998781	0.00936663	0.00935978	0.0126717	0.0101907	0.00111512
562	0.0125639	0.0117527	0.0100613	0.00999287	0.00945956	0.009329	0.0133472	0.00964231	0.000688387
561	0.0124683	0.0113737	0.0104644	0.00986585	0.0101118	0.00899564	0.0130772	0.0101183	0.00019872
560	0.0126634	0.0110615	0.0106048	0.0094029	0.00956384	0.0093217	0.0133233	0.00972653	0.000709855
559	0.0124624	0.0119731	0.0108965	0.00990123	0.00944401	0.00933712	0.0123666	0.00988397	0.000315613
558	0.0126356	0.012261	0.0111941	0.00963439	0.00908352	0.00911754	0.0129431	0.0102077	0.00106197
557	0.0132915	0.0115789	0.0110688	0.00985068	0.00991855	0.00965001	0.0130169	0.00975073	0.000301961
556	0.0128586	0.0126029	0.0102229	0.0104723	0.00924107	0.00956821	0.0129599	0.00980445	0.000654528
555	0.0122834	0.0125695	0.0115239	0.00991763	0.00956336	0.00949446	0.0133957	0.00996988	0.000807435
554	0.0131439	0.0122941	0.0114423	0.00989056	0.00929091	0.00939557	0.0137403	0.00968272	0.000903376
553	0.013486	0.0123525	0.0112636	0.0104627	0.00926931	0.00934857	0.0135921	0.00990505	0.000563437
552	0.0139845	0.0128754	0.0117508	0.0102849	0.00914509	0.00970676	0.0129687	0.00990918	0.000802533
551	0.0132953	0.0129871	0.0117331	0.0101262	0.00949359	0.00945898	0.0134042	0.0101476	0.000695051
550	0.0142522	0.0128399	0.0114284	0.0105374	0.00922906	0.00941512	0.0135884	0.0101454	0.000530443
549	0.014557	0.013373	0.012052	0.0102077	0.00963823	0.00976426	0.0130463	0.00964972	0.000792497
548	0.0138802	0.013109	0.0123802	0.0102273	0.00981051	0.00952169	0.0135388	0.00993026	0.000729069
547	0.014532	0.013456	0.0121668	0.0103161	0.0094662	0.00981303	0.0134256	0.00980704	0.000833214
546	0.0147459	0.013915	0.0122647	0.0105499	0.00953793	0.00990502	0.0132001	0.00991945	0.000961122
545	0.0147731	0.0136513	0.0118781	0.010763	0.00991018	0.00997295	0.0131611	0.00974737	0.0007905
544	0.0154395	0.0139533	0.0124241	0.0106756	0.00995571	0.00968349	0.0135424	0.00991961	0.000745845
543	0.0153137	0.0142517	0.0126184	0.0111247	0.0103158	0.00986908	0.0135421	0.010192	0.000708118
542	0.0157558	0.0142728	0.012682	0.0108227	0.00987891	0.00980204	0.0135666	0.00974639	0.000679754
541	0.0158897	0.0147583	0.0127977	0.0104527	0.0100415	0.00970647	0.0137158	0.0102877	0.000494444
540	0.0164727	0.0145659	0.0126219	0.010867	0.0101337	0.00976256	0.0134694	0.00973948	0.000836689
539	0.016049	0.0148122	0.0129896	0.0115603	0.0100565	0.00987104	0.0132565	0.00997203	0.000580726
538	0.0166704	0.015131	0.0131549	0.0108466	0.0102167	0.00970205	0.0134645	0.00986863	0.000641306
537	0.017073	0.0153333	0.0129659	0.0108453	0.0103765	0.00980257	0.0136395	0.00991458	0.000836793
536	0.0169529	0.0152418	0.0135135	0.011201	0.0102665	0.00994999	0.0133378	0.0100707	0.00038152
535	0.0174143	0.0153971	0.0137506	0.0112442	0.0104718	0.00968532	0.0132581	0.0101281	0.000778104
534	0.0175714	0.0156121	0.0136797	0.011248	0.0102425	0.0101612	0.0136026	0.00958093	0.00064955
533	0.0177472	0.0158161	0.0137291	0.0116217	0.0105459	0.010243	0.0134885	0.00965856	0.000944337
532	0.0178623	0.0161806	0.0141341	0.011241	0.010395	0.00985084	0.0136727	0.0101024	0.000669254
531	0.0180365	0.0164897	0.0142638	0.0110974	0.0106207	0.0102794	0.013387	0.00999576	0.00120721
530	0.0183941	0.0163993	0.014383	0.0116204	0.0105079	0.00990669	0.0134626	0.00985105	0.000944155
529	0.0185921	0.0165161	0.0142946	0.0117654	0.0103969	0.0102191	0.0136183	0.00987004	0.00102931
528	0.0188238	0.0169887	0.01421	0.0117259	0.0106017	0.0103135	0.0137059	0.00996657	0.000477833
527	0.0191069	0.0175037	0.0144601	0.0116804	0.0104009	0.0105389	0.0132732	0.00997203	0.00105865
526	0.0198864	0.0176876	0.015068	0.011682	0.010487	0.0103795	0.0136646	0.0098256	0.000730184
525	0.0195571	0.0174785	0.0149384	0.0117766	0.0105514	0.0102233	0.013383	0.0103289	0.000940912
524	0.0201595	0.0176469	0.0150977	0.0122114	0.0110183	0.0101335	0.0138025	0.0103366	0.000883065
523	0.0201819	0.0176385	0.0149898	0.0117832	0.0107849	0.0100893	0.0135217	0.0100758	0.000923531
522	0.0205656	0.0181761	0.0154104	0.0118731	0.0108518	0.0101615	0.0140037	0.0101023	0.000735344
521	0.020942	0.0186202	0.0152485	0.012504	0.0110011	0.0103159	0.0137788	0.00999044	0.000718101
520	0.0211422	0.018647	0.0156911	0.012644	0.0108537	0.0105771	0.0138954	0.0102207	0.000882961
519	0.0213459	0.0186204	0.0156115	0.0123935	0.011118	0.0103893	0.0141248	0.0099305	0.00100556
518	0.0215351	0.0191537	0.0159368	0.0124103	0.0112828	0.0104815	0.0138652	0.0101887	0.000700392
517	0.0218125	0.0190321	0.0160527	0.0127068	0.0113311	0.00991323	0.0142694	0.0104364	0.000918162
516	0.0222542	0.0194744	0.0162891	0.0127142	0.0109498	0.0101518	0.0140447	0.0102871	0.000750072
515	0.0225428	0.0191054	0.0164194	0.012951	0.0114734	0.0105952	0.014031	0.0101079	0.000981124
514	0.0225611	0.020054	0.0167754	0.0127179	0.0110677	0.0106582	0.0142029	0.00984125	0.00100992
513	0.0227835	0.0198953	0.0166414	0.0131637	0.0110171	0.0106432	0.0140708	0.0105854	0.000973652
512	0.0231243	0.0203851	0.0168208	0.0133067	0.0114889	0.0106596	0.0136924	0.00999454	0.00124784
511	0.023603	0.0205408	0.0170133	0.0128916	0.0117137	0.0109282	0.0139047	0.0101697	0.000859643
510	0.0236783	0.0206249	0.0176126	0.0133402	0.0113061	0.0111096	0.014096	0.0101715	0.00087671
509	0.0240071	0.0210343	0.0170906	0.0133501	0.0113188	0.0108198	0.0140143	0.0104846	0.000942728
508	0.0244518	0.0216596	0.0173651	0.013522	0.0112135	0.0107167	0.0137528	0.0101752	0.000733632
507	0.024463	0.0210994	0.0171694	0.0134376	0.0115863	0.0106234	0.014216	0.0103053	0.00102279
506	0.0248571	0.0214315	0.0178006	0.0136348	0.0115562	0.0107339	0.0141933	0.010643	0.000573416
505	0.0252127	0.0220416	0.0179923	0.0134429	0.011381	0.0110823	0.0143852	0.0105942	0.00077201
504	0.0257022	0.0224216	0.0184745	0.0139307	0.0118568	0.0106479	0.0142151	0.00999351	0.000667413
503	0.0256374	0.0223974	0.0182201	0.0136157	0.0121786	0.0107647	0.0141846	0.0101384	0.001105
502	0.0258773	0.0223127	0.0183068	0.0136887	0.0119506	0.0112091	0.0141153	0.0102765	0.000925918
501	0.0261764	0.0226033	0.0184923	0.0140671	0.0120115	0.0109689	0.0141241	0.0101456	0.00103086
500	0.0262652	0.0230696	0.0185943	0.0141759	0.0120041	0.0111947	0.0141466	0.0104387	0.000710555
499	0.0266673	0.0228737	0.0186296	0.0141895	0.0118942	0.0110076	0.0143774	0.0106419	0.00103416
498	0.0268518	0.0233123	0.0187199	0.014129	0.0120184	0.011301	0.0143948	0.01057	0.000797528
497	0.0268036	0.0233477	0.0189559	0.014212	0.0121435	0.0110591	0.0143259	0.0105003	0.00101553
496	0.0274513	0.023577	0.0193017	0.0145909	0.0120195	0.0108347	0.0142042	0.0103432	0.000972666
495	0.0274959	0.023354	0.019158	0.0145125	0.0118324	0.0112073	0.0145856	0.0102407	0.00112685
494	0.0275892	0.0238129	0.0191442	0.0144569	0.0122584	0.0111745	0.0139519	0.0105886	0.00087173
493	0.0280651	0.0242668	0.0194571	0.0146403	0.0121583	0.0116064	0.0143332	0.010547	0.000948358
492	0.0282488	0.0242141	0.0196144	0.0145137	0.0124226	0.0115947	0.0142474	0.010422	0.00126173
491	0.028431	0.0244755	0.0195572	0.014472	0.0121982	0.0113898	0.0143784	0.0105001	0.00117269
490	0.0284058	0.0248202	0.0200104	0.0149652	0.0123047	0.0112693	0.0145744	0.0107111	0.00140186
489	0.0287717	0.0249377	0.0197159	0.014661	0.0125768	0.0114691	0.0141825	0.010511	0.0010538
488	0.0285451	0.0248353	0.0199459	0.0147945	0.0122814	0.0113449	0.0143004	0.0106851	0.00128146
487	0.0288976	0.0248475	0.0199498	0.0149497	0.0123349	0.011406	0.0144781	0.0106376	0.00137306
486	0.0291301	0.0250434	0.0201607	0.0149407	0.0126474	0.0113186	0.0145409	0.0105557	0.00108863
485	0.0292213	0.0250865	0.0202427	0.0151998	0.0124568	0.0114379	0.0144551	0.0104184	0.00133552
484	0.0292224	0.0251993	0.0203623	0.0151865	0.0124268	0.0115729	0.0144615	0.010551	0.00128722
483	0.0294898	0.0252524	0.0202501	0.0150003	0.0126383	0.0116561	0.014267	0.0107755	0.00123392
482	0.0294437	0.025535	0.0203021	0.0154172	0.0125521	0.0116288	0.0144744	0.0108305	0.00129086
481	0.0297293	0.0256113	0.0205487	0.0149953	0.012653	0.011309	0.0148947	0.0104659	0.00124999
480	0.0301484	0.0253955	0.0206227	0.015406	0.0126419	0.011643	0.0144271	0.0107082	0.00100676
479	0.0299903	0.0259433	0.0204845	0.0151638	0.0125548	0.0115704	0.0145588	0.0107875	0.00135143
478	0.0299411	0.0255718	0.0210014	0.0153427	0.0125675	0.0117096	0.01458	0.0107962	0.00159881
477	0.0297485	0.0259823	0.0209996	0.0155391	0.0126137	0.0117967	0.0146107	0.0106619	0.0011593
476	0.0303349	0.0255815	0.0210234	0.0154415	0.0129427	0.011392	0.0146542	0.0108567	0.00124301
475	0.0301547	0.0258912	0.021048	0.0153412	0.012616	0.0120478	0.0145891	0.0110629	0.00165774
474	0.0300705	0.0260778	0.0207893	0.0156867	0.0128419	0.011789	0.0145945	0.0108356	0.00119688
473	0.0302926	0.0259599	0.0211493	0.0153303	0.0127165	0.0116829	0.0145969	0.0107537	0.00148851
472	0.0303544	0.0259497	0.0211947	0.0153229	0.0130369	0.0122663	0.0149408	0.0109594	0.00145882
471	0.030137	0.025841	0.0209662	0.015485	0.0127694	0.0115471	0.0147507	0.0109961	0.00146531
470	0.0303273	0.0257866	0.0210186	0.0156793	0.012984	0.0118249	0.014937	0.0108576	0.00117139
469	0.0301127	0.0261463	0.0209385	0.0155823	0.0129788	0.0118605	0.0146737	0.0108211	0.00134549
468	0.0303414	0.0259852	0.0207636	0.0154284	0.0127936	0.0119001	0.014603	0.0112821	0.00150032
467	0.0303798	0.0261505	0.0210472	0.0153866	0.0129783	0.0119146	0.0147314	0.0107758	0.00168048
466	0.0301862	0.0258915	0.0211272	0.0156428	0.0130913	0.0119378	0.0151637	0.0109549	0.00156049
465	0.0299041	0.025681	0.0208782	0.0155237	0.0131814	0.0120044	0.0147815	0.0111885	0.00151988
464	0.0300666	0.0257135	0.0207943	0.0153683	0.0129803	0.0119908	0.0150586	0.0111723	0.00161655
463	0.0298566	0.0260679	0.0209658	0.01529	0.012839	0.0121732	0.0150196	0.0111051	0.00146147
462	0.0296826	0.0257473	0.0209021	0.0155339	0.0129527	0.0119885	0.0150026	0.0113116	0.00152082
461	0.0298271	0.0254948	0.020864	0.0155528	0.012994	0.011975	0.0150114	0.011177	0.00159761
460	0.0294454	0.0255411	0.0208752	0.0154323	0.0131503	0.0120776	0.0152338	0.0110879	0.00173276
459	0.0295126	0.0256177	0.0205921	0.0155793	0.0132973	0.0121173	0.0150594	0.0113962	0.00164701
458	0.0294454	0.0252998	0.0208807	0.0154151	0.0131288	0.0122339	0.0152723	0.0111199	0.0017959
457	0.0294521	0.0252873	0.0208774	0.0156001	0.0132458	0.0120257	0.0151967	0.0113521	0.00197373
456	0.0292146	0.0252942	0.020787	0.0154189	0.01313	0.0124238	0.0153366	0.0114501	0.00186354
455	0.0291326	0.0250385	0.020762	0.015555	0.0130861	0.0123665	0.0152346	0.0115598	0.00199245
454	0.0289743	0.0251688	0.0204514	0.0157249	0.0131631	0.0124572	0.0151437	0.0115972	0.00178545
453	0.0287316	0.0249755	0.0204464	0.0156265	0.0133122	0.0123723	0.015442	0.011859	0.0021026
452	0.0288332	0.0249015	0.0203118	0.0156322	0.0132455	0.0124998	0.0154712	0.011818	0.00230507
451	0.02841	0.0248223	0.0204179	0.0156654	0.0134098	0.0125343	0.0154501	0.0118501	0.00231043
450	0.0281898	0.0246871	0.0204063	0.0155615	0.0135005	0.0126576	0.0156116	0.0117473	0.0023086
449	0.0278685	0.0243516	0.0201955	0.015691	0.013369	0.0127357	0.0155972	0.0120777	0.00264707
448	0.0278697	0.0243309	0.0201512	0.0156518	0.0134962	0.0127344	0.0157645	0.0121378	0.00265736
447	0.0276317	0.0244461	0.0201949	0.0156812	0.0137925	0.0129019	0.0158369	0.0123793	0.00272883
446	0.027554	0.0240822	0.0202985	0.0156535	0.0137912	0.0131561	0.0159305	0.0123603	0.00278719
445	0.0272988	0.0238708	0.0201448	0.015732	0.0138884	0.0130255	0.0162677	0.0124509	0.00288894
444	0.0271129	0.0240094	0.0200812	0.0159077	0.0138489	0.0133142	0.0163757	0.0128285	0.00304766
443	0.0269156	0.0241081	0.0202518	0.01594	0.0141622	0.0132596	0.0164288	0.0129751	0.00330699
442	0.0269992	0.0238489	0.0199827	0.0161989	0.0140878	0.013455	0.0164704	0.013132	0.0033031
441	0.0267921	0.0236333	0.0201226	0.0159395	0.0142672	0.0135787	0.0167349	0.0133818	0.0036092
440	0.0265809	0.0237225	0.0201849	0.0161879	0.0146396	0.0137145	0.0169688	0.013377	0.00378848
439	0.026369	0.023542	0.02002	0.0162263	0.0145379	0.0139701	0.0171723	0.0136852	0.00392852
438	0.0262481	0.0235295	0.0202528	0.016298	0.0149417	0.0142735	0.017235	0.0140013	0.00430514
437	0.0262225	0.0234599	0.0202702	0.016422	0.0150815	0.0143358	0.0176957	0.0140994	0.00458528
436	0.0259998	0.0233778	0.0202443	0.0167275	0.0153278	0.0148952	0.017872	0.0144229	0.00474371
435	0.0260703	0.0233268	0.020404	0.0168962	0.0153147	0.014993	0.018185	0.0148307	0.00509325
434	0.0258075	0.0231781	0.0205105	0.0170226	0.0157525	0.0152594	0.018473	0.0150526	0.00538884
433	0.0258005	0.0232885	0.0204651	0.0173542	0.0158002	0.0154166	0.0187529	0.0154352	0.00563439
432	0.0257417	0.023463	0.0207425	0.0176834	0.0162612	0.0159018	0.0190741	0.0157507	0.00617654
431	0.0252584	0.0234462	0.0208275	0.0178383	0.016536	0.0160938	0.0193775	0.0160236	0.00643317
430	0.0255881	0.0237334	0.0208977	0.0181087	0.0170085	0.0168742	0.0199976	0.0165946	0.00684513
429	0.0255607	0.0233859	0.0212392	0.0181487	0.0174869	0.0168069	0.0201815	0.0171305	0.00751286
428	0.0254853	0.023704	0.0212969	0.0188088	0.0177684	0.0174479	0.0207412	0.0175139	0.00801509
427	0.0256439	0.0237177	0.021701	0.0190858	0.0181141	0.0179605	0.0211339	0.0181719	0.00833133
426	0.025463	0.0239413	0.02175	0.0195464	0.018496	0.0183636	0.0216655	0.0185179	0.00888447
425	0.0258389	0.0241048	0.0221891	0.0200426	0.0190354	0.0189099	0.0222686	0.0190914	0.0093647
424	0.0258514	0.0243897	0.0224499	0.020265	0.0196192	0.0195415	0.0228008	0.0196826	0.0100481
423	0.0259642	0.0242834	0.0227591	0.0208438	0.0201273	0.0200029	0.0234219	0.0203516	0.0106048
422	0.0259608	0.0247764	0.02312	0.0212527	0.0206166	0.0204966	0.0240023	0.0209341	0.0112023
421	0.0261421	0.0250673	0.023464	0.0216641	0.0212773	0.0211671	0.0244572	0.0216362	0.0117365
420	0.0262153	0.0251002	0.0239057	0.022145	0.021778	0.0217734	0.0251371	0.0221698	0.0125433
419	0.0262077	0.0255384	0.0241044	0.0226458	0.0222644	0.0224933	0.0259152	0.0228382	0.0130611
418	0.0264171	0.0256383	0.024692	0.0233286	0.022915	0.0231559	0.0265012	0.0236539	0.013905
417	0.0267327	0.0257948	0.0251914	0.0239937	0.0237112	0.0237895	0.0270471	0.0242474	0.0145585
416	0.0269544	0.0263605	0.0257272	0.0245827	0.0243961	0.024639	0.0277928	0.0251901	0.0152828
415	0.0273262	0.0267928	0.0260851	0.0249902	0.0247974	0.02507	0.0285718	0.0258003	0.0160363
414	0.0274013	0.0270786	0.0264813	0.0257588	0.0255075	0.0258467	0.0294174	0.0264984	0.0167751
413	0.0274335	0.0273622	0.0271167	0.0263872	0.0262924	0.0264475	0.0301701	0.02713	0.0176738
412	0.0281759	0.0276469	0.0273134	0.0268731	0.0271889	0.0275035	0.03091	0.027916	0.0182925
411	0.0280449	0.0280841	0.0279296	0.0273633	0.0275576	0.0281352	0.0315201	0.0287767	0.018892
410	0.0283207	0.0286497	0.0286668	0.0280206	0.0283314	0.0286289	0.0321187	0.0295646	0.0195191
409	0.0285851	0.0290638	0.0287507	0.0287937	0.0287223	0.0296431	0.0329461	0.0301532	0.0203446
408	0.0292476	0.0293962	0.0291161	0.0288962	0.0294912	0.0302153	0.0334493	0.0309162	0.0211411
407	0.0294416	0.0294661	0.0297237	0.0295048	0.0301856	0.0307139	0.0343804	0.031412	0.0217503
406	0.029733	0.0296011	0.0302414	0.030556	0.0307867	0.0313471	0.0350386	0.0317909	0.0222966
405	0.0295393	0.0300761	0.0307265	0.0306478	0.0313508	0.0317224	0.0354902	0.0326259	0.0230263
404	0.0300632	0.0302923	0.0310395	0.0309111	0.0317596	0.032371	0.0357866	0.033224	0.0234677
403	0.0300699	0.0305206	0.0311829	0.0318082	0.0322501	0.0324997	0.0360858	0.0334221	0.0237565
402	0.030197	0.0309404	0.0313617	0.0317059	0.0323066	0.0331802	0.0366371	0.0341183	0.0244683
401	0.0300604	0.0309135	0.0315329	0.0321787	0.032965	0.0336866	0.0368615	0.0344754	0.0247596
400	0.0305719	0.0316178	0.0317554	0.0327035	0.0335884	0.0338233	0.0376014	0.0351185	0.0250191
399	0.0305837	0.0314999	0.0324405	0.0327187	0.0338089	0.0340942	0.0379789	0.0353787	0.0254461
398	0.0305901	0.0315488	0.0322923	0.0331596	0.0338127	0.0344191	0.0378227	0.0353299	0.0258298
397	0.0308348	0.0314708	0.0325562	0.0332126	0.0340417	0.0347327	0.0381837	0.0358543	0.0257496
396	0.0306922	0.0320099	0.0327777	0.0330811	0.0339545	0.0348745	0.0383422	0.0361137	0.0258829
395	0.0311212	0.0316723	0.0325837	0.0333245	0.0340828	0.0348663	0.038552	0.035911	0.0259693
394	0.0308283	0.0317894	0.032876	0.0334696	0.034169	0.0346854	0.0382899	0.036101	0.0262508
393	0.0305582	0.0317824	0.0324936	0.0332443	0.0339824	0.0349455	0.0386254	0.0358255	0.0259931
392	0.0305716	0.0318347	0.032507	0.033045	0.0340015	0.0348887	0.038125	0.0357173	0.0257307
391	0.0305156	0.0317917	0.0326982	0.0333679	0.0340639	0.034585	0.0378947	0.0358811	0.0258459
390	0.0304898	0.0314282	0.0324419	0.0325881	0.0336615	0.0342439	0.0380987	0.0353473	0.0256835
389	0.0307578	0.031848	0.0321083	0.0326541	0.0334352	0.034181	0.0375942	0.0354147	0.0252117
388	0.030371	0.0313632	0.0319031	0.0324998	0.0332929	0.0339284	0.0373518	0.0355011	0.0253628
387	0.0305205	0.031011	0.0318899	0.0321903	0.0333201	0.033604	0.0371914	0.0348068	0.0251388
386	0.0303802	0.0308414	0.031668	0.0320769	0.0329698	0.0336107	0.0368767	0.0340199	0.0249044
385	0.0301272	0.0309129	0.031413	0.0318076	0.0326307	0.0331732	0.0365405	0.0341145	0.0239236
384	0.0300688	0.0308953	0.0315266	0.0317344	0.0324243	0.0329673	0.0361606	0.0341047	0.0237968
383	0.0298782	0.030645	0.0308921	0.0309935	0.0319547	0.0324955	0.0359753	0.0334885	0.0230782
382	0.0300761	0.0304464	0.0307757	0.0313278	0.0317511	0.0323215	0.0353993	0.0332973	0.0231392
381	0.0301986	0.0305862	0.0308765	0.0310884	0.0312349	0.0321759	0.0351223	0.0331724	0.0229235
380	0.0301828	0.0302292	0.0305096	0.0304986	0.0311631	0.0315564	0.0345505	0.0326558	0.0224217
379	0.0299396	0.0301279	0.0304315	0.0305966	0.0307067	0.0316453	0.0345921	0.0323863	0.0224157
378	0.0303034	0.0303245	0.0307203	0.0301121	0.0304855	0.031097	0.0341054	0.0322888	0.0218418
377	0.0303527	0.0304559	0.03063	0.0302563	0.0304048	0.03109	0.0343969	0.0318155	0.0218518
376	0.0307007	0.0310413	0.030783	0.030033	0.0306348	0.0308184	0.0337664	0.031676	0.0214344
375	0.0308764	0.0311167	0.0306477	0.0303321	0.0306018	0.0309805	0.0340604	0.032132	0.0217821
374	0.0313459	0.031239	0.0313769	0.0304773	0.0306203	0.030762	0.0338369	0.0320388	0.0218828
373	0.0318269	0.0320368	0.0316432	0.0309196	0.0311721	0.0317567	0.0344018	0.0321275	0.0217163
372	0.0329676	0.0327094	0.0320102	0.0310658	0.0313144	0.0316588	0.0345504	0.0327056	0.0225069
371	0.0340291	0.033323	0.0330828	0.0320584	0.0322484	0.0320138	0.0350671	0.0328973	0.022885
370	0.0349548	0.0344255	0.0340253	0.0330544	0.0327872	0.0328188	0.0359398	0.0338733	0.0233405
369	0.0364024	0.0355524	0.0351028	0.0334645	0.0338983	0.0338685	0.0367705	0.0347533	0.0242768
368	0.038158	0.0374437	0.036828	0.0350468	0.0348823	0.0352144	0.0376866	0.0358995	0.0254559
367	0.0395461	0.0387818	0.0380996	0.0363967	0.0362919	0.0366819	0.0391139	0.0371166	0.0269167
366	0.0413706	0.0409151	0.0397907	0.0378963	0.0377309	0.0382748	0.0407691	0.0388593	0.0283193
365	0.0436901	0.0429316	0.0418662	0.0399449	0.0395887	0.0396069	0.0424023	0.0405244	0.0302317
364	0.046324	0.0447848	0.0436345	0.0418349	0.0416208	0.0419345	0.0440718	0.0425062	0.0317347
363	0.048506	0.0473038	0.0462885	0.0444667	0.0440329	0.0441394	0.0465127	0.0446285	0.0341601
362	0.0507346	0.0496529	0.048338	0.0462997	0.0458703	0.0460747	0.0484153	0.0465944	0.0360722
361	0.0533206	0.0521247	0.0508605	0.0484748	0.0478367	0.0483676	0.0507823	0.0488111	0.0384362
360	0.055815	0.0540657	0.0532431	0.050784	0.0500944	0.0502991	0.0524948	0.0509681	0.0403482
359	0.0578456	0.0569328	0.0551777	0.0526808	0.0521537	0.0524318	0.0547824	0.0529028	0.0423926
358	0.0600289	0.0585279	0.0572341	0.0546848	0.0541322	0.05442	0.0566245	0.0547049	0.0440593
357	0.0617405	0.060676	0.0586984	0.0566314	0.0557701	0.0558577	0.0579944	0.0566816	0.0455129
356	0.063538	0.0620671	0.0605107	0.0580564	0.0573311	0.057399	0.0599494	0.0578958	0.0470827
355	0.0648944	0.0633863	0.0617953	0.0593411	0.058553	0.0589493	0.0612451	0.0595197	0.0488429
354	0.0664179	0.0647155	0.0634038	0.0603925	0.0597447	0.0598507	0.0621681	0.0605389	0.0497494
353	0.0676374	0.0661254	0.064532	0.0616938	0.0606005	0.0608127	0.0632273	0.0616208	0.0509788
352	0.0688753	0.0670257	0.0656175	0.0628317	0.0619924	0.0625279	0.0644297	0.0627088	0.0517542
351	0.0705313	0.069103	0.0665271	0.0641755	0.0632537	0.0634054	0.0656154	0.0640202	0.0532247
350	0.0719829	0.0703557	0.0686131	0.0652999	0.0644895	0.0645494	0.0666538	0.0651992	0.0547376
349	0.0736401	0.0719223	0.0698628	0.0667717	0.0659972	0.0661842	0.0681937	0.0668888	0.0560699
348	0.0755633	0.0738127	0.0720424	0.0688092	0.0679314	0.0679277	0.0699808	0.0683302	0.0573424
347	0.0778374	0.0762576	0.0739493	0.0705791	0.0700165	0.0697708	0.0720206	0.0706856	0.0599662
346	0.0802441	0.0783065	0.0763011	0.0730713	0.072041	0.072106	0.0744261	0.072482	0.0620993
345	0.0829995	0.0809223	0.0789293	0.0754858	0.0747496	0.0742273	0.0765898	0.0750343	0.0642131
344	0.0856534	0.0838023	0.0815189	0.0784342	0.0775715	0.0772318	0.0791222	0.0781498	0.0670665
343	0.0893165	0.0873106	0.0845478	0.081117	0.0800013	0.0801944	0.0819164	0.0807636	0.0700122
342	0.0926242	0.0907651	0.0879425	0.0844993	0.0828047	0.0829773	0.0852576	0.0837114	0.0730003
341	0.0965752	0.0939432	0.0914123	0.087392	0.0864929	0.0864147	0.0884465	0.0871031	0.0763912
340	0.100555	0.0981714	0.0955835	0.0910276	0.089858	0.0903055	0.0924132	0.0906185	0.079853
339	0.10526	0.102819	0.0996784	0.09543	0.0941613	0.094068	0.0956839	0.0947951	0.0839578
338	0.110523	0.107517	0.104495	0.0996302	0.098384	0.098222	0.0999111	0.0988045	0.088042
337	0.11574	0.112867	0.109769	0.104862	0.103695	0.103237	0.104951	0.103782	0.0929814
336	0.122602	0.119641	0.11624	0.111203	0.109609	0.109306	0.110593	0.110121	0.0988008
335	0.131214	0.127928	0.124172	0.11904	0.11712	0.116598	0.118272	0.116874	0.105887
334	0.141612	0.138225	0.133727	0.128173	0.126295	0.126124	0.12709	0.125979	0.115045
333	0.153934	0.149939	0.145823	0.140086	0.137949	0.137001	0.138521	0.136963	0.126102
332	0.169508	0.165785	0.160841	0.153981	0.152328	0.15144	0.15223	0.151528	0.139885
331	0.188922	0.183497	0.17896	0.171848	0.16926	0.168531	0.169585	0.167995	0.156854
330	0.212185	0.207768	0.202317	0.194548	0.191842	0.191271	0.191624	0.190509	0.179342
329	0.242015	0.236746	0.231189	0.222706	0.219483	0.218771	0.219329	0.217509	0.206205
328	0.276259	0.270463	0.264037	0.255016	0.25164	0.250688	0.251045	0.249749	0.238342
327	0.311531	0.305354	0.299076	0.289337	0.286076	0.284927	0.285025	0.283815	0.272102
326	0.346408	0.340171	0.333085	0.323105	0.319195	0.318175	0.317812	0.316286	0.304713
325	0.378579	0.37266	0.365339	0.354086	0.350865	0.349479	0.348818	0.346911	0.336091
324	0.402175	0.395909	0.388209	0.377153	0.373405	0.371715	0.371331	0.369206	0.358347
323	0.418624	0.411979	0.404259	0.392509	0.388962	0.387503	0.386543	0.384894	0.373262
322	0.426228	0.41944	0.411276	0.399625	0.395883	0.393704	0.393378	0.391775	0.38025
321	0.428643	0.421202	0.412826	0.401267	0.397197	0.395576	0.394742	0.392771	0.381195
320	0.429257	0.421659	0.413283	0.400784	0.397004	0.395311	0.394339	0.393025	0.381205
319	0.431361	0.424336	0.415598	0.402675	0.398645	0.39705	0.395962	0.394278	0.383179
318	0.437525	0.429518	0.420886	0.408276	0.404086	0.402027	0.400931	0.399144	0.387823
317	0.446909	0.438929	0.429234	0.416702	0.411775	0.410222	0.409013	0.407156	0.395432
316	0.459866	0.451922	0.442295	0.428295	0.423675	0.421914	0.420681	0.4189	0.407051
315	0.474165	0.465833	0.455766	0.44163	0.436702	0.434974	0.433348	0.431165	0.419929
314	0.490789	0.4819	0.471589	0.457163	0.452189	0.450183	0.448345	0.446301	0.434615
313	0.510783	0.501253	0.491016	0.475522	0.47025	0.468341	0.466393	0.464614	0.452839
312	0.530724	0.520492	0.509602	0.493894	0.488364	0.486027	0.484365	0.48237	0.47045
311	0.548188	0.538406	0.526881	0.510408	0.504899	0.50199	0.500069	0.498358	0.486459
310	0.562435	0.552436	0.54006	0.523623	0.51747	0.514968	0.512904	0.510884	0.498611
309	0.572123	0.562016	0.549046	0.531815	0.525987	0.52318	0.5206	0.518324	0.506583
308	0.578196	0.567156	0.554737	0.53715	0.530629	0.527507	0.525105	0.523066	0.511289
307	0.583034	0.571621	0.558456	0.540127	0.534025	0.530543	0.527697	0.525714	0.514181
306	0.587192	0.575958	0.562223	0.543335	0.537225	0.534039	0.530835	0.52865	0.516522
305	0.593442	0.581457	0.567642	0.548425	0.541679	0.538421	0.535013	0.532879	0.52106
304	0.600872	0.588779	0.574046	0.554826	0.546984	0.544243	0.540725	0.538788	0.526803
303	0.610454	0.597129	0.582221	0.562426	0.554928	0.55149	0.548082	0.54568	0.533421
302	0.619437	0.606354	0.591068	0.5701	0.562258	0.558959	0.555025	0.552945	0.540566
301	0.629775	0.616233	0.600358	0.578753	0.570578	0.566914	0.563349	0.560784	0.54856
300	0.640171	0.626122	0.609557	0.587553	0.579397	0.575394	0.571605	0.569079	0.556723
299	0.650473	0.635806	0.618867	0.596566	0.587797	0.583741	0.579677	0.577503	0.565024
298	0.659293	0.644125	0.627009	0.603717	0.594784	0.590677	0.586437	0.584302	0.571744
297	0.666337	0.651145	0.633058	0.609571	0.600399	0.596296	0.592024	0.589569	0.577126
296	0.673036	0.6571	0.639176	0.614956	0.605371	0.60125	0.596652	0.594183	0.582027
295	0.678488	0.662325	0.644298	0.618995	0.609315	0.605037	0.600358	0.598065	0.585446
294	0.684052	0.667666	0.648811	0.623207	0.613335	0.608903	0.603794	0.601283	0.589018
293	0.690692	0.673488	0.653935	0.628028	0.617884	0.613546	0.608758	0.605968	0.593217
292	0.697839	0.680473	0.660442	0.634111	0.623534	0.618953	0.613596	0.611489	0.598809
291	0.706058	0.688764	0.667839	0.64094	0.630108	0.625529	0.62025	0.617737	0.604843
290	0.715649	0.697748	0.677056	0.649011	0.637886	0.633063	0.627805	0.625075	0.612633
289	0.727673	0.709108	0.687562	0.659209	0.64766	0.643152	0.637567	0.634757	0.62213
288	0.741182	0.72189	0.70018	0.671085	0.659217	0.65421	0.648554	0.645958	0.633108
287	0.755594	0.736534	0.714201	0.684353	0.672159	0.667349	0.661264	0.658821	0.645746
286	0.772013	0.751997	0.729159	0.698915	0.687115	0.681807	0.675343	0.672796	0.659706
285	0.791499	0.771309	0.748125	0.716995	0.704426	0.699128	0.69323	0.690321	0.677242
284	0.814131	0.793418	0.770242	0.738634	0.725412	0.72001	0.713924	0.710987	0.697858
283	0.844076	0.822657	0.79864	0.766008	0.753285	0.747386	0.740851	0.738142	0.724407
282	0.875857	0.854068	0.82954	0.795994	0.782442	0.776919	0.769739	0.767428	0.754124
281	0.913541	0.891509	0.866092	0.831748	0.818111	0.812675	0.805509	0.802345	0.78916
280	0.957436	0.934115	0.908668	0.873031	0.859694	0.853647	0.845991	0.842674	0.829483
279	1.00721	0.983315	0.957439	0.920574	0.906612	0.900731	0.892503	0.889548	0.875519
278	1.06186	1.03737	1.01027	0.972547	0.958283	0.951517	0.943345	0.940125	0.926454
277	1.12027	1.09473	1.0668	1.02823	1.01299	1.00591	0.997852	0.994578	0.980959
276	1.18067	1.15509	1.12552	1.08554	1.07016	1.06288	1.05436	1.05035	1.03705
275	1.24229	1.21566	1.18596	1.14387	1.12812	1.121	1.11175	1.10851	1.09428
274	1.30504	1.27704	1.24588	1.20294	1.18644	1.17873	1.16928	1.16545	1.15161
273	1.36605	1.3377	1.30493	1.26065	1.24336	1.23552	1.22562	1.22217	1.20812
272	1.42886	1.3996	1.36629	1.32078	1.30241	1.29445	1.28376	1.27976	1.26608
271	1.48453	1.45477	1.42025	1.37338	1.35494	1.34648	1.33569	1.33123	1.31753
270	1.55016	1.51834	1.48297	1.43349	1.41505	1.40609	1.39535	1.39012	1.37695
269	1.60628	1.57509	1.53781	1.48853	1.46893	1.45981	1.44822	1.44351	1.4299
268	1.66053	1.62848	1.59077	1.53943	1.51962	1.51025	1.49796	1.49406	1.47973
267	1.71433	1.68068	1.6425	1.59054	1.57015	1.56099	1.5484	1.54431	1.53017
266	1.76431	1.73106	1.69113	1.63867	1.61774	1.60881	1.59689	1.59144	1.578
265	1.81197	1.77854	1.73855	1.68612	1.66564	1.65563	1.64299	1.63803	1.6244
264	1.85528	1.82172	1.78241	1.72872	1.70858	1.69901	1.68654	1.68125	1.66766
263	1.89291	1.85944	1.81942	1.76692	1.7469	1.73707	1.72402	1.71872	1.70563
262	1.92755	1.89355	1.85475	1.80218	1.78173	1.77229	1.75947	1.75461	1.74076
261	1.95844	1.92552	1.88735	1.83524	1.8153	1.80614	1.7931	1.7877	1.77385
260	1.98083	1.94898	1.91135	1.85935	1.83994	1.83104	1.81798	1.81284	1.79958
259	2.00171	1.97051	1.93511	1.88395	1.86519	1.85653	1.84382	1.83893	1.82578
258	2.01827	1.9884	1.95461	1.90533	1.88685	1.87908	1.86631	1.86188	1.84835
257	2.03047	2.00168	1.96806	1.92026	1.90287	1.89532	1.88339	1.87789	1.86485
256	2.04031	2.01263	1.98012	1.93421	1.9176	1.91029	1.89733	1.89356	1.87959
255	2.04469	2.01897	1.9872	1.94273	1.92811	1.92089	1.90864	1.90503	1.8923
254	2.04452	2.02015	1.99288	1.94997	1.93427	1.92801	1.91687	1.91327	1.89961
253	2.04271	2.01936	1.99239	1.95227	1.93801	1.93135	1.92115	1.91678	1.90324
252	2.03651	2.01399	1.98936	1.9498	1.93694	1.93099	1.91996	1.91659	1.90366
251	2.02488	2.00581	1.98162	1.94451	1.93248	1.92762	1.91704	1.91312	1.90007
250	2.01143	1.99237	1.9712	1.93511	1.92414	1.91901	1.91035	1.90552	1.89328
249	1.99502	1.97696	1.95744	1.92404	1.9134	1.90915	1.89932	1.89638	1.88332
248	1.97427	1.95895	1.9408	1.90878	1.9001	1.89609	1.88746	1.88351	1.87051
247	1.9568	1.94209	1.92532	1.89465	1.88652	1.88339	1.87449	1.87194	1.85885
246	1.93519	1.92163	1.90681	1.87811	1.87079	1.86798	1.85912	1.8565	1.84346
245	1.9118	1.90016	1.88721	1.85983	1.85315	1.85101	1.84324	1.84002	1.82741
244	1.88738	1.87774	1.86621	1.84044	1.83513	1.83289	1.82609	1.82294	1.80985
243	1.86577	1.85672	1.84601	1.82306	1.81775	1.8164	1.80914	1.80671	1.7936
242	1.84499	1.8371	1.82901	1.80589	1.80202	1.80085	1.79416	1.79143	1.77867
241	1.82528	1.81736	1.81052	1.7896	1.78594	1.7857	1.77866	1.77622	1.76387
240	1.80787	1.80102	1.79654	1.77534	1.77214	1.77207	1.76553	1.76354	1.75066
239	1.79474	1.78885	1.78533	1.76439	1.76148	1.76218	1.75627	1.75255	1.74022
238	1.78502	1.78067	1.77786	1.75734	1.75501	1.75727	1.74915	1.74701	1.73422
237	1.78136	1.77669	1.77582	1.75545	1.75373	1.75446	1.74771	1.74573	1.73147
236	1.78326	1.78034	1.77968	1.75883	1.75519	1.75766	1.75057	1.7483	1.73468
235	1.79014	1.78787	1.78941	1.76713	1.76387	1.76615	1.75905	1.7564	1.74267
234	1.80257	1.79945	1.8017	1.77852	1.77277	1.77746	1.7694	1.76635	1.75296
233	1.81847	1.81711	1.82206	1.7959	1.78947	1.79499	1.78529	1.78093	1.76618
232	1.84038	1.83808	1.84801	1.81677	1.80775	1.8145	1.80512	1.80245	1.78655
231	1.86373	1.86246	1.87243	1.83978	1.82981	1.83553	1.82502	1.81971	1.80611
230	1.88795	1.89079	1.90586	1.87085	1.84866	1.86195	1.84767	1.84308	1.82637
229	1.90998	1.90732	1.92571	1.87892	1.85833	1.87542	1.86108	1.86435	1.84371
228	1.88352	1.94134	1.91091	1.86984	1.86809	1.88433	1.86776	1.86172	1.8266
227	1.91523	1.75372	1.81431	1.72247	1.64128	1.65846	1.82018	1.77815	1.78492
226	1.66127	1.51015	1.11645	1.46819	1.0079	1.36215	1.22533	1.62794	1.53452
225	0.545653	0.904761	0.0430097	1.11475	0.6555	0.419878	0.36918	0.831091	0.49994
224	-5.00604	-5.13246	-1.11918	0.57602	-0.357201	0.0308446	0.424226	-0.0677619	-0.0641069
223	10	-5.04529	-0.971036	0.0668365	-0.126823	0.223918	-4.87608	-1.17713	-0.55881
222	-5.42815	0.22926	0.456813	-5.25735	-0.422588	-0.179542	10	-0.274303	-0.0196567
221	10	-0.405089	-5.34623	-4.69002	0.718445	-0.174312	10	10	10
220	10	0.351992	0.337118	-5.60192	0.356062	-4.54734	10	0.292284	10
219	10	-4.32734	10	-5.54412	-0.179563	10	-0.0439259	-0.571439	10
218	-0.253463	-4.54541	-5.22894	10	0.18964	0.536495	-0.25732	10	-0.141717
217	0.175002	10	-5.42503	-5.02969	-5.34873	-0.282035	-4.52938	10	10
216	-5.54253	0.493057	-5.67866	10	0.215026	0.146512	10	-5.68207	-5.53886
215	-0.262653	10	-0.143992	-0.37171	10	-4.64728	10	-5.47284	-5.5066
214	-5.22821	-5.59761	10	-5.76966	10	-4.22671	-0.0973252	10	10
213	0.169207	-0.554435	-5.31713	-4.9329	10	10	0.555603	-5.60436	10
212	-4.91752	10	10	10	-5.44069	0.321987	10	-5.42743	-0.127512
211	1.11536	1.85674	-0.93567	10	10	-0.00865295	-1.31127	10	-0.372295
210	-0.286754	10	10	0.00614117	0.701767	-0.288244	-5.33419	10	-0.0314008
209	0.0801269	10	10	10	0.0371175	1.11318	-5.69367	-0.11164	-5.49891
208	10	0.106414	0.753247	-5.27446	10	10	10	10	-5.73447
207	-0.225879	10	-5.81081	-5.52343	-0.305645	-0.215834	-0.235325	0.470792	0.325727
206	0.0248821	-0.577805	-0.0396646	-5.09757	-0.210619	0.386981	10	10	0.679091
205	10	-4.81788	-0.375822	0.983332	10	-0.0152412	-5.5886	-0.14619	-0.163924
204	0.447428	0.801065	0.405326	-0.185293	-0.864239	-0.50819	-0.0357276	10	-0.0760827
203	-5.51934	10	0.735829	0.56388	-0.262208	-0.642009	-0.2481	-0.212738	0.478229
202	-5.97856	10	0.410157	0.657666	-0.531996	10	-0.317625	-0.41783	-5.9199
201	10	-4.94785	0.101685	10	10	10	-5.91363	10	-0.103224
200	0.519116	0.418648	10	-0.354804	0.0746928	0.632986	-6.12883	2.2877	-5.63047

## Sheet: Extended Data Fig. 2d
Extended Data Fig. 2d UV-Vis absorbance of 9 at 475 nm over 10 cycles of 405 nm and 525 nm illumination
	Absorbance of 9 (50 μM) in PBS (PBS alone used as a reference) at 475 nm, with absorbance of 650-700 nm for zero adjustment (a.u.)
Wavelength (nm)	dark	Cycle 1_405 nm for 1 min	Cycle 1_525 nm for 1 min	Cycle 2_405 nm for 1 min	Cycle 2_525 nm for 1 min	Cycle 3_405 nm for 1 min	Cycle 3_525 nm for 1 min	Cycle 4_405 nm for 1 min	Cycle 4_525 nm for 1 min	Cycle 5_405 nm for 1 min	Cycle 5_525 nm for 1 min	Cycle 6_405 nm for 1 min	Cycle 6_525 nm for 1 min	Cycle 7_405 nm for 1 min	Cycle 7_525 nm for 1 min	Cycle 8_405 nm for 1 min	Cycle 8_525 nm for 1 min	Cycle 9_405 nm for 1 min	Cycle 9_525 nm for 1 min	Cycle 10_405 nm for 1 min	Cycle 10_525 nm for 1 min
475	0.0019154	0.0218651	0.00381446	0.0207664	0.00741966	0.0215619	0.00404271	0.0210103	0.00360633	0.021275	0.00362734	0.0215502	0.00345921	0.0213312	0.00443473	0.0223705	0.00490833	0.022859	0.00407814	0.0210384	0.00403414
700	0.000750591	0.00150814	0.000461196	0.000844755	0.00393755	0.000559264	0.00113137	0.000588476	0.000886022	0.00012831	0.00125534	0.00115353	0.00058337	0.000813737	0.000608928	0.00111398	0.0023408	0.00197573	0.00129784	0.00149845	0.00108541
699	0.000211151	0.00158636	0.000653698	0.000392505	0.00389741	0.0012036	0.000682917	0.000568776	0.00091728	0.000672805	0.000857672	0.000369032	0.000338202	0.000438419	0.000863663	0.00125371	0.00186523	0.00104539	0.00105948	0.000660724	0.000550685
698	3.77693e-05	0.00150897	0.000626504	0.000889757	0.00396942	0.000737133	0.000666065	0.000723312	0.00126422	0.000498565	0.000777145	0.000348021	0.000602888	0.000942157	0.00123102	0.00168716	0.00249573	0.00198863	0.0014816	0.00052062	0.000223764
697	3.08313e-05	0.00119395	0.00111209	0.000635966	0.00391851	0.00133801	0.00136239	0.000722949	0.000592494	0.000495585	0.000619219	0.00125763	0.000566107	0.000133955	0.00108901	0.000641332	0.00180237	0.00152108	0.000667102	0.000937695	0.00040432
696	-7.38205e-05	0.00182883	0.000543091	0.000401081	0.00493234	0.00138659	0.00137288	0.00100245	0.000878785	0.000994719	0.000995212	0.000314888	-0.000147991	0.00133354	0.00118061	0.000970202	0.00194317	0.00134995	0.000532801	0.000714678	0.000415565
695	-2.0087e-05	0.00153035	0.000822684	0.000988311	0.0036856	0.000454796	0.00137467	0.00055097	0.000184244	0.00120329	0.00152596	0.000786506	0.000638947	0.000251607	0.000828027	0.00119169	0.0014081	0.00274798	0.000195716	0.000154411	0.000287585
694	0.000157804	0.00135785	0.000949032	0.000725853	0.00421119	0.000693884	0.00051059	0.000919459	0.000186419	0.000636899	0.000707703	0.00141072	0.000579844	0.000283466	0.00129392	0.00131843	0.00163508	0.00215551	0.00125069	0.00107163	0.000339834
693	0.000734669	0.000566262	0.000380276	0.000623419	0.00452114	0.000674931	0.000838375	0.000824422	0.00077564	0.000312116	0.00101335	0.00109641	0.000272484	0.000486255	0.000892403	0.00210938	0.00210733	0.00221914	0.00096932	0.000120723	0.00105341
692	0.000158114	0.00141282	0.00102357	0.00107191	0.00410631	0.00100847	0.000515644	-1.71879e-05	0.00160104	-1.26839e-05	0.00095557	0.00169921	0.00130862	0.000827923	0.00094898	0.00126399	0.00197981	0.00214677	0.000944674	0.000734358	0.000533838
691	-0.000151821	0.0016436	0.00105406	0.000665857	0.00397645	0.0012122	0.00137176	0.000337088	0.000292791	0.000341311	0.000511471	0.000518391	0.000436139	0.000901067	0.00119857	0.00199703	0.00158878	0.00238241	5.29141e-05	0.000727539	0.00110856
690	0.000387893	0.00147726	0.00136857	0.00093396	0.00390422	0.000916631	0.0013243	0.000463943	0.000774577	0.00130955	0.000546045	0.000844418	-7.63051e-05	0.00076353	0.00159738	0.00164602	0.00143025	0.00239993	0.00170446	0.000570772	0.000675372
689	0.000507817	0.00154991	0.000934894	0.00118751	0.00347628	0.00108434	0.000525415	0.000454588	0.000479258	0.000172072	0.000817782	0.000383981	0.000128543	0.000490039	0.00112153	0.00150019	0.00193225	0.00187542	0.00101288	0.000675191	0.000542728
688	0.000440181	0.00150458	0.000603692	0.000989946	0.00438426	0.000960992	0.00135016	0.00121515	0.000915567	0.000549441	0.000486048	0.000588191	0.000295019	0.00150549	0.000616446	0.00170542	0.0019405	0.00225367	0.000558201	0.00102811	0.00132975
687	0.000512352	0.00174067	0.000888097	0.000853314	0.00459574	0.000793119	0.000855	0.000324757	0.000324576	0.000844211	0.000414943	0.000170285	0.000328617	6.11987e-05	0.00115496	0.002241	0.00168695	0.00194484	0.000503178	0.000528084	0.000794286
686	0.000301365	0.00168011	0.00113612	0.000525181	0.00383462	0.00101509	0.000871133	0.000247514	0.000148948	-0.000255109	0.00114624	0.000845689	0.00101208	0.000490065	0.00122398	0.00208631	0.00128263	0.00173227	0.00100655	0.000497814	0.000449069
685	0.00100912	0.00134362	0.000199135	0.000943688	0.00395681	0.000568388	0.00107742	-3.5307e-05	0.000470318	0.00105365	0.000464695	0.000835289	0.000569087	0.000469618	0.0010955	0.0014517	0.00138028	0.00163563	0.000977855	0.000475164	0.000697332
684	0.000259636	0.00123044	0.000499317	0.000860214	0.00368949	0.00129415	0.00140989	0.00122061	0.000744782	0.000513985	0.000351674	0.00100411	0.000255078	0.000988052	0.000731117	0.00188584	0.0021002	0.00212525	0.000737755	0.000863456	0.000896942
683	0.000508465	0.00131783	0.000937125	0.000593842	0.00383391	0.00114172	0.00125801	0.000822503	0.000925581	0.000708559	0.00091261	0.000476149	0.000648539	0.000234254	0.00131485	0.00174623	0.00244715	0.00195885	0.00105074	0.000795894	0.000591535
682	0.000471691	0.00138363	0.00140108	0.000824396	0.00416121	0.000675502	0.000435232	0.000584095	0.000488562	0.000706433	0.000666376	0.000793353	0.00096439	0.00112947	0.00152963	0.0016812	0.00171974	0.00223621	0.00137039	0.000469955	0.000297765
681	0.000363747	0.00141334	0.000974379	0.000442461	0.00435319	0.00107399	0.000807642	0.000623626	0.000461274	0.000860473	0.000583551	0.000620023	0.000452515	0.00061782	0.0011859	0.00203885	0.00169664	0.00195287	0.00125869	0.00061432	0.000721394
680	0.000307893	0.00133056	0.000684654	0.000891054	0.0039421	0.000918369	0.00127144	0.000221511	0.000607528	0.000531998	0.00121072	0.000333928	0.0010967	0.000340612	0.00103787	0.00187043	0.001856	0.00223733	0.000563541	0.0005257	0.000943506
679	0.000159331	0.00151812	0.00106854	0.000643717	0.0046948	0.000824655	0.00104342	0.000689269	0.000587776	0.00055224	0.000472806	0.000958553	0.000561545	0.000133178	0.00121126	0.00165392	0.00173991	0.00239814	0.000900859	0.000832721	0.000827975
678	0.000487836	0.00129148	0.000823566	0.00143347	0.00382989	0.00126946	0.000816019	0.00095282	0.000510979	0.000755984	0.00077979	0.000640529	0.00038981	0.000764982	0.00141196	0.001602	0.00206629	0.00197706	0.000656783	0.000658961	0.000562037
677	0.000420462	0.00118273	0.000756244	0.001407	0.00380652	0.00137299	0.000683383	0.000177018	0.000773618	0.000475967	0.00103403	0.000727591	0.000502401	0.000496077	0.00115839	0.00182974	0.00205565	0.00226832	0.000958372	0.000820869	0.00101833
676	0.000460445	0.00137963	0.000433159	0.00132277	0.00389132	0.000762623	0.00108606	0.000654709	0.00050932	0.00042168	0.000620101	0.000875387	0.00076882	0.000540706	0.0011471	0.0011756	0.00228802	0.00200577	0.000567921	0.000930172	0.000955336
675	0.000528706	0.00145451	0.00112771	0.000843277	0.00410704	0.0014531	0.00107674	2.97699e-05	0.0012603	0.000910431	0.000484156	0.000767835	0.00105894	0.000441425	0.000946023	0.00151975	0.00215756	0.00188519	0.0010435	0.000677939	0.00073804
674	0.000129397	0.00146845	0.000941379	0.00122071	0.00372565	0.00117902	0.000994642	0.000298153	0.000442073	0.000289268	0.00103818	0.000984419	0.000833473	0.000924725	0.000865609	0.00161583	0.00213644	0.00215631	0.00084875	0.000844522	0.000532801
673	7.26421e-05	0.00121129	0.00134782	0.000484649	0.00417535	0.00120334	0.000893311	0.000721005	0.000639414	0.000330431	0.000771647	0.000854326	0.000637651	0.00080536	0.00118629	0.00120085	0.00146422	0.00206296	0.000870096	0.00106711	0.00056748
672	0.000466353	0.00126349	0.000961407	0.000562348	0.00377372	0.00142004	0.000725724	0.000709129	0.000519713	0.000696139	0.000644469	0.00102598	0.000259947	0.000846156	0.00142856	0.00153809	0.0017607	0.00223704	0.000975339	6.09398e-05	0.000868073
671	0.000798591	0.00115969	0.00113329	0.00103328	0.00413111	0.00122222	0.000439896	0.000509191	0.000398957	0.000695647	0.00119382	0.000856505	0.000774162	0.000446892	0.000962912	0.00171805	0.00196444	0.00202948	0.000688387	0.000739337	0.000972018
670	0.00050069	0.00154552	0.00113274	0.000836715	0.00401961	0.0013594	0.000937125	0.000445052	0.000579844	0.000941924	0.000354938	0.000591198	0.000790033	0.000728732	0.00113046	0.00127416	0.00197092	0.00217858	0.00103281	0.000454718	0.000764438
669	6.64544e-05	0.00147066	0.00114852	0.00124755	0.00410976	0.00110448	0.00106709	0.000509087	0.00087671	0.000315354	0.00103068	0.000848879	0.000637781	0.000841851	0.00119055	0.00228115	0.00222518	0.00237005	0.000450779	0.000784406	0.000864571
668	0.000541173	0.00136011	0.00119522	0.00105165	0.00396537	0.0012792	0.000798435	0.000506314	0.000917487	0.000670524	0.000820402	0.000824966	0.0006236	0.00121697	0.00111043	0.00102765	0.00194697	0.00204314	0.000635085	0.000990361	0.000567092
667	0.000488639	0.00189954	0.00122216	0.00060981	0.00411611	0.00117474	0.000676746	0.000458579	0.000996795	0.000848386	0.001244	0.000664302	0.000781657	0.00126445	0.00122884	0.00167699	0.00197466	0.00239913	0.000493952	0.000607269	0.00082201
666	0.000137217	0.00148601	0.00082922	0.000600789	0.00419992	0.00134702	0.000771284	0.00044057	0.000499965	0.000511445	0.000494134	0.00101649	0.000524352	0.000995679	0.000944596	0.00125326	0.00197334	0.0022321	0.000528421	0.000502841	0.000911184
665	0.00041186	0.00132606	0.000675009	0.000731039	0.00414794	0.00105113	0.0010155	0.000602759	0.000754973	0.000879615	0.0013028	0.000653698	0.000588035	0.000533527	0.00114448	0.00181204	0.00205232	0.00254754	0.00052544	0.000779271	0.00084613
664	0.000136259	0.00121806	0.00134736	0.000789048	0.00400135	0.00131869	0.000581633	0.00112239	0.00115579	0.000859617	0.000833421	0.000963327	0.000484363	0.000420566	0.00102344	0.00176102	0.00188044	0.00209994	0.00113957	0.000657535	0.000775407
663	0.000552421	0.00148536	0.000667931	0.000763841	0.00401917	0.00127071	0.000620593	0.000622278	0.000647321	0.000519972	0.000558564	0.000427769	0.000743434	0.00083241	0.0010448	0.00178495	0.00199469	0.00250945	0.000830335	0.000320509	0.00102157
662	0.000487499	0.00147139	0.000938577	0.00105279	0.0039055	0.00139576	0.000800017	0.000363203	0.000669461	0.000696502	0.000785988	0.000700469	0.00058114	0.000541354	0.00119073	0.00169965	0.0020833	0.00197399	0.00103091	0.000934738	0.000802663
661	0.000467571	0.00134424	0.000954662	0.000856998	0.00369717	0.00144983	0.000947631	0.000491879	0.000676046	0.000602551	0.000900522	0.000626737	0.000678431	0.000794494	0.00088763	0.00188428	0.00197643	0.0021142	0.00108437	0.000755232	0.00089025
660	0.000377297	0.00143599	0.000655772	0.000888642	0.00400986	0.00121046	0.000824136	0.000535678	0.000558227	0.00093645	0.000854508	0.00105595	0.000514866	0.000736355	0.00115501	0.00195012	0.00199274	0.00206163	0.000831554	0.000725724	0.000595501
659	0.00041471	0.001737	0.000702284	0.000680143	0.00408958	0.00127852	0.00103195	0.000646336	0.000374188	0.000657665	0.000742241	0.00083005	0.000705292	0.000802092	0.000996587	0.00163082	0.00199216	0.00228094	0.000490713	0.000747764	0.000765657
658	0.000495403	0.00171247	0.00118559	0.000868695	0.00397658	0.00129171	0.000818483	0.000466742	0.000636484	0.000492319	0.00104026	0.000808809	0.000589124	0.000539954	0.00150027	0.00188675	0.0016838	0.00201999	0.000658131	0.000614787	0.000757825
657	0.000701714	0.00135206	0.000858061	0.000606077	0.00374299	0.00141508	0.000540965	0.000531168	0.000780438	0.00101301	0.000877436	0.0010504	0.000441787	0.000895334	0.00152999	0.00164064	0.00213165	0.00229684	0.000937747	0.000904102	0.000959928
656	0.000513311	0.00162794	0.000623367	0.00104085	0.00410795	0.000942365	0.00100829	0.000995705	0.00110427	0.000831917	0.000328824	0.000999857	0.000572431	0.000751835	0.00128231	0.00193376	0.00190134	0.00222414	0.00113254	0.000885062	0.000914867
655	0.000878422	0.00129836	0.00109633	0.000733736	0.00421173	0.00125513	0.00070594	0.000758214	0.000793093	0.000845508	0.000509087	0.000532749	0.000667983	0.000680998	0.00158883	0.0014676	0.00216779	0.0023428	0.00100979	0.000536196	0.00120454
654	0.000349627	0.00155002	0.0010305	0.000576138	0.00431928	0.00107594	0.000808368	0.000766772	0.000987922	0.000651832	0.00119745	0.000651235	0.000669928	0.000655876	0.000996795	0.00203944	0.00191904	0.00215077	0.00106755	0.000530235	0.00128138
653	0.000526037	0.00154979	0.00103891	0.000960992	0.00405402	0.0015084	0.00102526	0.000461611	0.000567999	0.00132679	0.000632129	0.000681439	0.000454174	0.000841461	0.00127476	0.00176265	0.00175548	0.0020949	0.00115102	0.000652713	0.000689347
652	0.000277586	0.00174987	0.000955622	0.000870978	0.00405736	0.000961199	0.00113472	0.00069155	0.000610846	0.000903012	0.00109654	0.000707314	0.000565588	0.000652583	0.00109148	0.00178576	0.00217642	0.00226031	0.000841306	0.000412508	0.00107207
651	0.000434403	0.00171488	0.000895646	0.00107438	0.00397352	0.00166546	0.00111463	0.000619219	0.000592209	0.00100881	0.00126414	0.000951237	0.000684343	0.000700055	0.00124511	0.0018103	0.00190342	0.00221165	0.000621889	0.000719034	0.000687376
650	0.000196182	0.00151877	0.000659843	0.000401962	0.00349744	0.00120103	0.000883428	0.000556076	0.000357684	0.000783187	0.00103706	0.00112086	0.000538192	0.000605455	0.00134684	0.00165389	0.00193387	0.00233674	0.000424997	0.00109968	0.000829635

## Sheet: Extended Data Fig. 2e
Extended Data Fig. 2e Thermal trans-to-cis relaxation of 9 in PBS at 25 ℃
Time (h)	Absorbance of 9 (50 μM) in PBS (PBS alone used as a reference) at 470 nm (a.u.)
0	0.0287893
0.0166667	0.028771
0.0333333	0.0288649
0.05	0.0286089
0.0666667	0.0285213
0.0833333	0.0285055
0.1	0.0284198
0.116667	0.0282904
0.133333	0.028238
0.15	0.0281683
0.166667	0.0281019
0.183333	0.0280669
0.2	0.0279726
0.216667	0.0279196
0.233333	0.0278427
0.25	0.0277227
0.266667	0.0276599
0.283333	0.0275625
0.3	0.0274452
0.316667	0.0274383
0.333333	0.0274263
0.35	0.0273923
0.366667	0.0273408
0.383333	0.0273355
0.4	0.0273333
0.416667	0.0272974
0.433333	0.0272504
0.45	0.0272557
0.466667	0.0272625
0.483333	0.027245
0.5	0.0272622
0.516667	0.0272186
0.533333	0.0272135
0.55	0.0272155
0.566667	0.0272006
0.583333	0.0272708
0.6	0.027155
0.616667	0.0271149
0.633333	0.0271384
0.65	0.0270895
0.666667	0.0270677
0.683333	0.0270622
0.7	0.0270766
0.716667	0.0270378
0.733333	0.027026
0.75	0.0270016
0.766667	0.0270271
0.783333	0.0270124
0.8	0.0269704
0.816667	0.0269146
0.833333	0.0268963
0.85	0.0268501
0.866667	0.0268355
0.883333	0.0268293
0.9	0.0268051
0.916667	0.0268071
0.933333	0.0267474
0.95	0.026761
0.966667	0.0267566
0.983333	0.0267241
1	0.026692
1.01667	0.0266257
1.03333	0.0266249
1.05	0.0265959
1.06667	0.0266011
1.08333	0.0265249
1.1	0.0265628
1.11667	0.0265082
1.13333	0.026495
1.15	0.0264558
1.16667	0.0264053
1.18333	0.0263847
1.2	0.0264031
1.21667	0.0263677
1.23333	0.0263461
1.25	0.0263244
1.26667	0.0263127
1.28333	0.0262912
1.3	0.0262501
1.31667	0.0261644
1.33333	0.0261627
1.35	0.0261381
1.36667	0.0261147
1.38333	0.0260953
1.4	0.0260787
1.41667	0.0260724
1.43333	0.0260113
1.45	0.0260059
1.46667	0.0259767
1.48333	0.025943
1.5	0.025926
1.51667	0.0258978
1.53333	0.0258444
1.55	0.025829
1.56667	0.0257797
1.58333	0.0257848
1.6	0.0257327
1.61667	0.0257315
1.63333	0.0257591
1.65	0.0256694
1.66667	0.0256614
1.68333	0.025631
1.7	0.0256032
1.71667	0.0255842
1.73333	0.0255616
1.75	0.0255466
1.76667	0.0255411
1.78333	0.0254473
1.8	0.0254182
1.81667	0.0253999
1.83333	0.0253926
1.85	0.0253259
1.86667	0.0253598
1.88333	0.0253151
1.9	0.0253004
1.91667	0.0252292
1.93333	0.0251934
1.95	0.0251987
1.96667	0.025172
1.98333	0.0251131
2	0.0251443
2.01667	0.0250883
2.03333	0.0250899
2.05	0.0250437
2.06667	0.0250156
2.08333	0.0250227
2.1	0.0249625
2.11667	0.0249439
2.13333	0.0249492
2.15	0.0248986
2.16667	0.0248435
2.18333	0.0248088
2.2	0.0248294
2.21667	0.0247994
2.23333	0.024713
2.25	0.0247049
2.26667	0.02469
2.28333	0.0246523
2.3	0.0246585
2.31667	0.0246174
2.33333	0.024571
2.35	0.0245714
2.36667	0.0245222
2.38333	0.0245116
2.4	0.0244772
2.41667	0.024478
2.43333	0.0244307
2.45	0.0243924
2.46667	0.0243751
2.48333	0.0243836
2.5	0.0243276
2.51667	0.0243332
2.53333	0.0242912
2.55	0.0242562
2.56667	0.0242497
2.58333	0.0241924
2.6	0.0242155
2.61667	0.0241369
2.63333	0.0241469
2.65	0.0240873
2.66667	0.0240527
2.68333	0.0240168
2.7	0.0240247
2.71667	0.0240299
2.73333	0.0239749
2.75	0.0239304
2.76667	0.0239403
2.78333	0.0239259
2.8	0.0238845
2.81667	0.0238402
2.83333	0.0238269
2.85	0.0237682
2.86667	0.0237712
2.88333	0.0237567
2.9	0.0237019
2.91667	0.0236771
2.93333	0.0236744
2.95	0.0236674
2.96667	0.0236093
2.98333	0.0235562
3	0.0235782
3.01667	0.0235571
3.03333	0.0235104
3.05	0.0235059
3.06667	0.0234766
3.08333	0.0234687
3.1	0.0234059
3.11667	0.0233976
3.13333	0.0233336
3.15	0.0233346
3.16667	0.0233234
3.18333	0.0232773
3.2	0.0232938
3.21667	0.0232163
3.23333	0.0232019
3.25	0.0232187
3.26667	0.023169
3.28333	0.0231615
3.3	0.0231328
3.31667	0.0230973
3.33333	0.0231163
3.35	0.0230424
3.36667	0.0230172
3.38333	0.0229993
3.4	0.022978
3.41667	0.022977
3.43333	0.022955
3.45	0.0229005
3.46667	0.0228848
3.48333	0.0228468
3.5	0.0228346
3.51667	0.022805
3.53333	0.0227643
3.55	0.0227734
3.56667	0.0227155
3.58333	0.0227208
3.6	0.022678
3.61667	0.0226347
3.63333	0.0226423
3.65	0.0226335
3.66667	0.0225557
3.68333	0.0225266
3.7	0.0225166
3.71667	0.022506
3.73333	0.0224599
3.75	0.0224439
3.76667	0.0224015
3.78333	0.0224153
3.8	0.0223617
3.81667	0.022335
3.83333	0.0222933
3.85	0.0222612
3.86667	0.022269
3.88333	0.0222421
3.9	0.0221868
3.91667	0.0222053
3.93333	0.0221556
3.95	0.022158
3.96667	0.0220818
3.98333	0.0220675
4	0.0220827
4.01667	0.0220546
4.03333	0.0220864
4.05	0.0220461
4.06667	0.0219931
4.08333	0.0219806
4.1	0.0219632
4.11667	0.0219037
4.13333	0.0219178
4.15	0.0219284
4.16667	0.021828
4.18333	0.0218549
4.2	0.0217906
4.21667	0.0217565
4.23333	0.0217265
4.25	0.0217201
4.26667	0.0216589
4.28333	0.0216644
4.3	0.0215945
4.31667	0.0215714
4.33333	0.0215631
4.35	0.0215244
4.36667	0.0215027
4.38333	0.0215264
4.4	0.0214787
4.41667	0.0214599
4.43333	0.0214425
4.45	0.0213747
4.46667	0.0213683
4.48333	0.0213595
4.5	0.0213467
4.51667	0.0213072
4.53333	0.0213086
4.55	0.0212725
4.56667	0.0212677
4.58333	0.0212082
4.6	0.0212088
4.61667	0.0211627
4.63333	0.0211427
4.65	0.0211683
4.66667	0.0211614
4.68333	0.0210944
4.7	0.0210689
4.71667	0.0210574
4.73333	0.0210045
4.75	0.0210226
4.76667	0.0209996
4.78333	0.0209631
4.8	0.0209456
4.81667	0.0209082
4.83333	0.0209092
4.85	0.020897
4.86667	0.0208722
4.88333	0.0208342
4.9	0.0208623
4.91667	0.0208279
4.93333	0.0207898
4.95	0.0207648
4.96667	0.0207522
4.98333	0.0207508
5	0.0207046
5.01667	0.0206936
5.03333	0.0206767
5.05	0.0206284
5.06667	0.0206422
5.08333	0.0206083
5.1	0.0206034
5.11667	0.0205819
5.13333	0.020564
5.15	0.0205549
5.16667	0.0205127
5.18333	0.0205292
5.2	0.0205075
5.21667	0.0204413
5.23333	0.0204228
5.25	0.0203782
5.26667	0.0204227
5.28333	0.0203913
5.3	0.0203729
5.31667	0.0203464
5.33333	0.0203022
5.35	0.0203151
5.36667	0.0202453
5.38333	0.0202143
5.4	0.0202339
5.41667	0.020167
5.43333	0.0201741
5.45	0.0201751
5.46667	0.0201398
5.48333	0.0201615
5.5	0.0201115
5.51667	0.0200857
5.53333	0.0200459
5.55	0.0200515
5.56667	0.0200261
5.58333	0.0199964
5.6	0.0199478
5.61667	0.0199916
5.63333	0.019973
5.65	0.0199336
5.66667	0.0199231
5.68333	0.0198655
5.7	0.0198879
5.71667	0.0198342
5.73333	0.0198398
5.75	0.0198551
5.76667	0.0198531
5.78333	0.0198071
5.8	0.0197388
5.81667	0.0197393
5.83333	0.0197301
5.85	0.0197331
5.86667	0.0196915
5.88333	0.0196809
5.9	0.0196971
5.91667	0.0196628
5.93333	0.01962
5.95	0.01961
5.96667	0.0195681
5.98333	0.0196006
6	0.019568
6.01667	0.0195512
6.03333	0.019574
6.05	0.019586
6.06667	0.0195169
6.08333	0.0194663
6.1	0.0194624
6.11667	0.0194301
6.13333	0.019426
6.15	0.0194278
6.16667	0.0193784
6.18333	0.0193655
6.2	0.0193701
6.21667	0.0193446
6.23333	0.0192784
6.25	0.019299
6.26667	0.0192873
6.28333	0.019264
6.3	0.0192235
6.31667	0.0192328
6.33333	0.0192038
6.35	0.0191881
6.36667	0.0191929
6.38333	0.0191469
6.4	0.019128
6.41667	0.0191092
6.43333	0.0191208
6.45	0.0190915
6.46667	0.0190714
6.48333	0.0190651
6.5	0.0190667
6.51667	0.0190136
6.53333	0.0189863
6.55	0.0189524
6.56667	0.0189528
6.58333	0.0189544
6.6	0.0189111
6.61667	0.0188725
6.63333	0.0188389
6.65	0.018836
6.66667	0.0188417
6.68333	0.0188078
6.7	0.0188027
6.71667	0.0187863
6.73333	0.0187282
6.75	0.0187578
6.76667	0.0187283
6.78333	0.0187567
6.8	0.0187282
6.81667	0.0187394
6.83333	0.0186971
6.85	0.018661
6.86667	0.0186058
6.88333	0.0186247
6.9	0.0186059
6.91667	0.018541
6.93333	0.0185351
6.95	0.0185027
6.96667	0.0184836
6.98333	0.0184779
7	0.0184493
7.01667	0.0184346
7.03333	0.0184242
7.05	0.0183912
7.06667	0.0183822
7.08333	0.0183624
7.1	0.0183489
7.11667	0.0183164
7.13333	0.0183073
7.15	0.018302
7.16667	0.0183057
7.18333	0.0182386
7.2	0.0182261
7.21667	0.0182059
7.23333	0.0182021
7.25	0.0181882
7.26667	0.0181541
7.28333	0.0181443
7.3	0.0181511
7.31667	0.0180909
7.33333	0.018059
7.35	0.0180271
7.36667	0.0180542
7.38333	0.0180023
7.4	0.0180166
7.41667	0.0179477
7.43333	0.0179566
7.45	0.0179336
7.46667	0.0179199
7.48333	0.0178831
7.5	0.0179214
7.51667	0.0178954
7.53333	0.0178699
7.55	0.0178482
7.56667	0.0178552
7.58333	0.0178297
7.6	0.0178023
7.61667	0.0177691
7.63333	0.0177271
7.65	0.0177486
7.66667	0.017735
7.68333	0.0176968
7.7	0.0176983
7.71667	0.0176593
7.73333	0.0176662
7.75	0.0176364
7.76667	0.0176198
7.78333	0.0176165
7.8	0.0176162
7.81667	0.0175776
7.83333	0.0175215
7.85	0.0175041
7.86667	0.0174834
7.88333	0.0174539
7.9	0.0174263
7.91667	0.0173881
7.93333	0.0173959
7.95	0.0173864
7.96667	0.0173717
7.98333	0.0173553
8	0.0173369
8.01667	0.0172713
8.03333	0.0172524
8.05	0.017286
8.06667	0.0172291
8.08333	0.0172151
8.1	0.0172096
8.11667	0.017194
8.13333	0.017161
8.15	0.0171692
8.16667	0.0171926
8.18333	0.0171336
8.2	0.0171086
8.21667	0.0170779
8.23333	0.0171234
8.25	0.0170809
8.26667	0.0170852
8.28333	0.0170778
8.3	0.0170668
8.31667	0.0170412
8.33333	0.0169883
8.35	0.0169726
8.36667	0.0169629
8.38333	0.0169833
8.4	0.0169438
8.41667	0.0169452
8.43333	0.0169087
8.45	0.016884
8.46667	0.0169229
8.48333	0.0168635
8.5	0.0168753
8.51667	0.0168825
8.53333	0.0168343
8.55	0.0168228
8.56667	0.0168433
8.58333	0.0167825
8.6	0.0168066
8.61667	0.0167794
8.63333	0.0167283
8.65	0.0167212
8.66667	0.0167102
8.68333	0.0166432
8.7	0.0166461
8.71667	0.0166181
8.73333	0.0166207
8.75	0.0166103
8.76667	0.0166296
8.78333	0.016586
8.8	0.0165438
8.81667	0.0165617
8.83333	0.0165111
8.85	0.0165011
8.86667	0.0165143
8.88333	0.0164646
8.9	0.0164675
8.91667	0.0164548
8.93333	0.0164391
8.95	0.0164483
8.96667	0.0163775
8.98333	0.016409
9	0.0163541
9.01667	0.0163895
9.03333	0.0163314
9.05	0.016319
9.06667	0.0163348
9.08333	0.0163088
9.1	0.016315
9.11667	0.0162612
9.13333	0.0162815
9.15	0.0162247
9.16667	0.0162014
9.18333	0.016189
9.2	0.0162314
9.21667	0.0161775
9.23333	0.0161967
9.25	0.0161829
9.26667	0.0161481
9.28333	0.0161401
9.3	0.0161228
9.31667	0.0161007
9.33333	0.0160593
9.35	0.0160693
9.36667	0.0160753
9.38333	0.0160727
9.4	0.0160391
9.41667	0.0160405
9.43333	0.01597
9.45	0.0160225
9.46667	0.0159501
9.48333	0.0159478
9.5	0.0159182
9.51667	0.0158873
9.53333	0.0158527
9.55	0.0159268
9.56667	0.0158668
9.58333	0.0158283
9.6	0.0158074
9.61667	0.0157839
9.63333	0.0157998
9.65	0.0157869
9.66667	0.0157679
9.68333	0.0157564
9.7	0.0157313
9.71667	0.0157404
9.73333	0.0156838
9.75	0.0156879
9.76667	0.0156606
9.78333	0.0156774
9.8	0.0156149
9.81667	0.0156076
9.83333	0.0156336
9.85	0.0156069
9.86667	0.0155791
9.88333	0.0155787
9.9	0.0155677
9.91667	0.0155811
9.93333	0.0155495
9.95	0.0155152
9.96667	0.0155012
9.98333	0.0154828
10	0.0154623
10.0167	0.0154692
10.0333	0.0154104
10.05	0.015397
10.0667	0.0154115
10.0833	0.0153741
10.1	0.0153746
10.1167	0.0153587
10.1333	0.0153638
10.15	0.0153447
10.1667	0.0153157
10.1833	0.0152975
10.2	0.0152969
10.2167	0.0153069
10.2333	0.0153164
10.25	0.0152857
10.2667	0.0152435
10.2833	0.0152392
10.3	0.0152369
10.3167	0.0152245
10.3333	0.0152353
10.35	0.0152398
10.3667	0.0151879
10.3833	0.015117
10.4	0.0151165
10.4167	0.0150931
10.4333	0.0150937
10.45	0.0150718
10.4667	0.0150675
10.4833	0.0150213
10.5	0.0150606
10.5167	0.0150133
10.5333	0.0149966
10.55	0.0149677
10.5667	0.0149806
10.5833	0.014969
10.6	0.0149295
10.6167	0.0149087
10.6333	0.0149229
10.65	0.0149415
10.6667	0.0149169
10.6833	0.0148757
10.7	0.0148597
10.7167	0.0148466
10.7333	0.014837
10.75	0.014843
10.7667	0.0148066
10.7833	0.0147771
10.8	0.0147846
10.8167	0.0147505
10.8333	0.0147518
10.85	0.0147067
10.8667	0.0147227
10.8833	0.0147201
10.9	0.0147132
10.9167	0.0146111
10.9333	0.0146314
10.95	0.0146195
10.9667	0.0146214
10.9833	0.0146175
11	0.0145774
11.0167	0.0146013
11.0333	0.0145645
11.05	0.014532
11.0667	0.0145637
11.0833	0.0145493
11.1	0.0145223
11.1167	0.014504
11.1333	0.0144889
11.15	0.0144475
11.1667	0.0144198
11.1833	0.0144341
11.2	0.0144242
11.2167	0.0143653
11.2333	0.0143874
11.25	0.0143517
11.2667	0.0143604
11.2833	0.0143723
11.3	0.0143819
11.3167	0.0143307
11.3333	0.014326
11.35	0.0143128
11.3667	0.014291
11.3833	0.014217
11.4	0.0142335
11.4167	0.0142528
11.4333	0.0142095
11.45	0.0142436
11.4667	0.0142258
11.4833	0.0142154
11.5	0.0142079
11.5167	0.0141648
11.5333	0.0141353
11.55	0.0141567
11.5667	0.0141429
11.5833	0.0141064
11.6	0.0141074
11.6167	0.0141378
11.6333	0.0141313
11.65	0.0141178
11.6667	0.0140268
11.6833	0.0140179
11.7	0.0140459
11.7167	0.0140457
11.7333	0.0140006
11.75	0.0140565
11.7667	0.0140008
11.7833	0.01399
11.8	0.0139877
11.8167	0.0139613
11.8333	0.0139571
11.85	0.0139223
11.8667	0.0138741
11.8833	0.01391
11.9	0.0138525
11.9167	0.0138592
11.9333	0.013843
11.95	0.0138236
11.9667	0.013793
11.9833	0.01379
12	0.0137551
12.0167	0.0138089
12.0333	0.0137834
12.05	0.0137572
12.0667	0.0137232
12.0833	0.0137035
12.1	0.0137269
12.1167	0.0137193
12.1333	0.013708
12.15	0.013654
12.1667	0.0136614
12.1833	0.0136828
12.2	0.0136489
12.2167	0.0136716
12.2333	0.0136334
12.25	0.0136251
12.2667	0.0135803
12.2833	0.0135775
12.3	0.0135445
12.3167	0.0135061
12.3333	0.0135165
12.35	0.0135103
12.3667	0.0134855
12.3833	0.0134737
12.4	0.0134453
12.4167	0.0134293
12.4333	0.0134314
12.45	0.0134239
12.4667	0.0133979
12.4833	0.0134424
12.5	0.0134259
12.5167	0.0133698
12.5333	0.0133788
12.55	0.0133879
12.5667	0.0133502
12.5833	0.0133289
12.6	0.0133036
12.6167	0.0132569
12.6333	0.0132565
12.65	0.013277
12.6667	0.0132629
12.6833	0.0132504
12.7	0.013204
12.7167	0.0132478
12.7333	0.0132317
12.75	0.013224
12.7667	0.0131694
12.7833	0.0131552
12.8	0.013127
12.8167	0.0131584
12.8333	0.0131209
12.85	0.0131269
12.8667	0.0131171
12.8833	0.0131054
12.9	0.013106
12.9167	0.0130639
12.9333	0.0130349
12.95	0.0130104
12.9667	0.0130226
12.9833	0.0130391
13	0.0130542
13.0167	0.0130115
13.0333	0.0130097
13.05	0.0129751
13.0667	0.0129561
13.0833	0.0129454
13.1	0.0128931
13.1167	0.0129259
13.1333	0.012891
13.15	0.0128864
13.1667	0.0129462
13.1833	0.0128836
13.2	0.0128745
13.2167	0.012838
13.2333	0.0128511
13.25	0.0128648
13.2667	0.0128146
13.2833	0.0127666
13.3	0.0127693
13.3167	0.0127636
13.3333	0.0127432
13.35	0.0127625
13.3667	0.0127663
13.3833	0.0127094
13.4	0.0127256
13.4167	0.0126856
13.4333	0.012678
13.45	0.0126974
13.4667	0.0126522
13.4833	0.01266
13.5	0.0126577
13.5167	0.0126337
13.5333	0.0126012
13.55	0.0126113
13.5667	0.0125854
13.5833	0.0125478
13.6	0.012527
13.6167	0.0125195
13.6333	0.0125193
13.65	0.0125105
13.6667	0.0124864
13.6833	0.0124994
13.7	0.0124615
13.7167	0.012468
13.7333	0.0124534
13.75	0.0124613
13.7667	0.0124125
13.7833	0.0124088
13.8	0.012426
13.8167	0.0124027
13.8333	0.0123858
13.85	0.0123776
13.8667	0.0124024
13.8833	0.0123817
13.9	0.0123766
13.9167	0.0123675
13.9333	0.0123789
13.95	0.0123544
13.9667	0.0123678
13.9833	0.0123356
14	0.012316
14.0167	0.0122924
14.0333	0.012294
14.05	0.0122852
14.0667	0.0122482
14.0833	0.012213
14.1	0.0122335
14.1167	0.0122312
14.1333	0.0122373
14.15	0.0122089
14.1667	0.0121793
14.1833	0.0121451
14.2	0.0121543
14.2167	0.0121433
14.2333	0.012092
14.25	0.012102
14.2667	0.0120664
14.2833	0.0120659
14.3	0.0120786
14.3167	0.0120412
14.3333	0.0120308
14.35	0.0120393
14.3667	0.012007
14.3833	0.0119821
14.4	0.0119625
14.4167	0.0119786
14.4333	0.0119524
14.45	0.0119705
14.4667	0.0119144
14.4833	0.0119035
14.5	0.0118902
14.5167	0.0118879
14.5333	0.0118951
14.55	0.0118868
14.5667	0.0119061
14.5833	0.0118495
14.6	0.011858
14.6167	0.0118456
14.6333	0.0118157
14.65	0.0118267
14.6667	0.0117929
14.6833	0.0117769
14.7	0.0117619
14.7167	0.0117168
14.7333	0.011746
14.75	0.0117127
14.7667	0.0117258
14.7833	0.0116988
14.8	0.0117067
14.8167	0.0117061
14.8333	0.0116808
14.85	0.0116526
14.8667	0.0115906
14.8833	0.0116497
14.9	0.0116088
14.9167	0.0116191
14.9333	0.0116015
14.95	0.0115803
14.9667	0.0115549
14.9833	0.011547
15	0.0115538
15.0167	0.0115411
15.0333	0.011514
15.05	0.0115342
15.0667	0.0115203
15.0833	0.0115309
15.1	0.0114858
15.1167	0.0114619
15.1333	0.0114727
15.15	0.0114188
15.1667	0.0114138
15.1833	0.0114365
15.2	0.0114438
15.2167	0.0114097
15.2333	0.0114207
15.25	0.0113897
15.2667	0.0113698
15.2833	0.011371
15.3	0.0113801
15.3167	0.0113794
15.3333	0.0113633
15.35	0.0113676
15.3667	0.0113769
15.3833	0.0113664
15.4	0.0113454
15.4167	0.0113118
15.4333	0.0113225
15.45	0.01128
15.4667	0.0113106
15.4833	0.0112832
15.5	0.0112964
15.5167	0.0112218
15.5333	0.0112516
15.55	0.0112253
15.5667	0.0112078
15.5833	0.0112026
15.6	0.0111994
15.6167	0.0112145
15.6333	0.0111831
15.65	0.0111857
15.6667	0.0111814
15.6833	0.0111865
15.7	0.0111405
15.7167	0.0111383
15.7333	0.0111252
15.75	0.011097
15.7667	0.0110633
15.7833	0.0110624
15.8	0.0111188
15.8167	0.011089
15.8333	0.0110513
15.85	0.0110366
15.8667	0.0110449
15.8833	0.0110381
15.9	0.0110264
15.9167	0.0110107
15.9333	0.0110251
15.95	0.0109834
15.9667	0.0110153
15.9833	0.0109766
16	0.0109999
16.0167	0.0109587
16.0333	0.0109862
16.05	0.0109333
16.0667	0.0109437
16.0833	0.0108951
16.1	0.0108867
16.1167	0.010863
16.1333	0.0108727
16.15	0.0108812
16.1667	0.0108445
16.1833	0.0108834
16.2	0.0108293
16.2167	0.010817
16.2333	0.0108065
16.25	0.0108229
16.2667	0.0108134
16.2833	0.0107562
16.3	0.0107815
16.3167	0.0107815
16.3333	0.0107403
16.35	0.0107686
16.3667	0.0107087
16.3833	0.0107322
16.4	0.0106997
16.4167	0.0106683
16.4333	0.010701
16.45	0.0106612
16.4667	0.010647
16.4833	0.0106351
16.5	0.0106311
16.5167	0.010605
16.5333	0.0105961
16.55	0.0105487
16.5667	0.0105771
16.5833	0.0105649
16.6	0.0105193
16.6167	0.0105322
16.6333	0.0105316
16.65	0.0105226
16.6667	0.0104747
16.6833	0.0104794
16.7	0.0105177
16.7167	0.0104665
16.7333	0.0104779
16.75	0.0104756
16.7667	0.0104743
16.7833	0.0104341
16.8	0.0104444
16.8167	0.0104043
16.8333	0.0103757
16.85	0.0103532
16.8667	0.0103709
16.8833	0.0103553
16.9	0.0103555
16.9167	0.0103325
16.9333	0.0103495
16.95	0.0103664
16.9667	0.0103065
16.9833	0.0103385
17	0.0103566
17.0167	0.0103091
17.0333	0.0102859
17.05	0.0102919
17.0667	0.0102833
17.0833	0.0102589
17.1	0.0102556
17.1167	0.01026
17.1333	0.0102683
17.15	0.0102349
17.1667	0.0101801
17.1833	0.0101935
17.2	0.0101562
17.2167	0.0101731
17.2333	0.0101869
17.25	0.0101528
17.2667	0.0101612
17.2833	0.0101279
17.3	0.0101227
17.3167	0.0100939
17.3333	0.0100997
17.35	0.0100503
17.3667	0.0101043
17.3833	0.0101193
17.4	0.0100953
17.4167	0.0100443
17.4333	0.0100978
17.45	0.0100808
17.4667	0.0100565
17.4833	0.010053
17.5	0.0100182
17.5167	0.0100036
17.5333	0.0100253
17.55	0.00998943
17.5667	0.00990919
17.5833	0.00988846
17.6	0.00991388
17.6167	0.00988928
17.6333	0.0098823
17.65	0.00988304
17.6667	0.00988867
17.6833	0.00990596
17.7	0.00988585
17.7167	0.00988714
17.7333	0.00983279
17.75	0.00985305
17.7667	0.00985352
17.7833	0.00981011
17.8	0.00982602
17.8167	0.00981398
17.8333	0.00983291
17.85	0.00981887
17.8667	0.00978637
17.8833	0.0097888
17.9	0.00976914
17.9167	0.00975404
17.9333	0.00976143
17.95	0.00970516
17.9667	0.00968855
17.9833	0.00968785
18	0.0096901
18.0167	0.00968073
18.0333	0.00965339
18.05	0.00963481
18.0667	0.00965749
18.0833	0.00962339
18.1	0.00960437
18.1167	0.00962638
18.1333	0.00962541
18.15	0.00959277
18.1667	0.00961624
18.1833	0.00961659
18.2	0.00956489
18.2167	0.00957859
18.2333	0.0095655
18.25	0.00955619
18.2667	0.00951363
18.2833	0.00956093
18.3	0.00951568
18.3167	0.00947948
18.3333	0.00949365
18.35	0.00948738
18.3667	0.00949137
18.3833	0.00946685
18.4	0.00945259
18.4167	0.00945567
18.4333	0.00945502
18.45	0.00947614
18.4667	0.00946041
18.4833	0.00940322
18.5	0.00935962
18.5167	0.00939976
18.5333	0.00938823
18.55	0.00937113
18.5667	0.00935221
18.5833	0.00936574
18.6	0.00936146
18.6167	0.00934873
18.6333	0.00934401
18.65	0.0093054
18.6667	0.0092878
18.6833	0.00932206
18.7	0.00929219
18.7167	0.00927226
18.7333	0.00924612
18.75	0.009271
18.7667	0.00924542
18.7833	0.00926801
18.8	0.00920795
18.8167	0.00923142
18.8333	0.009179
18.85	0.00918644
18.8667	0.00915682
18.8833	0.00917172
18.9	0.00916958
18.9167	0.00916964
18.9333	0.00915471
18.95	0.00915594
18.9667	0.00909338
18.9833	0.00912729
19	0.00912706
19.0167	0.00911708
19.0333	0.00909311
19.05	0.00907339
19.0667	0.00910356
19.0833	0.00907711
19.1	0.00905367
19.1167	0.00907076
19.1333	0.00905393
19.15	0.00901496
19.1667	0.00903576
19.1833	0.00904375
19.2	0.00903802
19.2167	0.00902102
19.2333	0.00901055
19.25	0.00902213
19.2667	0.00900446
19.2833	0.00900379
19.3	0.00894133
19.3167	0.00892674
19.3333	0.0088993
19.35	0.00893633
19.3667	0.00891407
19.3833	0.00889529
19.4	0.00890708
19.4167	0.00889915
19.4333	0.00891723
19.45	0.00891556
19.4667	0.0088778
19.4833	0.00884873
19.5	0.00886719
19.5167	0.00883894
19.5333	0.00884891
19.55	0.00879902
19.5667	0.00880171
19.5833	0.00882092
19.6	0.00885707
19.6167	0.00887339
19.6333	0.00884911
19.65	0.00878612
19.6667	0.00881978
19.6833	0.00880654
19.7	0.0088008
19.7167	0.00874235
19.7333	0.00879504
19.75	0.00877627
19.7667	0.00875396
19.7833	0.00872738
19.8	0.00877884
19.8167	0.00877838
19.8333	0.00876212
19.85	0.00873917
19.8667	0.00875797
19.8833	0.00873361
19.9	0.00871335
19.9167	0.00869999
19.9333	0.00868885
19.95	0.00869204
19.9667	0.00872651
19.9833	0.00870268
20	0.00869043
20.0167	0.00867666
20.0333	0.00863968
20.05	0.00866251
20.0667	0.00864632
20.0833	0.0086759
20.1	0.00863509
20.1167	0.00861095
20.1333	0.00860452
20.15	0.00856819
20.1667	0.00856211
20.1833	0.00856889
20.2	0.00854069
20.2167	0.00857518
20.2333	0.00855732
20.25	0.00855808
20.2667	0.00857658
20.2833	0.00856229
20.3	0.0085496
20.3167	0.00853879
20.3333	0.0085565
20.35	0.00852003
20.3667	0.00848952
20.3833	0.00852377
20.4	0.00849601
20.4167	0.00849642
20.4333	0.00846699
20.45	0.00848239
20.4667	0.00846243
20.4833	0.00846322
20.5	0.00844552
20.5167	0.00845706
20.5333	0.00842772
20.55	0.00842536
20.5667	0.00842994
20.5833	0.00838379
20.6	0.00840701
20.6167	0.00835408
20.6333	0.00835662
20.65	0.00834187
20.6667	0.00834227
20.6833	0.00835968
20.7	0.00831987
20.7167	0.00831391
20.7333	0.00831885
20.75	0.00830293
20.7667	0.00828307
20.7833	0.00828739
20.8	0.0083152
20.8167	0.00830743
20.8333	0.00830763
20.85	0.00826005
20.8667	0.00830731
20.8833	0.00825769
20.9	0.008272
20.9167	0.00825012
20.9333	0.00826116
20.95	0.0082491
20.9667	0.00821491
20.9833	0.00822177
21	0.00821178
21.0167	0.00819879
21.0333	0.00821949
21.05	0.00819841
21.0667	0.00818874
21.0833	0.00819931
21.1	0.00818632
21.1167	0.0081601
21.1333	0.00816745
21.15	0.0081629
21.1667	0.00815213
21.1833	0.00817224
21.2	0.00812818
21.2167	0.00812883
21.2333	0.00810889
21.25	0.00809429
21.2667	0.00810953
21.2833	0.00807333
21.3	0.00806953
21.3167	0.00808095
21.3333	0.00810518
21.35	0.00805105
21.3667	0.00806874
21.3833	0.00800432
21.4	0.00803398
21.4167	0.00801722
21.4333	0.00802467
21.45	0.00798687
21.4667	0.00806127
21.4833	0.0080256
21.5	0.00798789
21.5167	0.00797111
21.5333	0.00796632
21.55	0.00795993
21.5667	0.00794939
21.5833	0.00797274
21.6	0.00792555
21.6167	0.00792753
21.6333	0.0079008
21.65	0.0078987
21.6667	0.0078793
21.6833	0.00789476
21.7	0.00789421
21.7167	0.00792427
21.7333	0.00785668
21.75	0.0078725
21.7667	0.00784586
21.7833	0.00785651
21.8	0.0078533
21.8167	0.00785534
21.8333	0.00781592
21.85	0.0078362
21.8667	0.00784881
21.8833	0.00782266
21.9	0.00780676
21.9167	0.00777578
21.9333	0.00774124
21.95	0.00779258
21.9667	0.00775942
21.9833	0.00776866
22	0.00773596
22.0167	0.00773611
22.0333	0.00774241
22.05	0.00774769
22.0667	0.00773646
22.0833	0.00769559
22.1	0.00769731
22.1167	0.00771234
22.1333	0.00772555
22.15	0.00770169
22.1667	0.00769268
22.1833	0.00766112
22.2	0.00767156
22.2167	0.00764318
22.2333	0.00764834
22.25	0.00759684
22.2667	0.00762259
22.2833	0.00762566
22.3	0.00762391
22.3167	0.00762773
22.3333	0.00759404
22.35	0.00760897
22.3667	0.00756763
22.3833	0.00755993
22.4	0.00759267
22.4167	0.007558
22.4333	0.00759798
22.45	0.00756013
22.4667	0.00758133
22.4833	0.00757935
22.5	0.00754564
22.5167	0.00755144
22.5333	0.00756004
22.55	0.00753546
22.5667	0.00755299
22.5833	0.00750844
22.6	0.00752089
22.6167	0.00750319
22.6333	0.00748803
22.65	0.00747576
22.6667	0.00747235
22.6833	0.00745926
22.7	0.00747427
22.7167	0.00746179
22.7333	0.00744115
22.75	0.00745159
22.7667	0.00743104
22.7833	0.00742037
22.8	0.00745144
22.8167	0.00743328
22.8333	0.00747211
22.85	0.0074513
22.8667	0.0074548
22.8833	0.0074385
22.9	0.00740378
22.9167	0.00737315
22.9333	0.00735686
22.95	0.00735447
22.9667	0.00734608
22.9833	0.00732763
23	0.00732212
23.0167	0.00728322
23.0333	0.00730131
23.05	0.00728794
23.0667	0.00730426
23.0833	0.00729855
23.1	0.00726238
23.1167	0.00724945
23.1333	0.00725892
23.15	0.00724397
23.1667	0.0072447
23.1833	0.00725755
23.2	0.00721638
23.2167	0.00722628
23.2333	0.00720402
23.25	0.00721815
23.2667	0.00718622
23.2833	0.00719814
23.3	0.00718919
23.3167	0.0071901
23.3333	0.00716516
23.35	0.0071545
23.3667	0.00715622
23.3833	0.0071517
23.4	0.0071829
23.4167	0.00715461
23.4333	0.00717396
23.45	0.00711276
23.4667	0.00714853
23.4833	0.00712012
23.5	0.0070861
23.5167	0.007073
23.5333	0.00706478
23.55	0.0070725
23.5667	0.00706534
23.5833	0.00708739
23.6	0.00708007
23.6167	0.00702352
23.6333	0.00703755
23.65	0.00701769
23.6667	0.00704061
23.6833	0.00701883
23.7	0.00701035
23.7167	0.00697587
23.7333	0.00699786
23.75	0.00699419
23.7667	0.00698653
23.7833	0.00697931
23.8	0.00698583
23.8167	0.00699108
23.8333	0.00698505
23.85	0.00697017
23.8667	0.00695075
23.8833	0.00694813
23.9	0.00692847
23.9167	0.00692672
23.9333	0.00694516
23.95	0.00694012
23.9667	0.006903
23.9833	0.00689383
24	0.0069313
24.0167	0.00690419
24.0333	0.00691849
24.05	0.00691106
24.0667	0.0068984
24.0833	0.00691208
24.1	0.00690844
24.1167	0.00689458
24.1333	0.00690096
24.15	0.00691412
24.1667	0.00686102
24.1833	0.00689714
24.2	0.00688267
24.2167	0.00686812
24.2333	0.00684201
24.25	0.00687493
24.2667	0.00681322
24.2833	0.006812
24.3	0.006826
24.3167	0.00681761
24.3333	0.00679738
24.35	0.00679485
24.3667	0.00681598
24.3833	0.00677998
24.4	0.00675824
24.4167	0.00678114
24.4333	0.00677477
24.45	0.00674721
24.4667	0.00673111
24.4833	0.00674956
24.5	0.00675311
24.5167	0.00674505
24.5333	0.00673393
24.55	0.00676036
24.5667	0.0067475
24.5833	0.00672354
24.6	0.0067117
24.6167	0.00673085
24.6333	0.00672491
24.65	0.00670096
24.6667	0.00673292
24.6833	0.00671068
24.7	0.0066842
24.7167	0.006711
24.7333	0.00669866
24.75	0.00667058
24.7667	0.006695
24.7833	0.00663991
24.8	0.00666072
24.8167	0.00664512
24.8333	0.00662217
24.85	0.00666523
24.8667	0.00668112
24.8833	0.00665711
24.9	0.00662778
24.9167	0.00661204
24.9333	0.00664055
24.95	0.00661233
24.9667	0.00662644
24.9833	0.00658583
25	0.0065997
25.0167	0.00656532
25.0333	0.00657352
25.05	0.00658495
25.0667	0.00653975
25.0833	0.0065357
25.1	0.00655255
25.1167	0.00653468
25.1333	0.00653195
25.15	0.00654062
25.1667	0.00654452
25.1833	0.0065293
25.2	0.0065058
25.2167	0.00651037
25.2333	0.00645118
25.25	0.00649969
25.2667	0.00644841
25.2833	0.00646947
25.3	0.00646802
25.3167	0.00644449
25.3333	0.00643826
25.35	0.00642334
25.3667	0.006417
25.3833	0.00643413
25.4	0.00641578
25.4167	0.0063792
25.4333	0.00639871
25.45	0.00643762
25.4667	0.00640264
25.4833	0.00640866
25.5	0.00640377
25.5167	0.00643591
25.5333	0.00639752
25.55	0.00638647
25.5667	0.00637815
25.5833	0.00639136
25.6	0.00635495
25.6167	0.00636594
25.6333	0.00636492
25.65	0.0063168
25.6667	0.00634864
25.6833	0.00632241
25.7	0.00633023
25.7167	0.00633532
25.7333	0.00630136
25.75	0.00630535
25.7667	0.00630959
25.7833	0.00626764
25.8	0.006267
25.8167	0.00624142
25.8333	0.00626087
25.85	0.00625502
25.8667	0.00620072
25.8833	0.00624543
25.9	0.00623991
25.9167	0.00620621
25.9333	0.00624011
25.95	0.00620031
25.9667	0.00620084
25.9833	0.00619811
26	0.00617994
26.0167	0.00616805
26.0333	0.00619194
26.05	0.00615727
26.0667	0.00615122
26.0833	0.0061532
26.1	0.0061151
26.1167	0.00615997
26.1333	0.00614994
26.15	0.00613573
26.1667	0.00612931
26.1833	0.00610243
26.2	0.00611115
26.2167	0.0061117
26.2333	0.00608621
26.25	0.0060401
26.2667	0.00602554
26.2833	0.00605335
26.3	0.00601796
26.3167	0.00605189
26.3333	0.00604239
26.35	0.0060326
26.3667	0.00602095
26.3833	0.0060229
26.4	0.00600817
26.4167	0.006024
26.4333	0.00601482
26.45	0.00602891
26.4667	0.00599306
26.4833	0.00599117
26.5	0.00597592
26.5167	0.00595465
26.5333	0.00596517
26.55	0.00596993
26.5667	0.00592026
26.5833	0.00593684
26.6	0.00593016
26.6167	0.00589597
26.6333	0.0058809
26.65	0.00591186
26.6667	0.00586112
26.6833	0.005873
26.7	0.00584096
26.7167	0.0058793
26.7333	0.00586876
26.75	0.00587933
26.7667	0.005859
26.7833	0.00588128
26.8	0.00585813
26.8167	0.00586632
26.8333	0.00583858
26.85	0.00584035
26.8667	0.00583893
26.8833	0.0058125
26.9	0.00583623
26.9167	0.00586847
26.9333	0.00590907
26.95	0.00588279
26.9667	0.00580266
26.9833	0.0058263
27	0.00580527
27.0167	0.00581944
27.0333	0.00580742
27.05	0.00578093
27.0667	0.00578517
27.0833	0.005801
27.1	0.00583242
27.1167	0.0057746
27.1333	0.00579914
27.15	0.00579967
27.1667	0.00579444
27.1833	0.00577669
27.2	0.0057683
27.2167	0.00573491
27.2333	0.00575721
27.25	0.00578878
27.2667	0.00576432
27.2833	0.0057719
27.3	0.00572745
27.3167	0.00575079
27.3333	0.0057289
27.35	0.00573749
27.3667	0.00572539
27.3833	0.00570085
27.4	0.005719
27.4167	0.00574783
27.4333	0.00573163
27.45	0.00574075
27.4667	0.00571781
27.4833	0.0057242
27.5	0.00570991
27.5167	0.00570155
27.5333	0.00571914
27.55	0.00568067
27.5667	0.00567757
27.5833	0.00572097
27.6	0.00572501
27.6167	0.00568047
27.6333	0.00567632
27.65	0.00566944
27.6667	0.00562523
27.6833	0.00567165
27.7	0.00563829
27.7167	0.00561794
27.7333	0.00563257
27.75	0.00564514
27.7667	0.00566944
27.7833	0.00560209
27.8	0.00560244
27.8167	0.00557852
27.8333	0.00556816
27.85	0.00557144
27.8667	0.00555945
27.8833	0.00557719
27.9	0.00553417
27.9167	0.0055237
27.9333	0.00553687
27.95	0.00553124
27.9667	0.00552114
27.9833	0.00555228
28	0.00554549
28.0167	0.00552857
28.0333	0.00552991
28.05	0.00548353
28.0667	0.00548202
28.0833	0.00549578
28.1	0.00549163
28.1167	0.00549151
28.1333	0.0055024
28.15	0.0054882
28.1667	0.00550495
28.1833	0.00548118
28.2	0.00549427
28.2167	0.00548539
28.2333	0.00550611
28.25	0.00547665
28.2667	0.00548191
28.2833	0.0054627
28.3	0.00548356
28.3167	0.00547999
28.3333	0.00550582
28.35	0.00545248
28.3667	0.00544871
28.3833	0.00545881
28.4	0.00544976
28.4167	0.00545666
28.4333	0.00543989
28.45	0.005402
28.4667	0.0054044
28.4833	0.00540162
28.5	0.00539184
28.5167	0.0054203
28.5333	0.00538952
28.55	0.00537414
28.5667	0.00536364
28.5833	0.00535111
28.6	0.00536811
28.6167	0.00536083
28.6333	0.00532483
28.65	0.00532593
28.6667	0.00535059
28.6833	0.0053451
28.7	0.00539817
28.7167	0.00532155
28.7333	0.00533034
28.75	0.00530855
28.7667	0.00532291
28.7833	0.00534519
28.8	0.00528648
28.8167	0.005325
28.8333	0.00530757
28.85	0.00524918
28.8667	0.0053013
28.8833	0.00528465
28.9	0.00525365
28.9167	0.00527682
28.9333	0.00524086
28.95	0.0052508
28.9667	0.0052408
28.9833	0.0052647
29	0.00523189
29.0167	0.00525936
29.0333	0.00520576
29.05	0.00520762
29.0667	0.00518918
29.0833	0.0051861
29.1	0.00514278
29.1167	0.0052118
29.1333	0.00519895
29.15	0.0051812
29.1667	0.00518749
29.1833	0.00516177
29.2	0.00517067
29.2167	0.00512686
29.2333	0.00516763
29.25	0.005181
29.2667	0.00518485
29.2833	0.00514571
29.3	0.00514452
29.3167	0.00511813
29.3333	0.00512703
29.35	0.00512901
29.3667	0.00508018
29.3833	0.00507267
29.4	0.00506624
29.4167	0.00509349
29.4333	0.005062
29.45	0.00510468
29.4667	0.00509172
29.4833	0.00509679
29.5	0.00509633
29.5167	0.00505264
29.5333	0.00504719
29.55	0.00505032
29.5667	0.00502377
29.5833	0.00501997
29.6	0.00501072
29.6167	0.00498594
29.6333	0.00500704
29.65	0.00497773
29.6667	0.00498472
29.6833	0.00500046
29.7	0.00497075
29.7167	0.00497524
29.7333	0.00496718
29.75	0.00496614
29.7667	0.00491884
29.7833	0.00495898
29.8	0.00495965
29.8167	0.00491293
29.8333	0.00493637
29.85	0.00489261
29.8667	0.00494878
29.8833	0.00492467
29.9	0.00492501
29.9167	0.00492675
29.9333	0.00490789
29.95	0.00490855
29.9667	0.00493684
29.9833	0.00493417
30	0.00492243
30.0167	0.0049222
30.0333	0.0048778
30.05	0.00488971
30.0667	0.00487986
30.0833	0.00489655
30.1	0.00491322
30.1167	0.00487714
30.1333	0.00487233
30.15	0.00486856
30.1667	0.0048512
30.1833	0.00485888
30.2	0.00485688
30.2167	0.00483515
30.2333	0.00482304
30.25	0.00482423
30.2667	0.00485833
30.2833	0.00480925
30.3	0.00483758
30.3167	0.00483619
30.3333	0.00484199
30.35	0.00482585
30.3667	0.00483431
30.3833	0.00483251
30.4	0.00478303
30.4167	0.00481976
30.4333	0.00479711
30.45	0.00481006
30.4667	0.00478337
30.4833	0.00475556
30.5	0.00479664
30.5167	0.00477126
30.5333	0.00480478
30.55	0.00477764
30.5667	0.0047956
30.5833	0.00475843
30.6	0.00476755
30.6167	0.00473441
30.6333	0.00471836
30.65	0.00471106
30.6667	0.00472923
30.6833	0.00474137
30.7	0.00470284
30.7167	0.0046538
30.7333	0.00469736
30.75	0.00470736
30.7667	0.00472532
30.7833	0.00468615
30.8	0.00469536
30.8167	0.00468499
30.8333	0.00467882
30.85	0.0046631
30.8667	0.00465452
30.8833	0.0046834
30.9	0.0046436
30.9167	0.0046275
30.9333	0.00465835
30.95	0.00466515
30.9667	0.00465397
30.9833	0.00461516
31	0.0046048
31.0167	0.0046076
31.0333	0.0045732
31.05	0.00458759
31.0667	0.00457311
31.0833	0.00460231
31.1	0.00459547
31.1167	0.00458493
31.1333	0.00458206
31.15	0.0045858
31.1667	0.0045719
31.1833	0.00456506
31.2	0.00451914
31.2167	0.00455612
31.2333	0.00452968
31.25	0.00454809
31.2667	0.00452531
31.2833	0.00454679
31.3	0.00453269
31.3167	0.00452525
31.3333	0.00456275
31.35	0.00452528
31.3667	0.00453205
31.3833	0.00452757
31.4	0.00453495
31.4167	0.00451213
31.4333	0.00453121
31.45	0.00452502
31.4667	0.00448642
31.4833	0.00444751
31.5	0.00445023
31.5167	0.00445185
31.5333	0.00448049
31.55	0.00445692
31.5667	0.0045024
31.5833	0.00448251
31.6	0.00448723
31.6167	0.00448037
31.6333	0.00445556
31.65	0.0044238
31.6667	0.00442383
31.6833	0.00442212
31.7	0.00440788
31.7167	0.00440817
31.7333	0.00442183
31.75	0.00439352
31.7667	0.00440258
31.7833	0.00440128
31.8	0.00437537
31.8167	0.00437743
31.8333	0.0043974
31.85	0.00441778
31.8667	0.00440936
31.8833	0.0043882
31.9	0.00439587
31.9167	0.00434258
31.9333	0.00436469
31.95	0.00439873
31.9667	0.00435008
31.9833	0.00435433
32	0.00436003
32.0167	0.00435202
32.0333	0.00432837
32.05	0.00433419
32.0667	0.00433257
32.0833	0.00435456
32.1	0.00430096
32.1167	0.00426953
32.1333	0.00430192
32.15	0.00429043
32.1667	0.00429086
32.1833	0.00430649
32.2	0.00432255
32.2167	0.00430319
32.2333	0.00427139
32.25	0.00430814
32.2667	0.00426204
32.2833	0.00428568
32.3	0.00430713
32.3167	0.00428036
32.3333	0.00422749
32.35	0.00424592
32.3667	0.00425666
32.3833	0.00423808
32.4	0.00422075
32.4167	0.00426545
32.4333	0.00426181
32.45	0.00425544
32.4667	0.00422254
32.4833	0.00419653
32.5	0.00421398
32.5167	0.00418313
32.5333	0.00420142
32.55	0.00418499
32.5667	0.00420313
32.5833	0.00418539
32.6	0.00419126
32.6167	0.00417579
32.6333	0.00416485
32.65	0.00414408
32.6667	0.00416436
32.6833	0.00419254
32.7	0.00416016
32.7167	0.00414318
32.7333	0.00418522
32.75	0.00415116
32.7667	0.00414399
32.7833	0.00413606
32.8	0.00411
32.8167	0.00409985
32.8333	0.0041358
32.85	0.00412403
32.8667	0.00412464
32.8833	0.00410233
32.9	0.0040713
32.9167	0.0040866
32.9333	0.00409585
32.95	0.00410204
32.9667	0.00409773
32.9833	0.00406563
33	0.00407809
33.0167	0.00410479
33.0333	0.00410254
33.05	0.0040415
33.0667	0.00401296
33.0833	0.00402308
33.1	0.00406713
33.1167	0.00404983
33.1333	0.00403578
33.15	0.00402756
33.1667	0.00402774
33.1833	0.00402664
33.2	0.00401336
33.2167	0.00404526
33.2333	0.0040601
33.25	0.00407514
33.2667	0.00404419
33.2833	0.004033
[truncated: 2,705 more rows]

## Sheet: Extended Data Fig. 2f
Extended Data Fig. 2f Thermal trans-to-cis relaxation of 9 in PBS at 37 ℃
Time (h)	Absorbance of 9 (50 μM) in PBS (PBS alone used as a reference) at 475 nm (a.u.)
0	0.0316405
0.0166667	0.0313307
0.0333333	0.0310903
0.05	0.0309942
0.0666667	0.0308507
0.0833333	0.0307287
0.1	0.030709
0.116667	0.0305756
0.133333	0.0305122
0.15	0.0304961
0.166667	0.0304591
0.183333	0.030395
0.2	0.0302776
0.216667	0.0302422
0.233333	0.0302028
0.25	0.0301534
0.266667	0.0299754
0.283333	0.0299701
0.3	0.0298972
0.316667	0.0298057
0.333333	0.02977
0.35	0.0296488
0.366667	0.0297362
0.383333	0.029598
0.4	0.0295652
0.416667	0.0295022
0.433333	0.0294377
0.45	0.0293855
0.466667	0.0292844
0.483333	0.0292292
0.5	0.0291152
0.516667	0.0291529
0.533333	0.0290265
0.55	0.0288668
0.566667	0.0288543
0.583333	0.0287695
0.6	0.0287582
0.616667	0.0286972
0.633333	0.0286014
0.65	0.0285871
0.666667	0.0285171
0.683333	0.0284416
0.7	0.0284539
0.716667	0.0282903
0.733333	0.0282782
0.75	0.0281996
0.766667	0.0281396
0.783333	0.0281312
0.8	0.0280207
0.816667	0.0279458
0.833333	0.0278567
0.85	0.0278682
0.866667	0.0276994
0.883333	0.0276359
0.9	0.0275094
0.916667	0.0275102
0.933333	0.0273755
0.95	0.0273471
0.966667	0.0272957
0.983333	0.0272581
1	0.0271909
1.01667	0.0270601
1.03333	0.0270947
1.05	0.0270148
1.06667	0.0269684
1.08333	0.0268463
1.1	0.0268235
1.11667	0.0267426
1.13333	0.0267129
1.15	0.0265961
1.16667	0.0265626
1.18333	0.0264596
1.2	0.0264332
1.21667	0.0262863
1.23333	0.0263088
1.25	0.0261303
1.26667	0.0261205
1.28333	0.0260835
1.3	0.0260621
1.31667	0.0259143
1.33333	0.0259179
1.35	0.025857
1.36667	0.0258765
1.38333	0.0256929
1.4	0.0256121
1.41667	0.0256764
1.43333	0.0254955
1.45	0.0254983
1.46667	0.0254386
1.48333	0.0253564
1.5	0.0253707
1.51667	0.0252962
1.53333	0.0252049
1.55	0.0250908
1.56667	0.0250633
1.58333	0.0249737
1.6	0.0248863
1.61667	0.0248991
1.63333	0.0248279
1.65	0.0247387
1.66667	0.0247101
1.68333	0.0246293
1.7	0.0245319
1.71667	0.0245673
1.73333	0.0245284
1.75	0.0243429
1.76667	0.0244114
1.78333	0.0243048
1.8	0.0243088
1.81667	0.024217
1.83333	0.0241819
1.85	0.0241368
1.86667	0.0240158
1.88333	0.0239475
1.9	0.0238898
1.91667	0.0238637
1.93333	0.023858
1.95	0.0238051
1.96667	0.0237471
1.98333	0.0236477
2	0.0237459
2.01667	0.0235726
2.03333	0.0235924
2.05	0.0234881
2.06667	0.0234681
2.08333	0.0234092
2.1	0.0233907
2.11667	0.0233529
2.13333	0.0232292
2.15	0.0232947
2.16667	0.0231517
2.18333	0.0231894
2.2	0.0232164
2.21667	0.0230526
2.23333	0.0229982
2.25	0.022984
2.26667	0.022911
2.28333	0.0228995
2.3	0.0228442
2.31667	0.0228014
2.33333	0.0226926
2.35	0.0226812
2.36667	0.0225942
2.38333	0.0226177
2.4	0.0225708
2.41667	0.0225379
2.43333	0.0224917
2.45	0.0224852
2.46667	0.022374
2.48333	0.0223455
2.5	0.022273
2.51667	0.0223334
2.53333	0.0221214
2.55	0.0221924
2.56667	0.0220719
2.58333	0.022055
2.6	0.0220028
2.61667	0.0220113
2.63333	0.0219633
2.65	0.0219401
2.66667	0.0217993
2.68333	0.0217803
2.7	0.0217728
2.71667	0.0217659
2.73333	0.0216951
2.75	0.0216699
2.76667	0.0216539
2.78333	0.0215585
2.8	0.0215588
2.81667	0.0214851
2.83333	0.0214794
2.85	0.0214512
2.86667	0.0214185
2.88333	0.0213057
2.9	0.0213016
2.91667	0.0212523
2.93333	0.021271
2.95	0.0211791
2.96667	0.0211427
2.98333	0.0210877
3	0.0210631
3.01667	0.021006
3.03333	0.0209606
3.05	0.0209064
3.06667	0.0208905
3.08333	0.0209112
3.1	0.0208055
3.11667	0.0208084
3.13333	0.0207509
3.15	0.0207326
3.16667	0.0207262
3.18333	0.0206677
3.2	0.020571
3.21667	0.020584
3.23333	0.0205289
3.25	0.0205057
3.26667	0.0204047
3.28333	0.0204518
3.3	0.0204083
3.31667	0.0204129
3.33333	0.0202918
3.35	0.0203122
3.36667	0.020273
3.38333	0.0201967
3.4	0.0202346
3.41667	0.0201569
3.43333	0.0201136
3.45	0.0201685
3.46667	0.0201263
3.48333	0.0200239
3.5	0.0199754
3.51667	0.0199509
3.53333	0.0199259
3.55	0.0198724
3.56667	0.0198814
3.58333	0.0198459
3.6	0.0197458
3.61667	0.0197135
3.63333	0.0197359
3.65	0.019699
3.66667	0.0196747
3.68333	0.0196668
3.7	0.0196128
3.71667	0.0195931
3.73333	0.0195074
3.75	0.0195409
3.76667	0.0194708
3.78333	0.0194095
3.8	0.0193928
3.81667	0.0194361
3.83333	0.0193709
3.85	0.0194109
3.86667	0.0192878
3.88333	0.0193178
3.9	0.0192821
3.91667	0.0192091
3.93333	0.0191488
3.95	0.0191394
3.96667	0.0191607
3.98333	0.0190428
4	0.0190812
4.01667	0.0190121
4.03333	0.0190181
4.05	0.0189782
4.06667	0.0189556
4.08333	0.0189267
4.1	0.018956
4.11667	0.018915
4.13333	0.0188606
4.15	0.0188081
4.16667	0.0187655
4.18333	0.0187607
4.2	0.0187525
4.21667	0.018759
4.23333	0.0187195
4.25	0.0187369
4.26667	0.0186578
4.28333	0.0186735
4.3	0.0186405
4.31667	0.0185522
4.33333	0.0185953
4.35	0.0186146
4.36667	0.0185146
4.38333	0.0184451
4.4	0.0184455
4.41667	0.0184934
4.43333	0.0184042
4.45	0.018409
4.46667	0.0183531
4.48333	0.0184097
4.5	0.0183811
4.51667	0.0183239
4.53333	0.018242
4.55	0.0182337
4.56667	0.0182625
4.58333	0.0181511
4.6	0.0182436
4.61667	0.0182399
4.63333	0.0181923
4.65	0.018104
4.66667	0.0182476
4.68333	0.0181978
4.7	0.0180649
4.71667	0.0180782
4.73333	0.0180263
4.75	0.0180319
4.76667	0.0179625
4.78333	0.0179176
4.8	0.0179907
4.81667	0.0179121
4.83333	0.0180122
4.85	0.0178568
4.86667	0.0178808
4.88333	0.0178649
4.9	0.0178232
4.91667	0.0177773
4.93333	0.0177587
4.95	0.0178057
4.96667	0.0176965
4.98333	0.0177175
5	0.0177648
5.01667	0.0176671
5.03333	0.0176871
5.05	0.0176472
5.06667	0.017542
5.08333	0.0176125
5.1	0.01757
5.11667	0.0175392
5.13333	0.0175505
5.15	0.0174986
5.16667	0.0175257
5.18333	0.0174791
5.2	0.0174344
5.21667	0.0175087
5.23333	0.0174073
5.25	0.0173816
5.26667	0.0173907
5.28333	0.0173019
5.3	0.0173604
5.31667	0.0173284
5.33333	0.0172342
5.35	0.0172319
5.36667	0.0171844
5.38333	0.0172136
5.4	0.0171891
5.41667	0.0171354
5.43333	0.0171514
5.45	0.0171405
5.46667	0.0170636
5.48333	0.0170557
5.5	0.0170942
5.51667	0.0170674
5.53333	0.0170476
5.55	0.0170594
5.56667	0.0169986
5.58333	0.0169942
5.6	0.0169105
5.61667	0.0169773
5.63333	0.0169249
5.65	0.0168487
5.66667	0.0168738
5.68333	0.0168938
5.7	0.0167844
5.71667	0.016858
5.73333	0.0168194
5.75	0.016783
5.76667	0.0167242
5.78333	0.0168022
5.8	0.0166692
5.81667	0.0167112
5.83333	0.0166431
5.85	0.0166654
5.86667	0.016664
5.88333	0.016669
5.9	0.0165423
5.91667	0.0166228
5.93333	0.0165883
5.95	0.0165692
5.96667	0.016616
5.98333	0.0165469
6	0.0165999
6.01667	0.0165388
6.03333	0.0164718
6.05	0.0164432
6.06667	0.0165013
6.08333	0.0164533
6.1	0.0163823
6.11667	0.0163906
6.13333	0.0163205
6.15	0.0164071
6.16667	0.0163882
6.18333	0.0163748
6.2	0.0163334
6.21667	0.0162844
6.23333	0.0163129
6.25	0.0163191
6.26667	0.0162574
6.28333	0.016246
6.3	0.0163698
6.31667	0.0162407
6.33333	0.0162584
6.35	0.016214
6.36667	0.0162353
6.38333	0.0161536
6.4	0.0161761
6.41667	0.0161302
6.43333	0.0160737
6.45	0.0161259
6.46667	0.0160817
6.48333	0.016102
6.5	0.0160622
6.51667	0.016051
6.53333	0.015999
6.55	0.0160292
6.56667	0.0159698
6.58333	0.0159118
6.6	0.0160582
6.61667	0.0159459
6.63333	0.0160674
6.65	0.0159356
6.66667	0.0159282
6.68333	0.0158851
6.7	0.0158917
6.71667	0.0158826
6.73333	0.0158135
6.75	0.0159015
6.76667	0.01586
6.78333	0.0158219
6.8	0.015812
6.81667	0.0157589
6.83333	0.015806
6.85	0.0158151
6.86667	0.0157532
6.88333	0.0157455
6.9	0.0157369
6.91667	0.0156917
6.93333	0.0157376
6.95	0.015729
6.96667	0.0156814
6.98333	0.0156818
7	0.015735
7.01667	0.0157059
7.03333	0.0156629
7.05	0.0156273
7.06667	0.0156083
7.08333	0.015606
7.1	0.0155583
7.11667	0.0156463
7.13333	0.0155513
7.15	0.0155321
7.16667	0.015532
7.18333	0.0155606
7.2	0.0155172
7.21667	0.0154909
7.23333	0.0155161
7.25	0.0155761
7.26667	0.0154962
7.28333	0.0154816
7.3	0.0154308
7.31667	0.0154204
7.33333	0.0153897
7.35	0.0154162
7.36667	0.0153375
7.38333	0.0154519
7.4	0.0153416
7.41667	0.0153354
7.43333	0.0154137
7.45	0.0152959
7.46667	0.0153388
7.48333	0.0153072
7.5	0.0153094
7.51667	0.0152704
7.53333	0.0151924
7.55	0.0153006
7.56667	0.0151901
7.58333	0.0152659
7.6	0.0152526
7.61667	0.0152175
7.63333	0.0151645
7.65	0.0152571
7.66667	0.0151659
7.68333	0.015179
7.7	0.0151766
7.71667	0.015216
7.73333	0.0151145
7.75	0.0151555
7.76667	0.0151122
7.78333	0.0151675
7.8	0.0150873
7.81667	0.0150862
7.83333	0.0150928
7.85	0.0150342
7.86667	0.0150419
7.88333	0.0150195
7.9	0.014985
7.91667	0.0150231
7.93333	0.0150364
7.95	0.0149434
7.96667	0.0150418
7.98333	0.0150094
8	0.0149849
8.01667	0.0148903
8.03333	0.0149819
8.05	0.0148845
8.06667	0.0149657
8.08333	0.0149324
8.1	0.0149453
8.11667	0.0149782
8.13333	0.0148329
8.15	0.0148608
8.16667	0.0148725
8.18333	0.014866
8.2	0.0148686
8.21667	0.0148848
8.23333	0.0148832
8.25	0.0148817
8.26667	0.0148185
8.28333	0.0148403
8.3	0.0147425
8.31667	0.014777
8.33333	0.0148063
8.35	0.0148385
8.36667	0.0148093
8.38333	0.0147244
8.4	0.0147604
8.41667	0.0147464
8.43333	0.0147767
8.45	0.0147304
8.46667	0.0147244
8.48333	0.0146486
8.5	0.0146491
8.51667	0.0147247
8.53333	0.0146715
8.55	0.0146799
8.56667	0.0146683
8.58333	0.0146269
8.6	0.0146677
8.61667	0.014612
8.63333	0.0146444
8.65	0.0145681
8.66667	0.0145924
8.68333	0.0145835
8.7	0.0145532
8.71667	0.0146058
8.73333	0.0145807
8.75	0.0145463
8.76667	0.0145262
8.78333	0.0145589
8.8	0.014523
8.81667	0.0145613
8.83333	0.0145226
8.85	0.0144668
8.86667	0.0145307
8.88333	0.0145007
8.9	0.014417
8.91667	0.0145055
8.93333	0.0144689
8.95	0.0144616
8.96667	0.0144159
8.98333	0.0144529
9	0.0144526
9.01667	0.0144312
9.03333	0.0143813
9.05	0.0144088
9.06667	0.0144396
9.08333	0.0143948
9.1	0.0143807
9.11667	0.0143792
9.13333	0.0144153
9.15	0.0143782
9.16667	0.0143248
9.18333	0.0143399
9.2	0.0144107
9.21667	0.0144357
9.23333	0.0143474
9.25	0.0143803
9.26667	0.0142714
9.28333	0.0142858
9.3	0.0144144
9.31667	0.0143069
9.33333	0.0143047
9.35	0.0142952
9.36667	0.0142464
9.38333	0.0143342
9.4	0.0142113
9.41667	0.0142767
9.43333	0.0142873
9.45	0.0141923
9.46667	0.0142059
9.48333	0.0141864
9.5	0.0142491
9.51667	0.0141952
9.53333	0.0142619
9.55	0.0142415
9.56667	0.0142722
9.58333	0.0141555
9.6	0.0141243
9.61667	0.0141335
9.63333	0.0141955
9.65	0.0142022
9.66667	0.0142136
9.68333	0.0141141
9.7	0.0141974
9.71667	0.0141625
9.73333	0.0141767
9.75	0.0141902
9.76667	0.0141544
9.78333	0.0140714
9.8	0.0141038
9.81667	0.0141387
9.83333	0.0141139
9.85	0.0141306
9.86667	0.0140849
9.88333	0.0141119
9.9	0.0140922
9.91667	0.0140519
9.93333	0.0141052
9.95	0.0140455
9.96667	0.0140707
9.98333	0.0140777
10	0.0140915
10.0167	0.0139976
10.0333	0.0140054
10.05	0.0140557
10.0667	0.0140361
10.0833	0.0140261
10.1	0.0140913
10.1167	0.0140412
10.1333	0.0140342
10.15	0.0139487
10.1667	0.0140428
10.1833	0.013957
10.2	0.0140038
10.2167	0.0139594
10.2333	0.0139981
10.25	0.0139724
10.2667	0.0139541
10.2833	0.0139314
10.3	0.0139793
10.3167	0.0138905
10.3333	0.0139656
10.35	0.0139633
10.3667	0.0139776
10.3833	0.0139427
10.4	0.0139365
10.4167	0.0139778
10.4333	0.0138975
10.45	0.0139861
10.4667	0.0138997
10.4833	0.013845
10.5	0.0139426
10.5167	0.0138241
10.5333	0.0138871
10.55	0.0138363
10.5667	0.0139018
10.5833	0.0138684
10.6	0.0139206
10.6167	0.0138188
10.6333	0.0138813
10.65	0.0138472
10.6667	0.0138473
10.6833	0.0138372
10.7	0.0138656
10.7167	0.013871
10.7333	0.0137678
10.75	0.0138007
10.7667	0.0137672
10.7833	0.0138184
10.8	0.0137915
10.8167	0.0137755
10.8333	0.0137821
10.85	0.0137972
10.8667	0.013761
10.8833	0.0138206
10.9	0.0137786
10.9167	0.0137836
10.9333	0.0137834
10.95	0.0138273
10.9667	0.0137674
10.9833	0.0137827
11	0.0137528
11.0167	0.0138027
11.0333	0.0137859
11.05	0.013731
11.0667	0.013692
11.0833	0.0137501
11.1	0.0137509
11.1167	0.0137366
11.1333	0.0137301
11.15	0.0137515
11.1667	0.0137114
11.1833	0.0137274
11.2	0.0137348
11.2167	0.0136749
11.2333	0.0136711
11.25	0.013628
11.2667	0.0137519
11.2833	0.0136774
11.3	0.0136741
11.3167	0.0136667
11.3333	0.0137303
11.35	0.0136714
11.3667	0.0137162
11.3833	0.0136978
11.4	0.0136338
11.4167	0.0136476
11.4333	0.0136094
11.45	0.0136308
11.4667	0.0136387
11.4833	0.0136206
11.5	0.0135937
11.5167	0.0136644
11.5333	0.0136728
11.55	0.0136272
11.5667	0.0136194
11.5833	0.013631
11.6	0.0135671
11.6167	0.0136396
11.6333	0.0136784
11.65	0.0136567
11.6667	0.0136768
11.6833	0.0135788
11.7	0.0136233
11.7167	0.0135566
11.7333	0.0136004
11.75	0.0135839
11.7667	0.013542
11.7833	0.0135979
11.8	0.0136881
11.8167	0.0136128
11.8333	0.0135783
11.85	0.013528
11.8667	0.0135505
11.8833	0.0136191
11.9	0.0136015
11.9167	0.0136227
11.9333	0.0135416
11.95	0.0135609
11.9667	0.0135554
11.9833	0.0135438
12	0.0135767
12.0167	0.0135228
12.0333	0.0134852
12.05	0.0135582
12.0667	0.0135828
12.0833	0.0135524
12.1	0.0135284
12.1167	0.0135579
12.1333	0.0135957
12.15	0.0135589
12.1667	0.0134895
12.1833	0.0135327
12.2	0.0134874
12.2167	0.0135158
12.2333	0.0134616
12.25	0.0135388
12.2667	0.0134767
12.2833	0.0134451
12.3	0.0135379
12.3167	0.0134693
12.3333	0.0134955
12.35	0.0134848
12.3667	0.0134886
12.3833	0.0134794
12.4	0.0134557
12.4167	0.013464
12.4333	0.0134566
12.45	0.0134381
12.4667	0.013433
12.4833	0.0134376
12.5	0.0134454
12.5167	0.0134801
12.5333	0.0133905
12.55	0.0134407
12.5667	0.0134977
12.5833	0.0133951
12.6	0.013394
12.6167	0.0134696
12.6333	0.0134568
12.65	0.0134644
12.6667	0.0133701
12.6833	0.0133935
12.7	0.0133671
12.7167	0.0133993
12.7333	0.0134158
12.75	0.0133727
12.7667	0.0133154
12.7833	0.0133778
12.8	0.0134037
12.8167	0.0134642
12.8333	0.0132687
12.85	0.0133085
12.8667	0.0133735
12.8833	0.0133375
12.9	0.0132466
12.9167	0.013359
12.9333	0.0132612
12.95	0.0133009
12.9667	0.0133483
12.9833	0.013378
13	0.0133061
13.0167	0.0133256
13.0333	0.0132377
13.05	0.0132187
13.0667	0.0132727
13.0833	0.0132458
13.1	0.0132235
13.1167	0.0133346
13.1333	0.0132319
13.15	0.0132642
13.1667	0.0132357
13.1833	0.0132256
13.2	0.0132115
13.2167	0.0131436
13.2333	0.0131897
13.25	0.0132246
13.2667	0.0131845
13.2833	0.0131504
13.3	0.0131975
13.3167	0.0131845
13.3333	0.0131217
13.35	0.0132017
13.3667	0.0131912
13.3833	0.0131778
13.4	0.0131424
13.4167	0.013163
13.4333	0.0131681
13.45	0.0131882
13.4667	0.0131517
13.4833	0.0131177
13.5	0.0131063
13.5167	0.0130829
13.5333	0.0131921
13.55	0.0131468
13.5667	0.0130728
13.5833	0.0130925
13.6	0.0131794
13.6167	0.0130812
13.6333	0.0131746
13.65	0.0130899
13.6667	0.0130914
13.6833	0.013107
13.7	0.0130655
13.7167	0.0130836
13.7333	0.0130641
13.75	0.0131103
13.7667	0.0130551
13.7833	0.0130597
13.8	0.0130779
13.8167	0.0130117
13.8333	0.0130366
13.85	0.013042
13.8667	0.0131019
13.8833	0.0131441
13.9	0.0130493
13.9167	0.0131151
13.9333	0.0130583
13.95	0.0129915
13.9667	0.0130576
13.9833	0.0131034
14	0.0130845
14.0167	0.0129986
14.0333	0.0129996
14.05	0.0130622
14.0667	0.0130393
14.0833	0.0130366
14.1	0.0130562
14.1167	0.0130775
14.1333	0.0129905
14.15	0.0130514
14.1667	0.0130257
14.1833	0.0130574
14.2	0.0130837
14.2167	0.0130575
14.2333	0.0129974
14.25	0.0130286
14.2667	0.0129868
14.2833	0.0131068
14.3	0.0130041
14.3167	0.012974
14.3333	0.0130406
14.35	0.0129679
14.3667	0.0130561
14.3833	0.0129891
14.4	0.0129929
14.4167	0.0130076
14.4333	0.0129523
14.45	0.0130091
14.4667	0.0130515
14.4833	0.0129779
14.5	0.0130441
14.5167	0.012952
14.5333	0.0129539
14.55	0.0129741
14.5667	0.0129881
14.5833	0.0129626
14.6	0.0129754
14.6167	0.0129527
14.6333	0.0130111
14.65	0.0129924
14.6667	0.0130101
14.6833	0.0130084
14.7	0.0129631
14.7167	0.0129119
14.7333	0.0129413
14.75	0.0129447
14.7667	0.0129664
14.7833	0.0129304
14.8	0.0129301
14.8167	0.0129415
14.8333	0.0129503
14.85	0.0130018
14.8667	0.0129722
14.8833	0.0129602
14.9	0.0129511
14.9167	0.0129538
14.9333	0.0130068
14.95	0.0128717
14.9667	0.0130203
14.9833	0.012865
15	0.0129001
15.0167	0.0128707
15.0333	0.0129133
15.05	0.0129324
15.0667	0.0128793
15.0833	0.0128591
15.1	0.0129382
15.1167	0.0128588
15.1333	0.0129294
15.15	0.0128765
15.1667	0.0128707
15.1833	0.012869
15.2	0.012859
15.2167	0.0128647
15.2333	0.0128719
15.25	0.0128484
15.2667	0.0128104
15.2833	0.0128714
15.3	0.0128802
15.3167	0.012792
15.3333	0.0128137
15.35	0.0127714
15.3667	0.0128333
15.3833	0.0128143
15.4	0.0127468
15.4167	0.0128507
15.4333	0.0127817
15.45	0.012809
15.4667	0.0128055
15.4833	0.0128607
15.5	0.0127639
15.5167	0.0128015
15.5333	0.0127256
15.55	0.012805
15.5667	0.0127724
15.5833	0.0127525
15.6	0.0127514
15.6167	0.012726
15.6333	0.0127396
15.65	0.0127188
15.6667	0.0127703
15.6833	0.0128205
15.7	0.0127483
15.7167	0.0127767
15.7333	0.0127171
15.75	0.0126708
15.7667	0.0127675
15.7833	0.0126715
15.8	0.0127292
15.8167	0.0127234
15.8333	0.0127513
15.85	0.0127381
15.8667	0.0127953
15.8833	0.0127329
15.9	0.0127775
15.9167	0.0127873
15.9333	0.0127411
15.95	0.0127515
15.9667	0.0127449
15.9833	0.0127077
16	0.0126672
16.0167	0.0127006
16.0333	0.0127628
16.05	0.0127358
16.0667	0.0127853
16.0833	0.012663
16.1	0.0127334
16.1167	0.0127156
16.1333	0.0127196
16.15	0.0127223
16.1667	0.0127767
16.1833	0.0127775
16.2	0.0126945
16.2167	0.0127071
16.2333	0.0127509
16.25	0.0127666
16.2667	0.0127646
16.2833	0.0126984
16.3	0.0127523
16.3167	0.0128313
16.3333	0.0127748
16.35	0.0127853
16.3667	0.0127458
16.3833	0.0128042
16.4	0.0127047
16.4167	0.0127799
16.4333	0.0127458
16.45	0.0127013
16.4667	0.0127301
16.4833	0.0127914
16.5	0.0126807
16.5167	0.0126649
16.5333	0.0127495
16.55	0.0127058
16.5667	0.0128224
16.5833	0.0127244
16.6	0.0127097
16.6167	0.0127672
16.6333	0.0127098
16.65	0.0127264
16.6667	0.0127337
16.6833	0.0126403
16.7	0.0127156
16.7167	0.0127422
16.7333	0.0127612
16.75	0.0126964
16.7667	0.0126987
16.7833	0.0127213
16.8	0.0126565
16.8167	0.01264
16.8333	0.0126893
16.85	0.0127626
16.8667	0.0127445
16.8833	0.0126966
16.9	0.0127142
16.9167	0.0127173
16.9333	0.0126951
16.95	0.0127376
16.9667	0.0127266
16.9833	0.0125971
17	0.0127216
17.0167	0.0126511
17.0333	0.0126488
17.05	0.0126956
17.0667	0.0127019
17.0833	0.0126916
17.1	0.0126795
17.1167	0.0127441
17.1333	0.0127605
17.15	0.0127034
17.1667	0.012741
17.1833	0.0126404
17.2	0.0126704
17.2167	0.0126624
17.2333	0.012801
17.25	0.0127255
17.2667	0.0126477
17.2833	0.012719
17.3	0.0127298
17.3167	0.0127074
17.3333	0.012676
17.35	0.0127137
17.3667	0.0127613
17.3833	0.0126814
17.4	0.0127334
17.4167	0.0126507
17.4333	0.0126566
17.45	0.0126951
17.4667	0.0127363
17.4833	0.0126527
17.5	0.0126801
17.5167	0.0127302
17.5333	0.01268
17.55	0.0126589
17.5667	0.0126506
17.5833	0.0127291
17.6	0.0126668
17.6167	0.0127239
17.6333	0.0127228
17.65	0.0127264
17.6667	0.0126756
17.6833	0.0126616
17.7	0.012726
17.7167	0.0126978
17.7333	0.0126978
17.75	0.0126898
17.7667	0.0127179
17.7833	0.0127936
17.8	0.0126795
17.8167	0.0127586
17.8333	0.0127022
17.85	0.0127103
17.8667	0.0127118
17.8833	0.0127832
17.9	0.0126762
17.9167	0.0127234
17.9333	0.0126508
17.95	0.0127394
17.9667	0.0126356
17.9833	0.0127762
18	0.0127244
18.0167	0.0126454
18.0333	0.0126486
18.05	0.0126761
18.0667	0.012643
18.0833	0.0126253
18.1	0.012701
18.1167	0.0127539
18.1333	0.0126612
18.15	0.0126527
18.1667	0.0126599
18.1833	0.0127232
18.2	0.0127417
18.2167	0.0126944
18.2333	0.0126516
18.25	0.0127002
18.2667	0.0126504
18.2833	0.0127206
18.3	0.0126928
18.3167	0.0126851
18.3333	0.0126524
18.35	0.0127425
18.3667	0.0127193
18.3833	0.0126509
18.4	0.0126886
18.4167	0.012598
18.4333	0.0127027
18.45	0.0126327
18.4667	0.012665
18.4833	0.0126872
18.5	0.0127065
18.5167	0.0126842
18.5333	0.0126964
18.55	0.0126948
18.5667	0.0127069
18.5833	0.0126382
18.6	0.0126902
18.6167	0.012639
18.6333	0.012737
18.65	0.0126898
18.6667	0.0127497
18.6833	0.0128378
18.7	0.0127037
18.7167	0.0126497
18.7333	0.0126536
18.75	0.0127053
18.7667	0.0127327
18.7833	0.0126855
18.8	0.0127179
18.8167	0.0127063
18.8333	0.0127142
18.85	0.0126647
18.8667	0.0127093
18.8833	0.0126872
18.9	0.0127443
18.9167	0.0126814
18.9333	0.0126598
18.95	0.0126234
18.9667	0.0127043
18.9833	0.0126626
19	0.0126466
19.0167	0.0126258
19.0333	0.0127059
19.05	0.0126612
19.0667	0.0126933
19.0833	0.0126669
19.1	0.012677
19.1167	0.0126597
19.1333	0.0126223
19.15	0.0127193
19.1667	0.0126647
19.1833	0.0127292
19.2	0.0126541
19.2167	0.0127552
19.2333	0.0126535
19.25	0.0126861
19.2667	0.0126897
19.2833	0.0127176
19.3	0.0127051
19.3167	0.0127426
19.3333	0.0127052
19.35	0.012657
19.3667	0.0126543
19.3833	0.0126439
19.4	0.012664
19.4167	0.0126587
19.4333	0.0126545
19.45	0.0125897
19.4667	0.0126922
19.4833	0.0127016
19.5	0.0127046
19.5167	0.0126867
19.5333	0.0127265
19.55	0.0126643
19.5667	0.0127266
19.5833	0.0127225
19.6	0.0127317
19.6167	0.0126265
19.6333	0.0126201
19.65	0.0126327
19.6667	0.0127128
19.6833	0.0126467
19.7	0.0126778
19.7167	0.0126755
19.7333	0.0126559
19.75	0.0127019
19.7667	0.0126754
19.7833	0.0126072
19.8	0.0126213
19.8167	0.0126513
19.8333	0.0126769
19.85	0.0126749
19.8667	0.0126591
19.8833	0.0126958
19.9	0.0126881
19.9167	0.0126445
19.9333	0.0127056
19.95	0.0126089
19.9667	0.0126455
19.9833	0.0127048
20	0.0126839

## Sheet: Extended Data Fig. 2g
Extended Data Fig. 2g CD spectra of G4 MYC upon 525 nm light deactivation of 9.
	CD buffer (10 mM Tris HCl, pH 7.4, 100 mM LiCl) absorbance				G4 MYC (10 μM) alone				9 : G4 MYC (10 μM) = 0.5 : 1 (525 nm)				9 : G4 MYC (10 μM) = 1 : 1 (525 nm)				9 : G4 MYC (10 μM) = 1.5 : 1 (525 nm)				9 : G4 MYC (10 μM) = 2 : 1 (525 nm)				9 : G4 MYC (10 μM) = 2.5 : 1 (525 nm)				9 : G4 MYC (10 μM) = 3 : 1 (525 nm)
Wavelength (nm)	Molar ellipticity θ (× 105 deg cm2 dmol-1)				Molar ellipticity θ (× 105 deg cm2 dmol-1)				Molar ellipticity θ (× 105 deg cm2 dmol-1)				Molar ellipticity θ (× 105 deg cm2 dmol-1)				Molar ellipticity θ (× 105 deg cm2 dmol-1)				Molar ellipticity θ (× 105 deg cm2 dmol-1)				Molar ellipticity θ (× 105 deg cm2 dmol-1)				Molar ellipticity θ (× 105 deg cm2 dmol-1)
	scan 1	scan 2	scan 3		scan 1	scan 2	scan 3		scan 1	scan 2	scan 3		scan 1	scan 2	scan 3		scan 1	scan 2	scan 3		scan 1	scan 2	scan 3		scan 1	scan 2	scan 3		scan 1	scan 2	scan 3
330	-0.0856163	-0.0294033	-0.00476535		0.711692	0.70075	0.769831		0.847116	0.749642	0.730217		0.782028	0.755985	0.795298		0.871235	0.546863	0.941354		1.03326	0.821767	1.02647		0.36851	0.674388	0.77777		0.796809	0.716236	0.746909
329	-0.086188	-0.00652601	-0.0547675		0.815647	0.712483	0.651247		0.797538	0.778625	0.810301		0.864651	0.659339	0.649032		0.966942	0.702011	0.805907		0.710178	1.01195	0.929081		0.77832	0.655928	0.661355		0.716275	0.692115	0.604062
328	-0.226863	-0.0120816	-0.196272		0.761866	0.680398	0.923456		0.744616	0.867065	0.698196		0.713877	0.775686	0.885116		0.8274	0.860266	0.781678		0.980135	0.890464	0.820308		0.54397	0.417133	0.773312		0.892662	0.64565	0.809194
327	-0.140209	0.227252	0.0984403		0.72744	0.665085	0.712894		0.652788	0.628827	0.694346		0.828307	0.687593	0.732552		0.88045	0.642602	0.736544		0.900481	0.840364	1.09641		0.581687	0.526423	0.560385		0.696491	0.824423	0.7657
326	-0.132373	-0.0717344	-0.0762288		0.77871	0.864147	0.584651		0.876505	0.732871	0.730498		0.985908	0.729708	0.706482		0.748384	0.911119	0.915065		0.888283	0.847714	0.93346		0.59589	0.448111	0.85096		0.807569	0.75619	0.885483
325	-0.179694	-0.0625996	0.034648		0.780073	0.556157	0.743298		0.762178	0.862064	0.729389		0.751653	0.743715	0.70815		0.917329	0.760307	0.91932		0.775529	0.918548	0.94972		0.535269	0.548451	0.803108		0.789058	0.585976	0.722832
324	-0.0929428	0.0485492	-0.0613013		0.777611	0.646363	0.669171		0.728096	0.805266	0.529358		0.753931	0.880537	0.833896		1.08886	0.825275	0.80268		0.982138	0.881364	0.821789		0.529496	0.622064	0.59957		1.04533	0.655202	0.681847
323	-0.114963	-0.256053	0.131979		0.797809	0.843801	0.645		0.738533	0.68904	0.787686		0.852492	0.69068	0.762282		1.03236	0.769775	0.914689		0.786314	0.88835	0.804816		0.534409	0.713563	0.656486		0.6353	0.882609	0.741054
322	-0.232041	-0.0459417	-0.0930209		0.763177	0.816857	0.663971		0.569068	0.610851	0.74995		0.91456	0.84174	0.887749		1.0131	0.906854	0.901672		1.04284	0.995715	1.08591		0.613828	0.522299	0.57697		0.887249	0.769631	0.782212
321	0.0406236	-0.0186124	-0.0508953		0.811799	0.70535	0.686295		0.823669	0.854873	0.750823		0.87435	0.886619	0.703202		0.734432	0.936631	0.768203		0.996506	0.972263	0.961344		0.48453	0.585311	0.81945		0.749762	0.65791	0.626259
320	-0.131632	-0.0060614	-0.0557616		0.717487	0.661344	0.694665		0.772522	0.620675	0.798478		0.800343	0.662821	0.616728		0.835817	0.88531	0.833701		0.986353	0.814911	1.08336		0.667347	0.545277	0.586192		0.793782	0.845731	0.924067
319	-0.0169974	-0.153491	-0.0415892		0.867073	0.76674	0.841298		0.850957	0.733592	0.964407		0.929946	0.748977	0.904586		0.883702	0.788218	0.82949		0.954698	1.00637	1.04272		0.703295	0.482637	0.674571		0.792961	0.664544	0.647457
318	-0.127223	-0.0775196	0.0367885		0.801438	0.63566	0.713428		0.76369	0.835299	0.664005		0.882867	0.828085	0.765539		0.970471	0.84202	0.792328		0.94312	0.950345	0.88763		0.540275	0.666663	0.751894		0.775398	0.807976	0.601392
317	-0.0163941	-0.0795916	-0.237714		0.724652	0.822268	0.748684		0.740801	0.742969	0.743628		0.862096	0.921045	0.788922		0.881451	0.916768	0.789572		0.728458	0.830744	1.00238		0.491736	0.667294	0.56311		0.820134	0.824646	0.774048
316	-0.0874595	-0.0303025	0.0512275		0.805771	0.781861	0.628266		0.826934	0.829467	0.798046		0.678776	0.89318	0.7725		0.832058	0.970895	0.869556		0.880078	0.970421	0.925495		0.565414	0.598432	0.684396		0.67436	0.64895	0.886431
315	-0.0701525	-0.016404	0.0356331		0.675423	0.774342	0.607918		0.900784	0.765144	0.920587		1.00812	0.7829	1.02388		0.775918	1.07326	0.881891		1.10494	0.92065	0.93029		0.691565	0.605693	0.56174		0.886924	0.74137	0.807608
314	-0.115642	-0.178445	0.0991093		0.747882	0.884695	1.01993		0.835089	0.827882	0.981826		0.935528	0.978067	0.873702		0.894419	0.917954	0.925843		0.976749	0.769712	0.979434		0.70469	0.439831	0.778914		0.777708	0.925419	0.740299
313	0.164678	-0.0647759	0.00467647		0.803616	0.856892	0.772355		0.913922	0.680516	0.702113		0.790297	0.816022	0.862078		0.87289	0.875442	0.916682		1.08268	0.808053	0.844284		0.512946	0.738417	0.746675		0.806904	0.788113	0.876976
312	-0.213696	0.0651807	0.0610822		0.715491	0.8387	0.906732		0.908207	0.696727	0.967888		0.815327	0.810376	1.04634		0.920975	0.719624	0.858696		1.03296	0.955663	1.10691		0.785623	0.686167	0.621734		0.703904	0.700268	0.817989
311	-0.222268	-0.00778744	-0.0951758		1.05948	0.915973	0.942625		0.772313	0.67843	0.943556		0.894758	0.7521	0.851354		0.998557	0.994264	0.976956		0.933102	0.932313	1.0001		0.551457	0.809009	0.750377		0.820277	0.694281	0.768171
310	-0.0631034	-0.0114318	-0.183987		0.831539	0.84575	0.928954		0.903994	0.931221	0.664091		1.05406	0.824036	1.02026		0.950292	0.957753	0.857397		1.08425	1.04196	1.05335		0.809197	0.712	0.821622		0.902122	0.852916	0.760956
309	-0.163105	-0.157155	-0.0588814		0.890012	0.953948	1.00258		0.882399	0.725191	0.784771		1.18636	0.811486	0.983979		1.06933	1.23251	0.942887		1.00495	1.09412	0.919936		0.448213	0.759476	0.620371		0.838788	0.799463	0.815341
308	-0.270499	0.0334121	-0.0128657		0.996327	0.951428	1.01036		0.816378	0.837923	0.934527		1.08467	1.03563	0.982865		1.03311	1.05735	0.969444		1.11926	1.17078	1.2007		0.619736	0.858709	0.740897		0.891907	0.851607	0.926543
307	-0.168082	-0.0667768	-0.0428223		0.924261	1.00145	1.08377		1.03583	0.965009	1.13443		1.07827	1.16716	1.10909		1.02261	1.08726	1.0762		1.07976	1.21871	1.33498		0.677886	0.956069	0.660657		0.883896	0.913199	0.764495
306	-0.0679142	-0.0604173	0.161514		0.913095	1.08592	0.866244		1.19634	0.945511	0.910271		1.0622	1.03995	1.1383		1.08163	0.89216	1.06463		1.00214	1.19921	1.11096		0.82128	0.675875	0.867653		0.973574	0.86546	0.932924
305	-0.241248	-0.0446874	-0.0148124		1.12756	1.11325	1.06783		1.07007	0.785233	1.09768		1.19484	0.949014	1.09489		1.31405	1.1734	1.30046		1.18587	1.19932	1.1531		0.829895	0.88982	0.833551		0.946993	0.971776	1.19844
304	-0.245779	-0.0581419	-0.118124		1.00147	1.04281	0.947425		1.01036	1.14873	0.979987		1.08739	1.08939	1.15074		1.36335	1.01447	1.08543		1.21856	1.185	1.35945		0.835516	0.899553	0.802208		1.11312	1.03855	0.796129
303	-0.365556	-0.150787	-0.0488012		1.15658	1.13135	1.24658		0.979272	0.955687	1.01863		1.30475	1.2197	1.01901		1.25686	1.05695	1.22949		1.26997	1.28284	1.37863		1.02668	0.87695	0.718922		1.13764	0.975506	1.08776
302	-0.193803	-0.175718	0.0983054		1.11071	1.22129	1.32849		1.29345	1.13843	1.13411		1.1912	1.12218	1.14612		1.26824	1.22789	1.2711		1.23038	1.3347	1.32552		0.810548	0.903082	0.85644		1.01007	1.10207	1.02719
301	-0.0646693	-0.147235	-0.269933		1.07144	1.1316	1.22548		1.24236	1.24576	1.18576		1.44989	1.39161	1.22083		1.30304	1.26012	1.35811		1.47181	1.47817	1.35053		1.01253	1.11051	0.937871		1.04331	1.10255	1.0585
300	-0.263034	-0.037627	-0.00735472		1.22776	1.37935	1.32914		1.22168	1.29665	1.37497		1.40825	1.29504	1.2627		1.37222	1.26591	1.34064		1.54577	1.3358	1.37968		1.08479	1.0776	1.0276		1.3117	1.07853	1.12171
299	-0.0312912	-0.104795	-0.0461632		1.22758	1.31618	1.3265		1.15257	1.43974	1.38421		1.63656	1.53847	1.42357		1.36439	1.3816	1.28954		1.46845	1.47234	1.38554		1.0583	1.18955	0.840505		1.47586	1.04651	1.0488
298	-0.0202356	-0.0775221	-0.187006		1.52787	1.3264	1.33078		1.30423	1.35498	1.45347		1.59605	1.35073	1.5413		1.58112	1.38327	1.66369		1.56911	1.70845	1.55967		1.09247	1.19046	1.09876		1.29504	1.17621	1.23554
297	-0.0454197	-0.0664787	-0.138064		1.47616	1.60869	1.39872		1.56778	1.23066	1.31802		1.61993	1.34425	1.52796		1.53438	1.61338	1.6787		1.60005	1.68563	1.56304		1.10013	1.07697	1.07673		1.24128	1.26917	1.45297
296	-0.222206	-0.0197449	0.0808992		1.6502	1.62211	1.54074		1.54354	1.37827	1.58048		1.63794	1.56084	1.72008		1.69681	1.58833	1.50674		1.71901	1.66315	1.6713		1.23932	1.34759	1.28249		1.46175	1.40408	1.19469
295	-0.0498268	-0.189303	-0.169756		1.72621	1.74082	1.76544		1.48188	1.55875	1.60342		1.82969	1.66954	1.73174		1.59015	1.73853	1.6978		1.68636	1.6775	1.75598		1.22349	1.43735	1.25222		1.29585	1.47448	1.35354
294	-0.131756	-0.0213671	-0.17176		1.93811	1.87748	1.98174		1.62264	1.8286	1.9091		2.13963	1.80107	1.60838		1.74979	1.83274	1.67753		1.87516	1.57946	1.94302		1.57968	1.25636	1.36629		1.59637	1.38453	1.38592
293	-0.0863653	-0.111147	0.010922		1.95582	2.17943	2.03937		1.90633	1.82681	1.80715		1.82748	2.07519	1.82574		2.14617	1.96945	2.15009		1.80455	1.79456	1.81131		1.44903	1.58438	1.33842		1.87451	1.35237	1.61597
292	-0.348681	-0.308964	0.0747705		2.38735	2.11789	2.10631		1.85721	2.36506	1.98841		2.0965	1.93503	1.82838		1.98651	2.14323	2.10495		2.03538	1.93542	1.60831		1.73485	1.532	1.5495		1.63775	1.73528	1.58163
291	-0.156098	-0.190096	-0.0341709		2.39307	2.34665	2.34475		2.00704	2.21152	2.15375		2.19508	2.10444	1.81813		2.1051	2.05234	2.15162		2.21875	2.13443	1.87569		1.76878	1.62934	1.54494		1.97026	1.6492	1.45636
290	-0.200384	-0.284264	-0.0991731		2.53209	2.42663	2.6642		2.39469	2.36591	2.15303		2.49153	2.21277	2.23635		2.40014	2.34574	2.21439		2.2825	2.13483	1.97758		1.91324	1.81758	1.57496		1.79377	1.8675	1.62367
289	-0.130325	-0.16999	0.0804223		2.69485	2.82794	2.65597		2.37582	2.34806	2.23737		2.45612	2.56981	2.10502		2.69276	2.45867	2.48479		2.48269	2.09006	2.27239		1.80982	1.88693	1.94857		2.03296	1.74848	1.85799
288	-0.296473	-0.063028	-0.0924886		2.97575	2.9325	2.94809		2.71599	2.49244	2.46327		2.45719	2.41485	2.46272		2.85772	2.70401	2.71595		2.85821	2.14259	2.4337		2.39501	1.93614	1.98087		1.96275	2.0613	1.91655
287	-0.240785	-0.118837	-0.160798		3.11783	2.95414	3.17152		3.11509	2.94974	2.91768		2.94192	2.54927	2.75893		3.1257	2.87988	2.96849		3.08828	2.49409	2.37927		2.6142	2.47503	2.33993		2.24663	2.03785	2.04116
286	-0.267627	-0.302749	-0.195317		3.26341	3.30601	3.47487		3.15694	2.90972	2.94369		3.0564	2.91168	3.00558		3.12832	2.88672	3.20368		2.87884	2.69667	2.65186		2.64024	2.45628	2.32791		2.52442	2.12959	2.15142
285	-0.126864	-0.130292	-0.0535409		3.67521	3.49976	3.57068		3.2202	3.27082	3.24775		3.14598	3.11535	3.16402		3.34436	3.28623	3.26126		3.13637	3.16526	3.03975		2.68948	2.60195	2.64779		2.6087	2.26416	2.2204
284	-0.10367	-0.147787	-0.0616611		3.87362	3.89723	3.87279		3.35017	3.4146	3.24572		3.47608	3.32993	3.08733		3.57097	3.43324	3.52159		3.38731	3.10517	3.15775		3.13767	2.85569	2.54488		2.79594	2.79347	2.64869
283	-0.268352	-0.253208	-0.117466		3.70867	3.98551	3.85009		3.55374	3.8029	3.71255		3.28348	3.59109	3.3971		3.7146	3.64455	3.61242		3.48402	3.58163	3.17664		3.30216	2.9216	3.05774		2.99937	2.99515	2.83756
282	-0.255131	-0.283287	-0.0981794		4.19187	4.37711	4.02431		3.79837	3.75134	3.78662		3.63211	3.58481	3.62613		3.85939	3.90193	3.95666		3.8925	3.35303	3.573		3.19991	3.54083	3.45212		3.06399	3.21462	3.06442
281	-0.287073	-0.254062	-0.166733		4.42446	4.26407	4.4055		3.94297	4.0333	3.9245		3.99144	3.93368	3.66332		4.09863	4.37003	4.00115		3.93044	3.73114	3.49291		3.39923	3.28075	3.43657		3.11318	3.03323	3.07441
280	-0.429143	-0.184264	-0.0259962		4.66064	4.41708	4.32984		4.13647	4.14948	4.32908		3.96598	3.7644	3.7378		4.35185	4.35176	4.00932		3.91357	3.82277	3.78689		3.90904	3.50089	3.60847		3.68075	3.21282	3.36818
279	-0.222512	-0.0977713	-0.19242		4.6533	4.74659	4.65285		4.57513	4.39218	4.56605		4.44889	3.93835	4.1137		4.31626	4.49199	4.36964		4.2702	4.21979	3.89757		4.05683	3.92628	3.99405		3.45528	3.46092	3.42968
278	-0.274751	-0.304212	-0.116964		4.76128	4.89818	4.79893		4.41651	4.39092	4.55344		4.26893	4.39196	4.30183		4.33148	4.43429	4.16386		4.34143	4.20665	4.11726		4.1553	3.72926	4.03101		3.96323	3.24666	3.56882
277	-0.142701	-0.0449237	-0.0685025		4.90115	4.88316	5.07094		4.45058	4.68039	4.52501		4.42284	4.28962	4.43642		4.70696	4.52114	4.53926		4.5494	4.53279	4.2642		4.53442	4.08561	4.11998		3.65999	3.40107	3.74423
276	-0.391653	-0.235047	-0.139986		4.76758	4.93083	4.81083		4.79634	4.60727	4.64627		4.29975	4.62143	4.64791		4.91816	4.67627	4.66799		4.3655	4.2338	4.80818		4.26191	4.28774	4.36039		3.9847	3.7929	3.72189
275	-0.298033	-0.478755	-0.218291		5.14332	4.77209	5.02935		4.90813	4.8474	4.76688		4.65413	4.54698	4.7063		5.09327	4.44034	4.88177		4.75868	4.83673	4.74521		4.41673	4.3804	4.57036		3.93074	4.00869	3.7665
274	-0.294463	-0.278229	-0.195358		5.14826	4.95505	4.95591		4.54948	4.70835	4.8337		4.67305	4.78397	4.50033		4.634	4.68645	4.80731		4.90074	4.93202	4.69641		4.82633	4.53673	4.34664		4.05971	3.66127	4.02372
273	-0.340746	-0.33254	-0.151366		5.11774	4.97479	5.02834		4.81593	4.77049	4.52453		4.91926	4.67514	4.66825		4.85995	4.94076	4.91827		4.59134	4.59833	4.6641		4.51397	4.30249	4.51759		4.21458	4.00453	4.04111
272	-0.235679	-0.144254	-0.162867		5.08603	4.83068	5.02223		4.66733	4.56733	4.49908		4.78706	4.63477	4.6672		4.65441	4.55314	4.78838		4.80379	4.91525	4.7086		4.55903	4.74791	4.5358		4.07628	4.21512	4.01144
271	-0.339807	0.0375156	-0.0696808		4.95776	4.78147	4.94097		4.51564	4.68353	4.66019		4.659	4.67084	4.89544		4.78391	4.8758	4.70696		4.59281	4.66148	4.74789		4.42352	4.67116	4.32167		4.13955	4.11809	3.92443
270	-0.253859	-0.0986023	-0.153796		4.88106	4.95698	4.50444		4.5199	4.43735	4.68042		4.60878	4.50791	4.65858		4.66406	4.96749	4.5507		4.72963	4.94069	4.87845		4.44811	4.20105	4.37174		4.54595	4.22273	4.27342
269	-0.0654469	-0.133736	-0.32409		4.7593	4.57494	4.58062		4.39131	4.42115	4.59405		4.54773	4.61058	4.55365		4.691	4.54741	4.66471		4.74114	4.74822	4.84007		4.42116	4.21385	4.39415		4.06656	4.36624	4.20654
268	-0.120982	-0.353676	-0.299164		4.73036	4.83317	4.72224		4.0736	4.19952	4.55124		4.69764	4.66323	4.56091		4.7042	4.37467	4.49023		4.63086	4.67245	4.72784		4.35641	4.36966	4.18351		4.47185	4.27728	4.48151
267	-0.414133	0.0864114	-0.000886258		4.36739	4.53415	4.7537		4.12054	4.20778	4.30976		4.62824	4.42251	4.58152		4.29721	4.37145	4.88927		4.77087	4.70021	4.8106		4.17155	4.31862	4.51682		4.10984	4.03818	4.26715
266	-0.280438	-0.158212	-0.252893		4.26242	4.28593	4.31311		4.24903	4.09708	4.08452		4.29615	4.33787	4.38184		4.60349	4.67127	4.42551		4.71278	4.37006	4.84005		3.97047	4.0423	4.1246		4.10503	4.49528	4.30611
265	-0.384477	-0.186516	-0.280028		4.13628	3.88726	3.62465		3.94247	4.13227	3.98055		4.2765	4.22966	4.42624		4.2404	4.26509	4.37032		4.58336	4.77946	4.5871		3.83972	3.85924	3.78548		4.11264	3.99677	4.22313
264	0.0505142	-0.0857649	-0.163325		3.66081	3.37226	3.85881		3.94156	3.74088	3.80179		4.21618	3.99585	4.57869		4.07063	3.84936	3.83115		4.40291	4.72023	4.8774		3.80156	4.04533	4.13274		4.1173	4.01678	4.39035
263	-0.223535	-0.37169	0.0183507		3.23272	3.43453	3.31658		3.55528	3.68039	3.63137		3.71714	3.94417	4.20232		3.97131	4.0187	3.82329		4.22308	4.36975	4.71948		3.38026	4.01708	4.17165		4.08048	3.99281	4.24689
262	-0.0379176	-0.0316984	0.0069576		2.8034	2.76293	3.13025		3.07525	3.18896	3.00311		3.85569	3.68573	3.69632		3.58527	3.67247	3.71808		4.10594	4.00477	4.23128		3.53479	3.29885	3.67084		3.75159	3.71702	4.06903
261	0.0713558	-0.205527	-0.0847231		2.88124	2.78433	2.87695		2.93642	3.19812	2.93423		3.41826	3.55666	3.52291		3.14409	3.43616	3.63572		3.63788	3.98465	4.32533		2.97064	3.24326	3.61985		3.94567	3.8677	3.97695
260	-0.286838	-0.147739	0.0791346		2.57855	2.27071	2.33045		2.33447	2.5154	2.7545		3.17219	3.30253	3.33765		2.92146	2.70485	3.35023		3.48124	3.72209	3.77553		2.82244	3.10275	3.3935		3.32321	3.70438	3.7556
259	-0.403627	0.0575626	-0.0759706		2.19691	2.03931	2.23834		2.23068	2.28022	2.51663		2.64548	2.83612	2.94989		2.23694	2.43846	2.66584		3.22705	3.1177	3.54028		2.36162	3.06914	3.04664		3.27202	3.27134	3.44447
258	-0.0897169	-0.113624	0.0313852		1.69313	2.03114	1.86356		1.8618	2.01472	2.22555		2.67197	2.5216	2.58379		2.02128	2.59889	2.34897		2.98032	3.0026	2.97563		2.02882	2.5938	2.68751		3.12525	3.13169	3.31112
257	-0.334425	-0.36131	-0.153704		1.55141	2.01317	1.67248		1.44669	1.61712	1.69786		1.95153	2.2391	2.42844		2.20527	2.07105	2.01614		2.62349	2.94575	3.08962		1.99764	2.03316	2.47507		2.41319	3.04406	3.35459
256	-0.309718	0.0775481	-0.15434		0.952975	1.73295	1.30104		1.33026	1.50196	1.13688		2.11921	2.11778	2.16961		1.68991	1.97299	2.21347		2.25745	2.59353	2.65061		1.6214	1.77949	2.14399		2.43564	2.39368	2.61298
255	-0.0150947	-0.217366	-0.240571		1.0331	1.42394	0.88707		0.931173	1.03522	1.21948		1.92991	1.83739	1.85267		1.40569	1.29065	1.72646		2.06724	2.18587	2.47013		1.44409	1.7042	1.61749		1.84441	2.32705	2.25603
254	-0.14827	0.0233912	-0.198484		0.786601	0.507429	0.911487		0.601387	0.987934	1.01891		0.964394	1.52239	1.90457		1.26772	1.16675	1.12536		2.0873	2.13658	2.06291		0.858185	1.3108	1.26425		1.87962	2.06753	2.10688
253	-0.143087	0.025315	-0.102218		0.852177	0.664113	0.725204		0.603408	0.809061	1.00262		1.48126	1.27744	1.73916		1.34187	1.25772	1.34925		1.59753	1.54702	1.73788		0.753219	1.02856	1.16087		1.6024	1.86538	1.94053
252	-0.146958	0.0500114	-0.0562543		0.443707	0.472158	0.695147		0.633868	0.707186	0.80401		1.02728	1.25738	1.24585		0.669624	1.02001	0.906352		1.13357	1.25974	1.80296		0.840699	0.794521	0.871756		1.34023	1.48998	1.4179
251	-0.175117	-0.137586	-0.0712967		0.162724	0.300108	0.578207		0.500623	0.427663	0.286924		0.526393	0.833641	0.898506		0.912367	0.670293	0.902398		0.95767	1.41354	1.26723		0.179002	0.437939	0.334345		1.29903	1.18234	1.2774
250	-0.160614	0.186707	-0.0725384		0.51054	0.261721	0.414785		0.256916	0.394975	0.363348		0.797774	0.73837	0.589012		0.551395	0.720029	0.401605		0.7894	0.993192	1.2142		0.155582	0.0251111	0.382237		0.873662	0.911412	1.34756
249	0.0802158	-0.105448	-0.0242587		0.132818	0.513288	0.0979586		0.258285	0.145042	0.123018		0.666752	0.475956	0.531207		0.572573	0.514446	0.306558		0.481429	0.70922	0.61655		-0.0180132	-0.00356845	-0.0979445		0.653078	0.55952	0.498743
248	0.028378	-0.171398	0.0324378		0.409561	0.338675	0.310476		0.163883	-0.00527207	0.261635		0.616786	0.332676	0.364673		0.691814	0.650911	0.207234		0.846888	0.778452	0.683917		-0.292916	-0.391581	-0.219213		0.348817	0.204913	0.865502
247	-0.114277	0.064326	-0.179566		0.026626	0.387158	0.614729		0.445736	0.245517	0.149495		-0.0178401	0.470365	0.530778		0.199898	0.130827	0.343618		0.682175	0.215427	0.644425		-0.751367	-0.181319	-0.541317		0.486965	0.331454	0.266429
246	-0.126106	0.172935	-0.119471		0.472237	0.176288	0.258063		0.389329	-0.050396	0.174172		0.386999	0.291815	0.080594		0.359453	0.165521	0.230752		0.347458	0.605385	0.336581		-0.358873	-0.446236	-0.632082		0.440466	-0.0230925	0.214884
245	0.0303179	-0.078255	-0.0287512		0.147985	0.118275	0.101598		0.0687808	0.149383	0.0398585		0.127129	-0.00076927	0.171348		0.402112	0.107295	0.166416		0.375305	0.533702	0.262727		-0.615466	-0.786234	-0.563383		0.21071	0.0655227	0.245918
244	-0.170304	-0.157198	0.105934		0.183491	0.342764	0.183329		0.176811	0.0607613	0.178146		0.445372	0.217252	0.0824779		0.144371	-0.0634139	0.214992		0.451856	0.245847	0.548768		-0.726117	-0.600739	-0.445137		-0.0286674	0.0906613	0.011637
243	-0.0222241	-0.0769722	-0.0965974		-0.00372992	0.133963	0.393982		0.205053	0.100586	-0.0129826		0.225752	0.0654047	0.0215248		0.566366	0.37596	0.0025293		0.424877	0.333636	0.204753		-0.57002	-0.943565	-0.969385		0.165123	-0.0738189	-0.431821
242	-0.276309	-0.0717138	-0.15643		0.155294	0.173324	0.348584		0.437034	-0.0940823	0.166868		0.133928	0.159579	-0.0670073		0.26026	0.44107	0.221825		-0.0678189	0.210858	0.190026		-0.821587	-0.522471	-0.721459		-0.203313	-0.238223	0.0165402
241	0.00580854	0.0986076	0.155007		0.257138	0.206767	0.0465487		0.253609	-0.0480774	0.0325678		0.0564808	0.0240301	-0.118961		0.0372077	0.362084	0.156094		0.166418	0.17894	0.405974		-0.749858	-0.759517	-0.907835		-0.109671	-0.268691	-0.327918
240	0.161026	-0.0891332	-0.0781383		0.281864	0.0858342	0.157211		0.111042	0.0745246	0.121323		-0.0627645	0.0094852	0.010205		0.23796	0.0550625	-0.0890021		0.221894	0.268377	-0.15417		-0.586861	-0.673323	-0.597359		-0.131898	-0.152862	-0.105582
239	-0.18104	-0.1514	0.0254685		0.206913	0.225282	0.243585		0.0761954	0.144568	0.0238331		0.112389	0.0413471	0.00769992		0.045219	0.143009	0.18361		0.224627	0.317002	0.245904		-0.922437	-0.834261	-0.596922		0.0788014	-0.245624	-0.163063
238	-0.120043	0.0304107	-0.0830921		0.2591	0.352744	0.304794		0.050889	0.242959	0.187228		0.0479375	0.111228	0.0401884		0.412224	-0.0447283	0.081627		0.331065	0.0830791	0.152135		-0.814608	-0.692381	-0.422075		-0.233899	-0.229041	-0.055281
237	-0.105111	-0.0138552	0.221357		0.326617	0.290614	0.284629		-0.045963	0.309782	0.211595		0.536325	-0.0181606	0.119969		0.16801	0.12099	0.286956		0.221579	0.173141	0.0800607		-0.476606	-0.599756	-0.70069		-0.0300167	-0.222455	-0.175559
236	-0.202979	-0.0960417	-0.110936		0.312752	0.240914	0.359956		-0.0021262	0.112895	0.13462		-0.242632	0.190185	0.162324		0.420093	0.203809	0.149171		0.336778	0.378787	0.0945135		-0.674084	-0.790402	-0.603961		-0.0166743	0.122704	0.118032
235	-0.000771169	-0.0914264	-0.102107		0.400038	0.372977	0.488258		0.455302	0.0577699	0.283095		0.268942	0.3434	0.290827		0.137767	0.367582	-0.0167264		0.257311	0.383171	0.563455		-0.518625	-0.500069	-0.712053		0.0608067	-0.106007	-0.392906
234	0.0286886	-0.129659	0.119659		0.285838	0.433662	0.345401		0.387823	0.404795	0.362069		0.140186	0.325669	0.11219		0.210362	0.300846	0.133643		0.09749	0.323077	0.480959		-0.349466	-0.543929	-0.639743		0.224467	0.151465	-0.075434
233	-0.039349	0.193787	0.226832		0.446053	0.303462	0.569774		0.253945	0.289131	0.393675		0.448574	0.256929	0.355566		0.482685	0.458073	0.352647		0.48802	0.585677	0.516009		-0.35207	-0.354978	-0.518563		0.192029	0.1624	0.0452795
232	-0.0629776	-0.112543	-0.0283539		0.586313	0.447508	0.435747		0.483395	0.422764	0.246301		0.305513	0.40729	0.297134		0.485312	0.660904	0.492757		0.414832	0.230707	0.84924		-0.315834	-0.390925	-0.529768		0.2417	0.165578	0.311547
231	-0.09753	-0.205302	-0.0307607		0.774119	0.617241	0.534408		0.374457	0.54715	0.478852		0.564619	0.478113	0.572871		0.54958	0.505714	0.687979		0.80506	0.698325	0.595186		-0.437633	-0.729625	-0.18413		0.540137	0.325249	0.174275
230	0.038635	-0.0104938	0.22003		0.711203	0.732275	0.688783		0.536337	0.619522	0.600873		0.440921	0.562579	0.686414		0.316678	0.501881	0.467304		0.848816	0.603893	0.851155		-0.127198	-0.331407	-0.112506		0.238893	0.406055	0.576576
229	-0.283816	-0.0729208	-0.102324		0.636483	0.810301	0.737812		0.492095	0.559663	0.704818		0.511841	0.90271	0.704483		0.492316	0.846769	0.39919		0.780874	0.60492	1.0634		0.17523	-0.11818	-0.171241		0.47155	0.526679	0.592066
228	0.0613789	-0.0619094	-0.107797		0.82266	0.729158	0.896266		0.857791	0.73116	0.543254		1.09024	0.705534	0.6791		0.641266	0.854487	0.619514		0.956477	0.853365	0.892909		0.140577	0.110081	0.279977		0.665145	0.830998	0.441938
227	-0.255365	-0.126812	-0.0151875		0.99782	1.17818	0.911036		0.851197	0.566815	0.856415		1.0117	1.18218	0.732125		0.999308	0.751626	1.14583		1.03998	0.913128	1.50786		0.0611269	-0.218313	0.323319		0.809596	0.491228	0.976739
226	-0.08911	-0.143404	0.0152225		1.15311	1.13399	1.04143		0.743788	1.1581	1.14113		1.32765	1.32431	1.2329		1.33187	1.15777	0.994306		1.40776	1.26585	1.18083		0.416284	0.122387	0.394196		0.711598	0.6605	1.3683
225	-0.32344	0.0204381	-0.0839394		1.26643	1.51209	1.27326		1.03819	1.14134	1.17875		1.29659	1.42208	1.48158		0.909069	1.0819	1.27596		1.44838	1.20961	1.47211		0.202446	0.445926	0.456327		1.19156	1.18297	0.942606
224	-0.0481465	-0.268251	-0.125156		1.67502	1.55859	1.40042		1.43736	1.29449	1.20954		1.71515	1.50621	1.59836		1.4192	1.30843	1.58533		1.69773	1.97842	1.91411		0.297809	0.758964	0.825674		1.28078	0.960058	1.35818
223	-0.183572	0.00238092	-0.15611		1.75933	1.65826	1.56281		1.43538	1.21711	1.45318		1.73603	1.7846	1.43691		1.82096	1.64466	1.67825		1.92403	2.05095	1.90279		1.39172	0.958468	0.986618		1.619	1.31512	1.36383
222	-0.161801	0.0722052	-0.112566		2.0179	1.73872	1.61418		1.74543	1.60447	1.73792		2.23202	1.97309	1.67708		1.73603	1.75422	1.93738		2.02638	2.20618	2.2604		0.590341	1.06252	0.81275		1.60119	2.4876	2.07716
221	-0.0946397	-0.150758	-0.193781		2.27945	2.05211	2.32158		1.98077	2.09087	2.14362		1.90775	2.10296	2.43198		2.16422	2.03058	2.28223		3.47282	2.61171	3.09455		0.614997	2.05536	2.37431		1.77444	2.74531	3.17961
220	-0.115561	-0.0701701	-0.104773		2.42495	2.28293	2.79347		2.52343	2.60147	2.00156		2.63528	2.92397	2.34844		2.16236	3.09269	2.72858		2.70773	3.0318	2.84176		1.94871	2.46545	3.26098		3.95793	3.2766	3.11153
