# Supplementary material for: Optical control of gene expression using a DNA G-quadruplex targeting reversible photoswitch
Source: Nat Chem. 2025 Apr 3;17(6):875–82. doi: 10.1038/s41557-025-01792-1 (PMC12141046; doi:10.1038/s41557-025-01792-1)
Supplement: Supplementary file 11 — Statistical source data. [file 41557_2025_1792_MOESM11_ESM.xlsx]

## Sheet: Extended Data Fig. 3a
Extended Data Fig. 3a FID binding assay of G4switch-biotin with G4 MYC and dsDNA before and after 405 nm illumination
			dark	End-point fluorescence (a.u.)
				G4 MYC				dsDNA
FID buffer absorbance (a.u.)			G4switch-biotin concentration (µM)	replicate 1	replicate 2	replicate 3	replicate 4	replicate 1	replicate 2	replicate 3	replicate 4
6609	5969		0	112726	112850	114231	121952	177403	171506	170780	173040
6153	6050		0.125	115316	119254	119366	121497	184920	183009	177040	180879
6023	6015		0.25	117775	121627	118772	122118	204972	196657	191897	196906
6191	5951		0.5	117020	121445	120220	121961	205868	197706	198669	190536
6367	6221		0.75	116173	117946	115943	117801	209099	206083	204718	197560
6266	6355		1	113252	113841	111235	117471	206946	210968	199664	200188
6433	6271		1.25	111919	112886	112024	115572	201557	206892	200347	201114
6347	6167		1.5	112005	114972	113409	113522	206950	218182	198410	203609
6241	6123		2	108723	110050	110709	113202	207467	215734	205551	201555
6254	6036		3	104818	104000	106123	106510	205994	208758	199657	200658
6201	6113		4	97744	102085	100483	100608	194234	209014	197634	197937
6065	6098		5	92045	96573	95823	100161	199815	202239	194487	191269
Average =	6188.29
			405 nm	End-point fluorescence (a.u.)
				G4 MYC				dsDNA
			G4switch-biotin concentration (µM)	replicate 1	replicate 2	replicate 3	replicate 4	replicate 1	replicate 2	replicate 3	replicate 4
			0	107829	106630	108063	116146	172850	171066	171639	174754
			0.125	106034	107715	106726	108833	177434	177688	174517	181493
			0.25	103330	102336	102786	106127	190395	188134	191907	188624
			0.5	97354	94824	96425	98932	191437	192606	192381	185515
			0.75	90627	89122	90316	91142	196131	195331	196807	192034
			1	81013	78837	77157	82572	192563	199187	189264	191304
			1.25	76347	74847	76633	77899	186662	196313	187955	190451
			1.5	71879	72092	71440	72716	191643	204084	189964	192368
			2	61434	62244	61457	63494	189785	199024	192551	191514
			3	50313	49784	49868	51020	187624	193065	186475	190461
			4	42322	43797	43116	43437	176262	191302	183390	185702
			5	36895	38679	38602	41437	181725	185481	182025	182050

## Sheet: Extended Data Fig. 3c
Extended Data Fig. 3c FRiP of Chem-map profiles for 9 in the presence and absence of 405 nm illumination.
Conditions			FRiP
9_405nm	biological replicate 1	technical replicate 1	0.21
		technical replicate 2	0.21
	biological replicate 2	technical replicate 1	0.23
		technical replicate 2	0.21
	biological replicate 3	technical replicate 1	0.22
		technical replicate 2	0.18
9_dark	biological replicate 1	technical replicate 1	0.14
		technical replicate 2	0.14
	biological replicate 2	technical replicate 1	0.12
		technical replicate 2	0.12
	biological replicate 3	technical replicate 1	0.09
		technical replicate 2	0.1
