# Supplementary material for: Optical control of gene expression using a DNA G-quadruplex targeting reversible photoswitch
Source: Nat Chem. 2025 Apr 3;17(6):875–82. doi: 10.1038/s41557-025-01792-1 (PMC12141046; doi:10.1038/s41557-025-01792-1)
Supplement: Supplementary file 12 — Statistical source data. [file 41557_2025_1792_MOESM12_ESM.xlsx]

## Sheet: Extended Data Fig. 4a
Extended Data Fig. 4a Cell viability
	End-point luminescence (a.u.)				Cell culture media blank (a.u.)
4sU (μM)	replicate 1	replicate 2	replicate 3
0	816435	804946	842429		316
31.25	806941	785732	810608		591
62.5	837198	821739	812348		508
125	818724	822373	817684		617
250	820701	813080	810077		668
500	810481	772768	758654		608
1000	765477	784301	780844		515
2000	765289	750813	734587		393

## Sheet: Extended Data Fig. 4b
Extended Data Fig. 4b Cell viability																		Cell culture media blank (a.u.)
	End-point luminescence (a.u.)
	dark				405 nm				405 nm + 525 nm				525 nm					94
9 (μM)	replicate 1	replicate 2	replicate 3	replicate 4	replicate 1	replicate 2	replicate 3	replicate 4	replicate 1	replicate 2	replicate 3	replicate 4	replicate 1	replicate 2	replicate 3	replicate 4		133
0	1460546	1426222	1484351	1422847	1567830	1589195	1569940	1526788	1534427	1541238	1552482	1452010	1537949	1545653	1592249	1661848		411
0.78125	1571026	1597064	1561903	1515940	1548400	1610144	1589468	1560631	1574259	1589680	1597483	1595298	1598293	1629230	1660897	1670668		372
1.5625	1626869	1679865	1585845	1588052	1635737	1602136	1613586	1572746	1596913	1587317	1625752	1530146	1678987	1595580	1669052	1664205		353
3.125	1628643	1644016	1650044	1598352	1648043	1656083	1635120	1651194	1558738	1590712	1585793	1537521	1604469	1608021	1661849	1679152		294
6.25	1680263	1685103	1660176	1640791	1725301	1670965	1715236	1707397	1580881	1631692	1619017	1636972	1659570	1684361	1686421	1719589		178
12.5	1534338	1543366	1574868	1475339	1392531	1317176	1278765	1304242	1439713	1485867	1421850	1421388	1524348	1476289	1535667	1467845		113
50	1028331	1044300	1004172	1000333	1130053	1111085	1100535	1065980	1013101	1048305	1028344	1032044	1181854	1167697	1155101	1162183
100	775842	777515	753433	728172	967050	911119	923211	897944	900793	858701	775783	802301	664462	654039	656328	640306
